# Supplementary material for: Joint modeling of cellular heterogeneity and condition effects with scPCA in single-cell RNA-seq
Source: Commun Biol. 2026 Feb 4;9:492. doi: 10.1038/s42003-026-09651-6 (PMC13057030; doi:10.1038/s42003-026-09651-6)
Supplement: Supplementary file 4 — Supplementary Data 1 [file 42003_2026_9651_MOESM4_ESM.xlsx]

## Sheet: Fig2_abc
	UMAP_PCA1	UMAP_PCA2	UMAP_scPCA1	UMAP_scPCA2	label	cell_type
0	11.1751	-0.905479	12.0924	3.29872	ctrl	CD14+ Monocytes
1	7.76273	-1.1589	13.0828	-0.575092	ctrl	CD14+ Monocytes
2	2.31937	-1.41636	-2.58597	6.33575	ctrl	CD4 T cells
3	9.95814	-0.275041	11.7098	1.49779	ctrl	CD14+ Monocytes
4	5.44499	4.82516	8.39562	10.8564	ctrl	Dendritic cells
5	-0.537806	-2.35057	0.708922	2.0338	ctrl	CD4 T cells
6	8.48557	0.848684	9.6319	0.96824	ctrl	CD14+ Monocytes
7	-0.451173	-3.29759	-2.89548	1.98573	ctrl	CD4 T cells
8	9.12397	0.919017	10.4132	0.742949	ctrl	CD14+ Monocytes
9	-0.301945	2.74392	1.66502	-6.21208	ctrl	NK cells
10	-0.898278	-2.84888	-1.29325	-1.5332	ctrl	CD4 T cells
11	1.25747	-0.869643	-1.17019	4.36497	ctrl	CD4 T cells
12	-0.15461	-4.31787	-2.88298	0.881209	ctrl	CD4 T cells
13	1.46045	-4.12758	-0.293789	2.27338	ctrl	CD4 T cells
14	5.27046	10.0478	0.754102	11.8719	ctrl	CD8 T cells
15	7.09063	11.4414	1.20525	12.0786	ctrl	B cells
16	7.93136	-1.09445	11.6265	-0.26866	ctrl	CD14+ Monocytes
17	-1.38751	1.60505	3.14991	-2.39076	ctrl	CD8 T cells
18	-1.78601	-2.82687	-1.5367	0.425632	ctrl	CD4 T cells
19	0.962151	-3.4741	-1.84274	2.40448	ctrl	CD4 T cells
20	9.68337	1.94983	10.1409	-0.148596	ctrl	CD14+ Monocytes
21	-1.97566	-3.21897	-2.07914	-0.671838	ctrl	CD4 T cells
22	6.08	11.0003	1.96995	12.8101	ctrl	B cells
23	-1.79154	1.96394	2.49953	-3.16177	ctrl	NK cells
24	-1.30383	-4.54635	-4.83203	-1.047	ctrl	CD4 T cells
25	-2.07765	-0.674912	1.47707	-0.771522	ctrl	CD4 T cells
26	-2.15169	-2.89917	-0.722357	2.02599	ctrl	CD4 T cells
27	8.23163	2.31677	10.0374	0.0606331	ctrl	CD14+ Monocytes
28	-1.53644	-2.85073	-0.277488	0.66141	ctrl	CD4 T cells
29	5.78405	11.5329	0.339536	12.3277	ctrl	B cells
30	6.16773	8.73921	2.25343	9.83127	ctrl	CD4 T cells
31	-1.89161	-5.35919	-5.73358	-0.786985	ctrl	CD4 T cells
32	9.54632	-1.6337	12.9695	1.54433	ctrl	CD14+ Monocytes
33	1.339	-0.0970349	-1.40502	5.09214	ctrl	CD4 T cells
34	0.0442657	-4.87026	-1.95245	3.15759	ctrl	CD4 T cells
35	-0.429494	-1.77534	1.75174	0.856446	ctrl	CD4 T cells
36	-0.56764	-1.66554	-0.746177	-0.108013	ctrl	CD4 T cells
37	0.374493	-3.07435	-1.70444	0.739672	ctrl	CD4 T cells
38	4.86876	8.40754	4.00072	10.0492	ctrl	B cells
39	-1.80476	-5.11568	-5.2448	-0.962849	ctrl	CD4 T cells
40	9.66312	-0.655663	12.0742	0.496177	ctrl	CD14+ Monocytes
41	8.75283	2.73634	8.2173	-0.190353	ctrl	CD14+ Monocytes
42	11.6719	1.17926	12.9118	4.66026	ctrl	FCGR3A+ Monocytes
43	-2.18688	6.68832	2.00125	-0.20196	ctrl	CD4 T cells
44	5.74681	10.2316	2.48814	11.4046	ctrl	B cells
45	5.37264	9.0143	3.23727	10.3269	ctrl	B cells
46	1.27756	-2.08274	-1.52382	3.14954	ctrl	CD4 T cells
47	9.77097	-1.81746	12.4141	1.11419	ctrl	CD14+ Monocytes
48	-0.427677	-4.29204	-2.34478	1.12456	ctrl	CD4 T cells
49	11.8628	-2.36202	9.8818	4.77127	ctrl	Dendritic cells
50	1.12359	0.124216	-1.38513	5.03592	ctrl	CD4 T cells
51	8.44218	2.09224	9.65806	-0.36061	ctrl	CD14+ Monocytes
52	-0.278051	-1.61028	0.544368	0.205425	ctrl	CD4 T cells
53	13.1386	2.50053	13.5308	7.02586	ctrl	FCGR3A+ Monocytes
54	9.92192	0.1232	12.1489	1.75079	ctrl	CD14+ Monocytes
55	-0.0643435	-5.51475	-4.50759	0.659136	ctrl	CD4 T cells
56	-8.56783	2.71813	9.74667	-4.80027	ctrl	Megakaryocytes
57	6.11048	11.111	-0.308039	11.8133	ctrl	B cells
58	0.408402	-5.39404	-4.16543	1.69413	ctrl	CD4 T cells
59	8.36019	-0.171163	10.3977	1.3187	ctrl	CD14+ Monocytes
60	-8.60803	2.51997	9.9209	-4.6242	ctrl	Megakaryocytes
61	-2.25911	7.0191	2.66351	-1.35837	ctrl	CD4 T cells
62	0.195261	1.14673	1.60033	-4.99583	ctrl	NK cells
63	6.13896	11.0577	0.393344	10.5263	ctrl	B cells
64	12.16	1.15823	13.8811	5.68796	ctrl	FCGR3A+ Monocytes
65	-0.759522	-5.60114	-2.70581	0.825684	ctrl	CD4 T cells
66	0.634289	2.10066	3.7505	-6.82296	ctrl	NK cells
67	-1.68179	-3.44661	-0.353993	0.872708	ctrl	CD4 T cells
68	-2.11703	-1.73008	-0.442339	-0.809252	ctrl	CD4 T cells
69	8.23505	-1.02942	11.4561	0.675908	ctrl	CD14+ Monocytes
70	-2.22426	-3.97347	-3.5474	0.0806559	ctrl	CD4 T cells
71	9.55792	0.305879	12.5674	2.48295	ctrl	CD14+ Monocytes
72	-1.22773	-6.26992	-5.00225	0.730821	ctrl	CD4 T cells
73	1.37519	-3.73841	-3.08757	3.75012	ctrl	CD4 T cells
74	0.870765	2.59854	2.06077	-6.4381	ctrl	NK cells
75	-1.49539	1.43536	1.66638	-2.74853	ctrl	CD8 T cells
76	1.09358	-2.72724	-2.55087	3.14515	ctrl	CD4 T cells
77	9.77075	-0.506307	11.8947	0.866296	ctrl	CD14+ Monocytes
78	-0.370669	-4.64535	-3.64065	0.828307	ctrl	CD4 T cells
79	1.34427	-4.67002	-5.88401	0.722163	ctrl	CD4 T cells
80	1.06248	-2.88762	-0.136111	2.21883	ctrl	CD4 T cells
81	8.23963	-0.00152994	10.9925	0.916765	ctrl	CD14+ Monocytes
82	-1.11842	-5.81403	-3.76466	1.32773	ctrl	CD4 T cells
83	-1.48044	-3.01819	-2.2848	0.625457	ctrl	CD4 T cells
84	-2.4647	-0.403586	-0.172857	3.14613	ctrl	CD8 T cells
85	0.617146	-4.97302	-2.96862	0.239453	ctrl	CD4 T cells
86	11.4533	-0.195721	13.859	1.71716	ctrl	CD14+ Monocytes
87	-0.615475	1.39653	2.30467	-5.37895	ctrl	CD8 T cells
88	0.321767	-5.10735	-4.59091	0.702406	ctrl	CD4 T cells
89	-0.690662	-1.14085	0.973273	0.870992	ctrl	CD4 T cells
90	1.36947	-4.36363	-2.39494	1.16975	ctrl	CD4 T cells
91	-0.655212	-4.21252	-3.19956	0.369738	ctrl	CD4 T cells
92	10.3711	3.14324	9.58543	1.03038	ctrl	CD14+ Monocytes
93	-2.26703	1.67779	2.89648	-2.61322	ctrl	CD8 T cells
94	-1.90609	1.95775	4.13449	-4.16064	ctrl	CD8 T cells
95	-0.752351	-4.89437	-5.815	-0.0649144	ctrl	CD4 T cells
96	-0.334675	0.217731	1.40789	-3.27157	ctrl	CD4 T cells
97	-2.06659	1.64179	2.03731	-3.23347	ctrl	CD8 T cells
98	9.73676	-1.20945	11.3664	0.122725	ctrl	CD14+ Monocytes
99	1.16174	-4.00501	-0.677264	3.57382	ctrl	CD4 T cells
100	-0.835243	-5.41385	-5.64953	-0.539507	ctrl	CD4 T cells
101	-0.616097	-2.10642	0.780363	1.44727	ctrl	CD4 T cells
102	13.0503	2.17265	13.2477	6.71382	ctrl	FCGR3A+ Monocytes
103	-1.70794	1.93257	2.82669	-2.43438	ctrl	CD8 T cells
104	-0.193517	3.0878	1.93489	-6.47059	ctrl	NK cells
105	8.0883	2.5247	11.3825	0.582944	ctrl	CD14+ Monocytes
106	0.134045	-5.00099	-3.10792	0.582433	ctrl	CD4 T cells
107	8.05821	-0.339918	9.85407	2.01925	ctrl	CD14+ Monocytes
108	-1.27448	-5.62808	-4.99165	-0.901225	ctrl	CD4 T cells
109	9.10861	2.12996	8.96171	0.11409	ctrl	CD14+ Monocytes
110	5.74577	9.85503	1.72159	11.5147	ctrl	B cells
111	-2.00598	1.89362	2.9484	-2.5937	ctrl	CD8 T cells
112	-2.26338	1.61759	3.25204	-3.41791	ctrl	NK cells
113	13.4626	2.44082	13.0179	6.83018	ctrl	FCGR3A+ Monocytes
114	-1.98874	-1.57618	0.324197	-0.666027	ctrl	CD4 T cells
115	7.07424	11.6404	0.751219	11.5037	ctrl	B cells
116	-1.11471	-3.20418	-1.51624	-0.806332	ctrl	CD4 T cells
117	-2.54973	-1.84285	0.197909	-0.322095	ctrl	CD4 T cells
118	11.2764	0.973122	14.6495	5.01499	ctrl	FCGR3A+ Monocytes
119	1.23461	-3.51461	-4.30818	1.06143	ctrl	CD4 T cells
120	9.93681	0.487148	12.344	2.31717	ctrl	CD14+ Monocytes
121	11.0923	0.0870604	13.5986	3.56182	ctrl	FCGR3A+ Monocytes
122	11.2417	1.86898	14.4326	5.12371	ctrl	FCGR3A+ Monocytes
123	6.588	10.6286	1.19227	11.3993	ctrl	B cells
124	-0.913029	0.110132	2.16596	-1.83749	ctrl	CD4 T cells
125	6.88744	11.5406	0.882529	12.2582	ctrl	B cells
126	5.46903	10.2181	2.05894	12.1284	ctrl	B cells
127	6.86192	10.9381	0.118187	11.6195	ctrl	B cells
128	0.366296	-1.974	-1.21515	2.2986	ctrl	CD4 T cells
129	-3.60928	3.08052	2.11321	-6.54845	ctrl	NK cells
130	11.9644	1.87187	13.3984	5.88367	ctrl	FCGR3A+ Monocytes
131	-1.64694	-3.08478	-0.160729	1.00036	ctrl	CD4 T cells
132	5.12037	8.453	3.22499	10.5783	ctrl	B cells
133	-0.123263	-4.65455	-3.46977	0.0635214	ctrl	CD4 T cells
134	-1.46893	-2.27914	-0.13436	0.731365	ctrl	CD4 T cells
135	7.95934	0.972523	10.0168	0.985287	ctrl	CD14+ Monocytes
136	1.01824	-3.78051	-5.87482	0.476005	ctrl	CD4 T cells
137	-0.511066	-4.16956	-0.632919	2.29366	ctrl	CD4 T cells
138	11.1633	-1.36528	10.172	2.22984	ctrl	CD14+ Monocytes
139	10.084	-2.36367	13.0656	2.11939	ctrl	CD14+ Monocytes
140	-2.16495	3.58766	3.80248	-5.25349	ctrl	NK cells
141	-1.67538	-3.11281	-1.88679	0.836107	ctrl	CD4 T cells
142	13.3419	1.9916	12.8472	6.05422	ctrl	FCGR3A+ Monocytes
143	10.7176	-0.159998	13.2122	2.69113	ctrl	CD14+ Monocytes
144	2.41352	-0.604787	-2.37408	5.39924	ctrl	CD4 T cells
145	6.16676	10.7532	1.4149	12.4844	ctrl	B cells
146	8.8702	1.41117	9.98086	1.7595	ctrl	CD14+ Monocytes
147	13.5224	2.15041	12.5637	5.70575	ctrl	FCGR3A+ Monocytes
148	8.94377	-0.199224	11.1524	1.13713	ctrl	CD14+ Monocytes
149	-0.374834	1.88096	2.72623	-5.35588	ctrl	NK cells
150	11.8567	-2.36235	9.73216	2.54495	ctrl	Dendritic cells
151	8.26253	2.54607	9.00387	0.174245	ctrl	CD14+ Monocytes
152	0.205885	-4.85693	-2.94303	-0.140104	ctrl	CD4 T cells
153	5.42676	11.3276	0.465332	11.9992	ctrl	B cells
154	-1.18461	-5.77473	-4.84465	1.67805	ctrl	CD4 T cells
155	-2.79226	-2.41994	-1.231	-0.6717	ctrl	CD4 T cells
156	11.56	-0.851272	12.577	3.32753	ctrl	CD14+ Monocytes
157	10.7958	-1.56322	12.5117	2.06092	ctrl	CD14+ Monocytes
158	0.899137	-4.13824	-2.50969	1.62072	ctrl	CD4 T cells
159	-0.983212	-5.49524	-5.77533	-0.524901	ctrl	CD4 T cells
160	9.84401	-0.677104	10.2474	2.38737	ctrl	CD14+ Monocytes
161	-0.386101	-3.46039	-1.48855	1.60887	ctrl	CD4 T cells
162	11.1026	-2.17688	12.7529	3.45077	ctrl	CD14+ Monocytes
163	-0.164441	-4.92238	-4.33078	2.20282	ctrl	CD4 T cells
164	-2.33646	-2.22922	-1.09317	-1.05136	ctrl	CD4 T cells
165	10.7376	-1.44574	13.2811	3.14139	ctrl	CD14+ Monocytes
166	-0.333288	-1.36423	1.80951	1.39051	ctrl	CD4 T cells
167	0.516524	2.18285	2.65992	-6.35009	ctrl	CD8 T cells
168	0.335438	2.3992	3.20137	-6.26938	ctrl	NK cells
169	6.47345	10.219	1.83587	11.1966	ctrl	B cells
170	-0.347783	-4.64138	-4.65079	0.680467	ctrl	CD4 T cells
171	0.378531	-5.06191	-4.30586	1.62854	ctrl	CD4 T cells
172	-0.866642	1.37457	2.35443	-2.80909	ctrl	CD8 T cells
173	-1.42608	-1.28254	1.27494	-0.457475	ctrl	CD4 T cells
174	6.43274	10.7714	1.36099	12.5805	ctrl	B cells
175	9.41979	-2.09854	12.2247	2.62958	ctrl	CD14+ Monocytes
176	0.992861	-4.94399	-5.58642	-0.364135	ctrl	CD4 T cells
177	0.00800198	-4.21912	-2.4773	2.14369	ctrl	CD4 T cells
178	-2.16495	1.88982	3.65152	-3.57908	ctrl	CD8 T cells
179	-1.99854	4.83999	3.99494	-1.34397	ctrl	CD4 T cells
180	-1.25383	-4.91264	-2.32475	1.6744	ctrl	CD4 T cells
181	-0.181785	-4.5308	-4.0121	1.99139	ctrl	CD4 T cells
182	-1.6729	-0.492242	1.42825	-0.73079	ctrl	CD4 T cells
183	12.8833	1.20813	13.1482	4.94559	ctrl	FCGR3A+ Monocytes
184	-1.60857	-0.888248	0.754559	-1.71083	ctrl	CD4 T cells
185	5.26667	10.6411	2.18839	11.8837	ctrl	B cells
186	5.82278	11.3563	0.546895	12.7858	ctrl	B cells
187	8.05238	-0.0346341	12.8704	-0.0421709	ctrl	CD14+ Monocytes
188	-1.07334	-4.28829	-3.01628	0.00229881	ctrl	CD4 T cells
189	7.86701	-0.0995533	12.0794	-0.0988871	ctrl	CD14+ Monocytes
190	-1.10342	-1.64967	0.34926	-0.196504	ctrl	CD4 T cells
191	8.38243	2.22308	9.68859	-0.41153	ctrl	CD14+ Monocytes
192	-0.880853	0.796337	2.89113	-6.87912	ctrl	NK cells
193	9.99156	-1.73076	12.718	1.28235	ctrl	CD14+ Monocytes
194	-1.57618	-2.37558	-0.374093	-0.832605	ctrl	CD4 T cells
195	-0.193348	-4.48158	-3.48645	1.53357	ctrl	CD4 T cells
196	10.6239	0.457248	13.7878	4.66317	ctrl	FCGR3A+ Monocytes
197	-0.187358	-4.59669	-3.72871	0.772966	ctrl	CD4 T cells
198	7.00297	11.0846	-0.403411	12.1911	ctrl	B cells
199	-1.43994	1.23051	2.43962	-2.81223	ctrl	CD8 T cells
200	10.0402	-1.28859	12.7099	1.45703	ctrl	CD14+ Monocytes
201	-1.43662	1.64807	3.15463	-3.00645	ctrl	CD8 T cells
202	-0.532823	-5.38259	-4.00631	0.0174924	ctrl	CD4 T cells
203	8.45873	0.274287	10.8289	0.788054	ctrl	CD14+ Monocytes
204	6.03617	11.35	-0.0203978	12.4238	ctrl	B cells
205	-0.910593	-5.12179	-3.86716	1.21621	ctrl	CD4 T cells
206	8.01553	1.3653	11.4464	0.392428	ctrl	CD14+ Monocytes
207	0.990736	-2.26352	-2.20487	3.09755	ctrl	CD4 T cells
208	-0.465002	-0.191069	2.57178	-0.894893	ctrl	CD4 T cells
209	-1.08048	-3.02348	-0.692003	-1.29217	ctrl	CD4 T cells
210	6.6256	11.9951	0.0217847	12.4422	ctrl	B cells
211	10.0264	0.397173	9.55055	2.23872	ctrl	CD14+ Monocytes
212	10.8218	-0.246181	10.7231	3.06619	ctrl	CD14+ Monocytes
213	8.3361	2.02526	9.61776	1.89919	ctrl	CD14+ Monocytes
214	-1.71757	-4.17434	-3.16824	-1.20467	ctrl	CD4 T cells
215	8.40428	-1.82265	11.1539	2.56757	ctrl	CD14+ Monocytes
216	9.32823	-1.4786	12.2988	0.157796	ctrl	CD14+ Monocytes
217	-1.12762	2.98001	1.44574	-5.00349	ctrl	NK cells
218	-0.674872	-4.01501	-2.61049	0.441088	ctrl	CD4 T cells
219	12.1798	-2.88514	9.6932	4.62798	ctrl	Dendritic cells
220	-1.89909	-4.82172	-5.38796	-1.10095	ctrl	CD4 T cells
221	-1.31426	-2.59239	-0.482912	1.0157	ctrl	CD4 T cells
222	5.20338	10.1889	2.56795	12.6119	ctrl	B cells
223	5.96382	11.1491	0.915916	13.1176	ctrl	B cells
224	5.60142	10.776	1.92378	12.1461	ctrl	B cells
225	5.31633	4.72485	8.97978	11.4668	ctrl	Dendritic cells
226	0.509133	-4.37216	-3.18381	0.961684	ctrl	CD4 T cells
227	10.8507	-2.10728	13.3691	3.02672	ctrl	CD14+ Monocytes
228	0.417308	2.75409	3.533	-5.55238	ctrl	NK cells
229	10.94	-1.53489	13.3934	2.97598	ctrl	CD14+ Monocytes
230	-0.779472	-0.539409	1.49368	-0.621882	ctrl	CD4 T cells
231	6.74495	11.7425	0.176465	12.4474	ctrl	B cells
232	6.3656	10.5486	1.90086	11.5997	ctrl	B cells
233	-2.41878	-2.37604	-0.232198	-0.655882	ctrl	CD4 T cells
234	-0.905463	-4.49291	-3.36451	0.112262	ctrl	CD4 T cells
235	11.3927	1.11107	13.5118	5.15899	ctrl	FCGR3A+ Monocytes
236	0.402246	-4.31649	-4.50891	2.62086	ctrl	CD4 T cells
237	8.08998	0.305037	12.802	1.69949	ctrl	CD14+ Monocytes
238	-1.79058	-1.88603	1.03113	0.593491	ctrl	CD4 T cells
239	-1.3799	-0.369265	2.09737	-0.142636	ctrl	CD4 T cells
240	5.93035	9.0775	1.18125	11.2977	ctrl	B cells
241	-2.1255	1.76713	2.39466	-3.76405	ctrl	CD8 T cells
242	-2.5293	-3.04485	-0.256223	2.015	ctrl	CD4 T cells
243	-0.172801	-4.69557	-2.5865	2.10332	ctrl	CD4 T cells
244	8.96238	-2.0764	11.0623	2.53567	ctrl	CD14+ Monocytes
245	-0.267265	0.144262	1.90464	-1.68371	ctrl	CD4 T cells
246	-2.86096	-2.53779	-0.6429	-1.48267	ctrl	CD4 T cells
247	9.42029	-0.815231	12.1719	3.29685	ctrl	CD14+ Monocytes
248	10.4166	-1.49896	12.4703	2.69329	ctrl	CD14+ Monocytes
249	8.99288	-1.5691	12.7273	0.873158	ctrl	CD14+ Monocytes
250	0.259526	1.75772	3.67088	-5.11326	ctrl	NK cells
251	10.5385	-0.785861	10.8577	2.67425	ctrl	CD14+ Monocytes
252	-0.621802	-4.55726	-3.80904	1.92691	ctrl	CD4 T cells
253	-0.710952	-6.18104	-5.86113	1.20367	ctrl	CD4 T cells
254	5.8362	11.2402	0.637206	12.8059	ctrl	B cells
255	-0.387131	-0.846984	1.51933	-0.337748	ctrl	CD4 T cells
256	5.68119	9.24464	1.83452	11.0001	ctrl	B cells
257	6.51236	12.0774	0.280766	11.4302	ctrl	B cells
258	-2.3504	-1.94576	-0.230456	0.305429	ctrl	CD4 T cells
259	-1.06966	-4.31375	-3.22962	0.04911	ctrl	CD4 T cells
260	10.3805	-1.00562	10.3626	2.45599	ctrl	CD14+ Monocytes
261	8.86294	0.666754	10.1942	2.30985	ctrl	CD14+ Monocytes
262	9.75962	-0.478256	10.4539	1.39534	ctrl	CD14+ Monocytes
263	-1.903	-4.37425	-3.02764	-0.373141	ctrl	CD4 T cells
264	-8.56946	2.43369	10.1946	-4.48477	ctrl	Megakaryocytes
265	10.4492	-2.02368	12.1146	2.69397	ctrl	CD14+ Monocytes
266	-0.434983	-2.22883	-1.05845	1.12049	ctrl	CD4 T cells
267	11.6366	-1.35518	11.9755	3.04651	ctrl	Dendritic cells
268	-0.663814	-0.193496	2.42572	-0.761811	ctrl	CD4 T cells
269	9.31261	-0.560785	10.5644	2.16584	ctrl	CD14+ Monocytes
270	6.78541	11.8771	0.00146249	12.6109	ctrl	B cells
271	-1.5113	1.22538	3.37522	-2.26144	ctrl	CD8 T cells
272	7.79213	0.887029	10.5438	0.515181	ctrl	CD14+ Monocytes
273	8.57205	0.45085	10.7331	1.11249	ctrl	CD14+ Monocytes
274	8.02969	2.3798	9.69007	-0.190126	ctrl	CD14+ Monocytes
275	8.98125	1.57286	10.5625	2.96685	ctrl	CD14+ Monocytes
276	-1.53898	-1.99381	0.167494	0.473191	ctrl	CD4 T cells
277	5.53358	10.6325	2.78254	12.9292	ctrl	B cells
278	4.99012	9.05736	3.9875	9.49532	ctrl	B cells
279	6.15328	11.5366	0.829137	11.9544	ctrl	B cells
280	9.82924	-0.957916	11.522	0.999629	ctrl	CD14+ Monocytes
281	6.12245	11.9367	0.758316	12.697	ctrl	B cells
282	5.79675	11.308	0.769856	12.4714	ctrl	B cells
283	5.51308	10.7783	2.06381	12.2614	ctrl	B cells
284	-1.49408	0.765609	2.58115	-3.83359	ctrl	CD8 T cells
285	3.08974	-0.95958	-2.8429	5.94091	ctrl	CD4 T cells
286	-0.551653	0.683089	1.13289	-3.29788	ctrl	NK cells
287	-0.827232	-5.8373	-4.03267	-0.675904	ctrl	CD4 T cells
288	5.91511	11.6127	1.17038	12.9957	ctrl	B cells
289	-0.2109	-4.41252	-2.40445	-0.111533	ctrl	CD4 T cells
290	-1.48538	2.62988	2.06526	-4.85975	ctrl	NK cells
291	11.1234	-2.17312	12.12	0.626259	ctrl	CD14+ Monocytes
292	5.02669	9.83154	2.72048	12.6995	ctrl	B cells
293	6.86734	11.2967	0.808491	10.2218	ctrl	B cells
294	8.2954	0.810735	10.1834	0.884538	ctrl	CD14+ Monocytes
295	6.57901	10.4284	0.889006	10.6293	ctrl	B cells
296	0.876835	-4.3755	-2.88793	2.31557	ctrl	CD4 T cells
297	10.2809	-0.507926	12.2882	3.30053	ctrl	CD14+ Monocytes
298	-1.98381	1.94937	2.95199	-3.71202	ctrl	CD8 T cells
299	-0.0640732	-5.61646	-5.85042	1.24199	ctrl	CD4 T cells
300	1.91249	-0.846483	-1.93378	4.38718	ctrl	CD4 T cells
301	12.219	-3.59045	9.37353	5.01979	ctrl	Dendritic cells
302	8.57378	1.0936	9.85351	1.09325	ctrl	CD14+ Monocytes
303	8.43858	1.45511	10.5194	1.02863	ctrl	CD14+ Monocytes
304	-2.20511	-2.0007	-0.110185	-0.712018	ctrl	CD4 T cells
305	8.06042	2.54955	11.0635	0.48385	ctrl	CD14+ Monocytes
306	-0.197426	2.3447	2.56312	-5.0371	ctrl	NK cells
307	8.23418	1.60549	9.64245	0.702412	ctrl	CD14+ Monocytes
308	1.2384	-2.80256	-3.09181	2.62012	ctrl	CD4 T cells
309	8.21279	-0.961737	11.3922	0.7964	ctrl	CD14+ Monocytes
310	6.07547	9.55831	-0.130396	11.756	ctrl	B cells
311	7.05202	11.3527	0.499712	12.4663	ctrl	B cells
312	0.40254	-5.54262	-3.39669	1.22677	ctrl	CD4 T cells
313	-0.652936	-5.48136	-4.42811	0.33952	ctrl	CD4 T cells
314	-0.356167	-5.58699	-5.24468	0.506843	ctrl	CD4 T cells
315	0.188461	2.11529	2.88434	-5.08852	ctrl	NK cells
316	-2.17476	-5.2921	-5.52539	-0.737576	ctrl	CD4 T cells
317	6.36014	11.3182	1.20799	12.2463	ctrl	B cells
318	-1.48254	1.23407	1.99018	-2.2991	ctrl	CD8 T cells
319	7.89272	1.22223	9.76973	1.70914	ctrl	CD14+ Monocytes
320	-1.56664	-4.54601	-5.08769	-0.959661	ctrl	CD4 T cells
321	-2.36331	-0.915873	0.734776	-1.84533	ctrl	CD4 T cells
322	8.55319	-1.15582	11.4113	2.59761	ctrl	CD14+ Monocytes
323	9.53173	2.42275	8.60932	0.572876	ctrl	CD14+ Monocytes
324	-1.01081	-3.0649	-0.792171	1.81637	ctrl	CD4 T cells
325	0.47955	1.6296	3.50129	-5.32082	ctrl	NK cells
326	-1.80561	-5.08011	-4.643	-1.08973	ctrl	CD4 T cells
327	12.9503	1.61768	13.7029	6.26582	ctrl	FCGR3A+ Monocytes
328	-0.316019	-3.58079	-2.28688	1.64688	ctrl	CD4 T cells
329	-2.61526	-2.36011	-0.786708	1.57515	ctrl	CD4 T cells
330	-1.3489	-6.21019	-6.09083	-0.247731	ctrl	CD4 T cells
331	-2.1993	1.7991	3.39886	-2.64834	ctrl	CD8 T cells
332	-0.0674275	2.59317	2.51424	-5.91693	ctrl	NK cells
333	0.30002	-2.42798	2.99898	-2.78734	ctrl	CD8 T cells
334	7.93104	1.50029	9.75984	0.932958	ctrl	CD14+ Monocytes
335	5.96036	9.46957	2.42945	10.4056	ctrl	B cells
336	0.0465447	1.8694	3.18904	-5.95876	ctrl	NK cells
337	8.39492	-1.16368	11.7068	1.50768	ctrl	CD14+ Monocytes
338	0.223296	2.65187	4.25864	-4.60398	ctrl	CD8 T cells
339	-0.724411	-1.89457	0.841482	1.25037	ctrl	CD4 T cells
340	-1.29597	-3.68672	-3.11009	0.147148	ctrl	CD4 T cells
341	3.02816	-0.788349	-2.24821	5.72925	ctrl	CD4 T cells
342	-1.58662	-5.67296	-4.73704	-0.326278	ctrl	CD4 T cells
343	-1.7534	2.1838	2.16565	-3.34414	ctrl	CD8 T cells
344	11.2472	-0.512731	13.1702	1.95453	ctrl	CD14+ Monocytes
345	0.358372	-3.74849	-3.00254	1.81176	ctrl	CD4 T cells
346	-0.177545	-0.973302	2.12115	0.0435709	ctrl	CD4 T cells
347	0.475627	-5.05265	-2.95143	1.28581	ctrl	CD4 T cells
348	12.7661	2.16858	13.6857	6.45521	ctrl	FCGR3A+ Monocytes
349	11.7983	-0.578963	12.871	3.02583	ctrl	CD14+ Monocytes
350	-2.14163	2.7985	2.8414	-3.10403	ctrl	CD8 T cells
351	8.28029	-1.31446	13.6108	0.603036	ctrl	CD14+ Monocytes
352	8.06604	1.38016	10.6215	0.591664	ctrl	CD14+ Monocytes
353	-1.40473	-5.62094	-5.8152	0.29378	ctrl	CD4 T cells
354	-3.83202	3.67215	2.25303	-6.52706	ctrl	NK cells
355	-0.469678	-4.39046	-3.36217	1.5737	ctrl	CD4 T cells
356	1.47933	-3.96243	-4.67893	0.252611	ctrl	CD4 T cells
357	6.90227	11.3593	0.726098	12.0149	ctrl	B cells
358	-1.42442	1.42253	2.32444	-2.35276	ctrl	CD8 T cells
359	0.0670334	-4.19391	-4.2197	1.95632	ctrl	CD4 T cells
360	-0.792686	0.408217	2.33226	-0.991262	ctrl	CD4 T cells
361	-0.552144	2.95186	1.41263	-5.64548	ctrl	NK cells
362	1.92598	-1.66756	-2.18551	4.12189	ctrl	CD4 T cells
363	8.47775	-0.244387	11.1091	-0.0825594	ctrl	CD14+ Monocytes
364	-1.28263	-5.21337	-5.83888	-0.418808	ctrl	CD4 T cells
365	0.154176	-3.39212	-0.910856	1.23684	ctrl	CD4 T cells
366	8.13446	-0.700607	9.82782	2.33478	ctrl	CD14+ Monocytes
367	-1.10753	-0.300676	2.12939	-0.530565	ctrl	CD4 T cells
368	-1.16597	0.274069	3.05603	-1.45059	ctrl	CD4 T cells
369	4.62759	8.7312	3.95572	9.735	ctrl	B cells
370	12.0821	2.05691	14.0848	5.15358	ctrl	FCGR3A+ Monocytes
371	-0.237326	2.68548	1.60239	-5.23703	ctrl	NK cells
372	10.3693	-2.12597	11.5705	1.51707	ctrl	CD14+ Monocytes
373	7.98532	0.502073	9.63238	0.972192	ctrl	CD14+ Monocytes
374	-0.585562	-5.03997	-4.86429	0.594372	ctrl	CD4 T cells
375	12.2253	-3.74018	9.56037	5.11257	ctrl	Dendritic cells
376	9.89985	-0.420843	10.1548	3.76614	ctrl	Dendritic cells
377	0.812641	-4.23734	-3.63442	0.453469	ctrl	CD4 T cells
378	8.87971	1.44173	9.83466	1.06382	ctrl	CD14+ Monocytes
379	-2.46642	-1.95358	0.494202	1.44204	ctrl	CD4 T cells
380	-1.88588	-4.31647	-2.44209	0.339619	ctrl	CD4 T cells
381	-0.817599	-5.52398	-5.6683	-0.649178	ctrl	CD4 T cells
382	8.6944	-0.524005	10.7324	1.89802	ctrl	CD14+ Monocytes
383	-0.0412219	-1.8434	1.31324	1.49431	ctrl	CD4 T cells
384	-1.36991	-2.21176	0.430427	0.866863	ctrl	CD4 T cells
385	8.60975	-0.577764	13.03	1.87695	ctrl	CD14+ Monocytes
386	9.65769	-1.19004	10.2165	3.03167	ctrl	CD14+ Monocytes
387	5.72614	10.3496	2.55197	11.7996	ctrl	B cells
388	10.0479	-2.58951	11.6694	3.46915	ctrl	CD14+ Monocytes
389	10.1803	-0.329589	9.61341	1.91653	ctrl	CD14+ Monocytes
390	5.83434	10.9686	1.23965	11.6313	ctrl	B cells
391	7.75376	0.683973	9.62683	0.954426	ctrl	CD14+ Monocytes
392	1.86969	-0.850661	-2.21748	4.44408	ctrl	CD4 T cells
393	11.7571	2.05832	13.6887	5.99883	ctrl	FCGR3A+ Monocytes
394	7.06624	10.8752	-0.515583	11.621	ctrl	B cells
395	-0.64824	-5.8753	-5.60889	1.63183	ctrl	CD4 T cells
396	-2.11125	1.94461	2.16412	-3.53692	ctrl	CD8 T cells
397	12.2142	-4.20708	9.18396	6.03828	ctrl	Dendritic cells
398	-0.662245	-3.33241	-2.56782	1.00864	ctrl	CD4 T cells
399	12.1213	2.19636	13.9677	6.89992	ctrl	FCGR3A+ Monocytes
400	-0.687785	-0.890738	2.09416	-0.419629	ctrl	CD4 T cells
401	-1.07649	-1.17158	-0.12234	4.07792	ctrl	CD4 T cells
402	-1.79985	-3.17423	-4.79184	0.453901	ctrl	CD4 T cells
403	0.228648	-3.59755	-2.39058	1.24995	ctrl	CD4 T cells
404	10.4713	1.11767	13.2543	4.70158	ctrl	CD14+ Monocytes
405	10.4872	-1.61776	11.2191	2.8244	ctrl	CD14+ Monocytes
406	5.19106	8.65677	3.50162	10.016	ctrl	B cells
407	-1.66266	1.15008	1.94306	-2.886	ctrl	CD8 T cells
408	8.25638	-1.17303	10.7837	1.34774	ctrl	CD14+ Monocytes
409	16.3166	8.27681	12.281	6.24136	ctrl	FCGR3A+ Monocytes
410	5.96019	9.81383	1.50414	10.5437	ctrl	B cells
411	1.32592	-4.49232	2.38036	-1.38363	ctrl	CD4 T cells
412	5.63456	10.4184	2.00563	12.1335	ctrl	B cells
413	-1.51039	1.17257	3.21803	-1.81349	ctrl	CD8 T cells
414	12.3164	1.14389	14.2413	4.97507	ctrl	FCGR3A+ Monocytes
415	-0.315465	-5.42744	-4.47879	1.37179	ctrl	CD4 T cells
416	13.3694	2.22093	12.6719	5.94162	ctrl	FCGR3A+ Monocytes
417	9.32208	-1.52016	11.4074	3.60256	ctrl	CD14+ Monocytes
418	-0.614535	-1.43538	0.826779	-0.379846	ctrl	CD4 T cells
419	9.06021	2.10231	9.16137	-0.0143488	ctrl	CD14+ Monocytes
420	9.58178	2.15675	8.62302	0.562729	ctrl	CD14+ Monocytes
421	7.03963	11.0279	0.243907	12.2183	ctrl	B cells
422	6.00822	10.5492	1.79913	12.6122	ctrl	B cells
423	-0.13826	-2.66691	0.295328	1.69761	ctrl	CD4 T cells
424	6.09011	11.4916	-0.305112	11.7233	ctrl	B cells
425	7.06204	11.7218	0.383264	11.9327	ctrl	B cells
426	0.560054	-4.99893	-4.4694	1.50754	ctrl	CD4 T cells
427	0.0449781	-1.38255	-0.340507	1.25215	ctrl	CD4 T cells
428	-2.08468	0.506973	3.10512	-3.23783	ctrl	CD8 T cells
429	-1.13633	-3.12585	-1.55887	1.4214	ctrl	CD4 T cells
430	-1.39555	-4.95289	-4.20106	0.0117107	ctrl	CD4 T cells
431	12.7087	2.20002	13.5271	6.76824	ctrl	FCGR3A+ Monocytes
432	11.9467	0.957085	13.5608	4.9946	ctrl	FCGR3A+ Monocytes
433	5.03565	8.42862	3.70073	10.4479	ctrl	B cells
434	10.3432	-1.25066	13.3696	2.42102	ctrl	CD14+ Monocytes
435	-1.52175	1.07505	2.37	-1.80966	ctrl	CD8 T cells
436	2.28065	-1.42913	-2.70008	4.30141	ctrl	CD4 T cells
437	5.63797	11.4073	1.10946	11.5688	ctrl	B cells
438	10.1635	-1.19356	11.9633	0.704349	ctrl	CD14+ Monocytes
439	10.3045	1.63214	9.82484	1.00742	ctrl	CD14+ Monocytes
440	-2.68652	-1.78972	-0.389525	-0.546007	ctrl	CD4 T cells
441	8.24566	-0.59546	11.2474	1.74484	ctrl	CD14+ Monocytes
442	10.1071	-1.39827	11.5987	0.206257	ctrl	CD14+ Monocytes
443	-0.806815	-6.15983	-5.04565	0.671032	ctrl	CD4 T cells
444	1.10109	-5.18935	-4.86352	0.476283	ctrl	CD4 T cells
445	8.41914	-1.03332	9.97123	2.67593	ctrl	CD14+ Monocytes
446	-1.03487	2.16533	2.85509	-2.6798	ctrl	CD8 T cells
447	6.26331	11.3509	0.486267	11.501	ctrl	B cells
448	-2.40228	-2.00049	0.466846	1.62987	ctrl	CD4 T cells
449	-2.04744	1.63098	2.83183	-3.1721	ctrl	CD8 T cells
450	-1.3322	-0.806458	1.30873	1.01009	ctrl	CD4 T cells
451	-0.168479	3.41352	2.19753	-5.06913	ctrl	NK cells
452	-1.13119	0.938386	3.30613	-1.45675	ctrl	CD8 T cells
453	8.60629	-1.12501	12.205	1.69057	ctrl	CD14+ Monocytes
454	5.16289	10.8758	1.96127	12.229	ctrl	B cells
455	6.7616	12.1822	0.351061	11.3393	ctrl	B cells
456	12.0489	-2.78025	10.0257	4.33874	ctrl	Dendritic cells
457	0.298681	-5.27616	-3.49586	1.99284	ctrl	CD4 T cells
458	8.11826	-1.52546	13.0431	0.590086	ctrl	CD14+ Monocytes
459	-1.56063	-2.76269	0.661335	-1.2983	ctrl	CD4 T cells
460	9.52806	-0.441386	12.597	2.83489	ctrl	CD14+ Monocytes
461	0.683192	2.49095	2.99284	-7.12543	ctrl	NK cells
462	8.8606	0.3149	10.8757	0.293011	ctrl	CD14+ Monocytes
463	-1.3653	1.26901	1.92911	-3.20344	ctrl	CD8 T cells
464	6.83835	11.7675	0.0507561	11.5726	ctrl	B cells
465	-0.896237	3.12721	1.55612	-6.27037	ctrl	CD8 T cells
466	-0.774158	0.62801	2.76534	-0.969671	ctrl	CD4 T cells
467	8.31706	-0.291621	11.7223	0.801286	ctrl	CD14+ Monocytes
468	-0.607292	-0.353803	1.35902	-0.287632	ctrl	CD4 T cells
469	-1.04914	-5.88451	-3.04714	2.19225	ctrl	CD4 T cells
470	-1.78283	-1.69226	-0.167473	-1.49032	ctrl	CD4 T cells
471	-0.207554	3.24276	2.99159	-6.59387	ctrl	NK cells
472	5.5121	4.50878	8.579	11.1051	ctrl	Dendritic cells
473	-1.2508	-3.75277	-1.97236	3.34761	ctrl	CD4 T cells
474	-0.858765	2.9407	1.07283	-5.51773	ctrl	NK cells
475	-0.82135	-3.15865	-0.191465	1.70592	ctrl	CD4 T cells
476	6.14925	10.7	0.13539	12.8927	ctrl	B cells
477	5.97779	11.6817	-0.482603	12.172	ctrl	B cells
478	6.80861	11.7809	-0.0862767	11.7432	ctrl	B cells
479	9.82532	-2.46929	10.9211	3.04458	ctrl	CD14+ Monocytes
480	-1.16446	-1.2896	1.22037	1.35936	ctrl	CD4 T cells
481	-1.63943	-2.02725	0.561199	0.453775	ctrl	CD4 T cells
482	6.00793	10.6092	1.66069	11.6038	ctrl	B cells
483	-0.269535	-2.31024	0.696359	1.06809	ctrl	CD4 T cells
484	6.40109	11.6809	1.06964	11.4097	ctrl	B cells
485	11.4087	0.618073	13.065	4.36314	ctrl	FCGR3A+ Monocytes
486	-3.04138	3.58998	2.51055	-4.60548	ctrl	NK cells
487	0.185085	-3.03363	-2.82176	1.59602	ctrl	CD4 T cells
488	-0.988586	3.19682	2.24637	-5.90647	ctrl	NK cells
489	8.40114	-1.66619	12.2409	1.61364	ctrl	CD14+ Monocytes
490	0.715891	-2.15967	1.41197	10.5552	ctrl	B cells
491	12.6027	1.7259	13.4122	6.2563	ctrl	FCGR3A+ Monocytes
492	-1.84326	-4.22338	-3.25055	2.44187	ctrl	CD4 T cells
493	8.46978	-0.342274	10.2223	0.488767	ctrl	CD14+ Monocytes
494	12.2859	1.55666	14.3215	6.36583	ctrl	FCGR3A+ Monocytes
495	5.36668	10.9655	1.84881	12.5215	ctrl	B cells
496	-0.473269	3.18791	1.63737	-5.47082	ctrl	NK cells
497	6.26785	11.9188	0.142797	12.9417	ctrl	B cells
498	0.344	-5.20552	-2.79303	1.19762	ctrl	CD4 T cells
499	-1.05291	-2.38988	-0.392231	0.68986	ctrl	CD4 T cells
500	6.78628	10.5923	1.92069	11.2183	ctrl	B cells
501	9.82234	-0.35076	11.4306	-0.25166	ctrl	CD14+ Monocytes
502	8.08173	0.549298	10.4205	1.42515	ctrl	CD14+ Monocytes
503	-0.853997	2.75995	2.053	-5.30497	ctrl	NK cells
504	7.79187	2.3334	10.6083	0.786776	ctrl	CD14+ Monocytes
505	5.83643	9.63416	2.52094	10.9055	ctrl	B cells
506	9.51004	-2.29227	12.2959	2.22515	ctrl	CD14+ Monocytes
507	-0.723089	-0.88225	1.21689	-0.078686	ctrl	CD4 T cells
508	6.23489	10.3995	0.914726	10.6647	ctrl	B cells
509	-8.43133	2.45552	10.2464	-4.10221	ctrl	Megakaryocytes
510	12.3456	2.48219	13.8077	6.73438	ctrl	FCGR3A+ Monocytes
511	-2.07862	1.65995	2.59294	-2.8778	ctrl	CD8 T cells
512	8.92638	2.52051	8.18513	-0.318055	ctrl	CD14+ Monocytes
513	-1.04262	-0.138195	1.48534	-1.33472	ctrl	CD4 T cells
514	-1.31201	-2.92783	-1.21512	0.644822	ctrl	CD4 T cells
515	8.5877	2.83506	8.45092	0.417536	ctrl	CD14+ Monocytes
516	6.55037	10.9792	0.844561	12.3998	ctrl	B cells
517	8.35475	2.27941	9.43967	-0.507466	ctrl	CD14+ Monocytes
518	-2.31146	-2.4488	-2.53226	0.0613523	ctrl	CD4 T cells
519	-0.211808	-4.10375	-3.33714	-0.595569	ctrl	CD4 T cells
520	11.2302	-0.397702	13.7325	2.88669	ctrl	CD14+ Monocytes
521	8.34714	-0.809103	10.8834	1.78885	ctrl	CD14+ Monocytes
522	6.6665	11.0545	-0.394485	12.1645	ctrl	B cells
523	1.50915	-1.6778	-1.93413	4.39213	ctrl	CD4 T cells
524	-1.82444	-3.11411	-1.2972	-0.608397	ctrl	CD4 T cells
525	-0.463992	-5.6516	-5.24405	-0.301878	ctrl	CD4 T cells
526	9.01657	2.64122	8.69276	0.559216	ctrl	CD4 T cells
527	7.81531	0.141292	10.9806	0.187702	ctrl	CD14+ Monocytes
528	-1.63099	1.46735	2.37111	-2.26532	ctrl	CD8 T cells
529	-0.699472	-3.2448	-2.95184	2.35993	ctrl	CD4 T cells
530	-1.98598	-0.912759	2.78226	-1.54442	ctrl	CD4 T cells
531	-2.40111	-4.96446	-5.03138	-0.865921	ctrl	CD4 T cells
532	-0.821189	-4.15756	-2.99071	1.46878	ctrl	CD4 T cells
533	-0.362153	-2.94885	-2.43388	1.40374	ctrl	CD4 T cells
534	0.419399	-2.52355	1.48839	1.95514	ctrl	CD4 T cells
535	-1.64347	-6.10749	-6.29939	-0.0068653	ctrl	CD4 T cells
536	11.6467	-1.79209	10.9695	3.67489	ctrl	Dendritic cells
537	-1.42656	-4.47164	-0.94183	3.71226	ctrl	CD4 T cells
538	9.39962	-0.303352	11.7366	0.745423	ctrl	CD14+ Monocytes
539	10.9066	-2.07267	12.7622	3.32111	ctrl	CD14+ Monocytes
540	-2.11623	-3.05074	-2.19605	-0.226753	ctrl	CD4 T cells
541	-0.0303824	2.54021	3.20207	-5.24247	ctrl	NK cells
542	-0.88461	-5.67185	-4.22434	1.47677	ctrl	CD4 T cells
543	5.49447	10.8753	2.71899	12.4019	ctrl	B cells
544	-0.366718	-2.07554	-0.354703	0.96715	ctrl	CD4 T cells
545	-1.43051	-4.60126	-3.3667	0.387115	ctrl	CD4 T cells
546	-1.76107	-2.08815	-0.388986	0.0632559	ctrl	CD4 T cells
547	0.200629	-4.71196	-3.64413	1.60026	ctrl	CD4 T cells
548	-2.28397	-2.55789	-1.44158	-0.584457	ctrl	CD4 T cells
549	0.63349	-5.51	-3.87334	1.86608	ctrl	CD4 T cells
550	9.18299	2.59351	8.21039	0.180878	ctrl	CD14+ Monocytes
551	-0.851525	-2.41308	0.511165	-0.162511	ctrl	CD4 T cells
552	5.25297	9.9007	2.91269	11.7927	ctrl	B cells
553	-2.66288	-2.16528	-0.639075	-0.87424	ctrl	CD4 T cells
554	-0.353246	-2.51924	-0.618001	1.43418	ctrl	CD4 T cells
555	-3.07873	7.90974	-2.81374	2.13828	ctrl	CD4 T cells
556	0.238246	-3.13142	-2.23452	1.5913	ctrl	CD4 T cells
557	1.10039	-4.65876	-4.44218	0.83021	ctrl	CD4 T cells
558	-1.31561	-2.91489	-1.85411	1.44498	ctrl	CD4 T cells
559	-0.510794	-5.18502	-3.59388	0.350398	ctrl	CD4 T cells
560	-1.00059	1.77515	3.13138	-6.03605	ctrl	NK cells
561	6.34914	11.2217	0.57203	12.881	ctrl	B cells
562	8.03958	-0.298415	10.3609	1.22732	ctrl	CD14+ Monocytes
563	-2.24782	-5.17562	-5.89402	-0.793688	ctrl	CD4 T cells
564	9.40767	-2.11704	12.1602	3.40973	ctrl	CD14+ Monocytes
565	-1.32432	-2.20635	-0.583404	-0.1215	ctrl	CD4 T cells
566	0.0287738	3.4181	1.71797	-6.11821	ctrl	NK cells
567	0.0253102	-6.03482	-4.39025	0.254609	ctrl	CD4 T cells
568	-0.508455	2.60861	2.73502	-5.85802	ctrl	NK cells
569	11.5581	-0.810986	13.7448	3.2383	ctrl	CD14+ Monocytes
570	5.90902	11.4625	0.42872	11.3363	ctrl	B cells
571	11.662	-1.08689	12.3024	3.34914	ctrl	CD14+ Monocytes
572	-1.07538	-4.1173	-3.35893	0.894262	ctrl	CD4 T cells
573	10.0459	-2.45634	12.2818	3.41638	ctrl	CD14+ Monocytes
574	6.33683	10.3776	1.71377	11.1578	ctrl	B cells
575	6.3058	11.0224	1.17872	11.588	ctrl	B cells
576	10.8124	-0.654509	13.5124	0.732446	ctrl	FCGR3A+ Monocytes
577	1.29734	-1.79356	-1.87616	4.42223	ctrl	CD4 T cells
578	7.10478	10.9458	0.673285	12.2018	ctrl	B cells
579	6.46768	11.338	1.1056	11.7312	ctrl	B cells
580	5.45338	10.9568	2.13183	12.1805	ctrl	B cells
581	7.88435	2.18323	9.39157	-0.777295	ctrl	CD14+ Monocytes
582	2.73889	-0.817693	-2.44742	5.77805	ctrl	CD4 T cells
583	-1.51712	-2.38592	-0.80951	-0.0636372	ctrl	CD4 T cells
584	8.05454	1.7219	11.1818	-0.0996009	ctrl	CD14+ Monocytes
585	-0.943305	1.18094	1.47147	-2.94618	ctrl	CD8 T cells
586	-1.87913	-1.56483	0.34769	-0.331017	ctrl	CD4 T cells
587	9.65182	2.44272	9.24376	0.647705	ctrl	CD14+ Monocytes
588	0.527507	-4.87228	-3.33587	0.756826	ctrl	CD4 T cells
589	-2.51221	-2.06258	-1.14113	-0.271448	ctrl	CD4 T cells
590	0.405842	-3.2143	-2.59527	2.07143	ctrl	CD4 T cells
591	-0.828	-6.32328	-5.45501	0.571105	ctrl	CD4 T cells
592	-0.0619554	2.86416	1.34283	-5.60054	ctrl	NK cells
593	-1.63686	-1.81151	-0.397559	-0.941085	ctrl	CD4 T cells
594	0.133566	2.45177	2.05775	-5.7627	ctrl	NK cells
595	-0.817084	-5.84834	-5.2378	-0.164152	ctrl	CD4 T cells
596	1.32978	-3.21578	0.456352	1.31611	ctrl	CD4 T cells
597	13.0192	1.81801	13.058	6.04689	ctrl	FCGR3A+ Monocytes
598	-1.32689	-4.31258	-3.2424	-0.201519	ctrl	CD4 T cells
599	-0.162004	0.169727	2.47502	-1.75349	ctrl	CD4 T cells
600	0.0128504	-1.88188	-1.83608	0.185374	ctrl	CD4 T cells
601	-0.262205	-5.13521	-5.20045	-0.556291	ctrl	CD4 T cells
602	8.26529	-0.783815	11.5694	2.18372	ctrl	CD14+ Monocytes
603	11.8963	-2.23911	9.71187	4.38093	ctrl	Dendritic cells
604	-2.24936	-2.52541	-1.68525	0.0719207	ctrl	CD4 T cells
605	6.30694	10.8497	1.07805	12.9643	ctrl	B cells
606	0.994943	-3.93597	-3.79057	1.61496	ctrl	CD4 T cells
607	0.0749197	-5.76729	-5.3097	0.589726	ctrl	CD4 T cells
608	8.92808	2.88413	8.0686	0.0429544	ctrl	CD14+ Monocytes
609	8.66776	-1.88275	10.8478	2.6617	ctrl	CD14+ Monocytes
610	8.0886	-0.784065	12.6794	0.377607	ctrl	CD14+ Monocytes
611	-1.03578	-4.58861	-2.92262	2.66811	ctrl	CD4 T cells
612	-1.16785	1.52838	1.87272	-3.07881	ctrl	CD8 T cells
613	-0.378877	-4.6551	-2.70021	-0.119618	ctrl	CD4 T cells
614	-1.21704	-5.66506	-5.43409	-0.417782	ctrl	CD4 T cells
615	0.585822	-5.73149	-4.23282	-0.0162167	ctrl	CD4 T cells
616	8.15583	1.94549	10.448	0.742007	ctrl	CD14+ Monocytes
617	9.39924	0.919073	11.5122	0.313424	ctrl	CD14+ Monocytes
618	10.6163	-0.839833	11.928	2.80001	ctrl	CD14+ Monocytes
619	8.26084	0.924887	11.3167	0.107453	ctrl	CD14+ Monocytes
620	8.34371	0.292992	11.001	0.176722	ctrl	CD14+ Monocytes
621	7.99856	0.832808	11.3732	-0.34712	ctrl	CD14+ Monocytes
622	6.95574	10.8386	0.881753	11.9069	ctrl	B cells
623	11.2374	1.31293	13.5019	4.24593	ctrl	FCGR3A+ Monocytes
624	0.965773	-4.35137	-3.35379	3.33047	ctrl	CD4 T cells
625	-1.29269	-3.76046	-2.18629	1.62291	ctrl	CD4 T cells
626	0.764609	-3.45251	-2.66978	1.62194	ctrl	CD4 T cells
627	12.0791	-2.96943	9.95389	4.56829	ctrl	Dendritic cells
628	0.579889	-3.36248	-1.73321	1.42715	ctrl	CD4 T cells
629	-2.4861	-2.94163	0.420711	0.271559	ctrl	CD4 T cells
630	8.20454	-1.11772	12.3385	3.22251	ctrl	CD14+ Monocytes
631	9.87236	-1.20852	13.2829	1.30648	ctrl	CD14+ Monocytes
632	8.36011	0.160591	10.3408	0.628824	ctrl	CD14+ Monocytes
633	-0.859763	-4.16971	-4.68796	-0.643205	ctrl	CD4 T cells
634	0.921514	-3.26349	-1.34481	2.17864	ctrl	CD4 T cells
635	-1.77729	-1.40201	-0.256424	-0.132506	ctrl	CD4 T cells
636	10.4288	-0.360475	12.5285	2.6351	ctrl	CD14+ Monocytes
637	-1.46903	-0.173051	1.11084	-0.19197	ctrl	CD4 T cells
638	6.08104	11.7907	1.34334	11.1441	ctrl	B cells
639	9.53693	-1.56716	11.8538	0.615651	ctrl	CD14+ Monocytes
640	-1.23434	0.772698	2.56826	-2.26788	ctrl	CD8 T cells
641	-0.590284	-5.38573	-4.80397	0.743001	ctrl	CD4 T cells
642	-2.30224	-3.19164	-0.278797	-1.46497	ctrl	CD4 T cells
643	5.42395	10.2899	-0.398182	11.7188	ctrl	B cells
644	-1.98408	-2.76296	-1.70571	0.468264	ctrl	CD4 T cells
645	-0.193692	-4.39734	-4.51843	0.685203	ctrl	CD4 T cells
646	6.6194	10.9599	0.763104	11.7828	ctrl	B cells
647	-1.00269	-3.51744	-1.85589	0.197793	ctrl	CD4 T cells
648	0.912305	-5.16833	-3.6317	1.12341	ctrl	CD4 T cells
649	8.64895	1.34599	12.0517	1.25873	ctrl	CD14+ Monocytes
650	7.92962	1.85974	9.27372	-8.64706e-05	ctrl	CD14+ Monocytes
651	-0.695353	-3.84424	-3.78947	2.46459	ctrl	CD4 T cells
652	5.89194	10.3909	1.66246	11.9823	ctrl	B cells
653	1.17218	-5.22715	-5.13964	1.51599	ctrl	CD4 T cells
654	-0.922811	0.0153634	2.00289	-0.518055	ctrl	CD4 T cells
655	0.1356	-3.5168	-2.44655	1.03523	ctrl	CD4 T cells
656	12.3628	-4.53522	8.98693	6.34098	ctrl	Dendritic cells
657	-0.18622	3.63555	2.08683	-5.6977	ctrl	NK cells
658	-1.68947	-5.78792	-5.69954	-0.0496876	ctrl	CD4 T cells
659	-2.68587	-1.81451	-0.143707	-0.932847	ctrl	CD4 T cells
660	12.1483	-3.90783	9.46016	5.38435	ctrl	Dendritic cells
661	0.0843231	-6.08046	-4.05739	1.08089	ctrl	CD4 T cells
662	-0.452622	-3.48724	-2.18023	0.987049	ctrl	CD4 T cells
663	-3.14888	10.8674	-3.73145	3.04447	ctrl	CD4 T cells
664	-1.27665	1.82826	2.61686	-3.64275	ctrl	CD8 T cells
665	-1.58389	-2.57099	-0.527329	2.67304	ctrl	CD4 T cells
666	7.83928	0.431756	10.6476	0.705344	ctrl	CD14+ Monocytes
667	-1.95519	-3.6737	-3.71434	-1.05057	ctrl	CD4 T cells
668	-1.12641	-6.06195	-6.0334	-0.34924	ctrl	CD4 T cells
669	8.99051	2.05358	9.51525	-0.0792745	ctrl	CD14+ Monocytes
670	0.401723	-4.39688	-2.43277	2.39908	ctrl	CD4 T cells
671	-1.77058	1.34487	3.29974	-2.47355	ctrl	CD8 T cells
672	8.78671	-2.33732	12.3349	2.02402	ctrl	CD14+ Monocytes
673	7.95478	0.143693	9.96305	1.23226	ctrl	CD14+ Monocytes
674	-0.890716	-1.26734	0.541557	1.14149	ctrl	CD4 T cells
675	0.246754	-4.50211	-2.37735	1.45954	ctrl	CD4 T cells
676	7.60812	1.06339	9.98293	1.46324	ctrl	CD14+ Monocytes
677	10.904	-0.797454	12.325	3.19807	ctrl	CD14+ Monocytes
678	6.42704	10.3778	1.28535	12.651	ctrl	B cells
679	-1.89286	-2.00743	-1.50178	-0.606407	ctrl	CD4 T cells
680	8.92808	-0.461891	9.88931	2.43758	ctrl	CD14+ Monocytes
681	-1.60074	-0.262784	2.16854	-2.48636	ctrl	CD8 T cells
682	2.10219	-1.14007	-1.0318	3.65536	ctrl	CD4 T cells
683	0.607412	-3.45166	-0.954846	2.54342	ctrl	CD4 T cells
684	8.83982	1.34522	9.46069	0.766515	ctrl	CD14+ Monocytes
685	12.2321	-3.85042	9.01495	5.86398	ctrl	Dendritic cells
686	0.292711	-4.58952	-3.45983	1.52787	ctrl	CD4 T cells
687	8.01458	1.03256	11.7777	-0.207135	ctrl	CD14+ Monocytes
688	-1.74355	1.61406	3.49164	-2.63525	ctrl	CD8 T cells
689	13.1175	1.91773	12.9302	6.12794	ctrl	FCGR3A+ Monocytes
690	8.53381	-2.01903	11.9211	1.53168	ctrl	CD14+ Monocytes
691	-1.96167	1.77661	2.32107	-2.97734	ctrl	CD8 T cells
692	-1.1609	1.13137	3.93767	-4.21802	ctrl	CD8 T cells
693	-1.74398	8.90586	-2.35164	1.84754	ctrl	CD4 T cells
694	8.57794	-1.64095	13.1045	1.10597	ctrl	CD14+ Monocytes
695	6.53488	11.5732	-0.111118	12.7381	ctrl	B cells
696	8.18745	-0.151093	11.61	0.670362	ctrl	CD14+ Monocytes
697	-1.74317	1.23906	2.7223	-3.41834	ctrl	CD8 T cells
698	-0.855157	-4.03183	-1.96195	1.18056	ctrl	CD4 T cells
699	0.769619	-3.86018	-2.35563	0.846805	ctrl	CD4 T cells
700	10.7701	-1.51479	12.079	1.66409	ctrl	CD14+ Monocytes
701	-0.0287337	-4.00933	-3.1197	0.472946	ctrl	CD4 T cells
702	-0.691372	-4.24628	-3.56941	-0.338796	ctrl	CD4 T cells
703	4.90528	10.7099	2.68116	13.3058	ctrl	B cells
704	-0.181475	-1.78802	1.00684	0.551086	ctrl	CD4 T cells
705	7.81975	1.16286	13.0838	1.14581	ctrl	CD14+ Monocytes
706	9.0997	-0.504927	10.1719	1.81291	ctrl	CD14+ Monocytes
707	12.9241	2.03614	13.3396	7.0146	ctrl	FCGR3A+ Monocytes
708	-0.634188	1.77319	2.85985	-5.42218	ctrl	NK cells
709	10.0575	-0.440756	9.5373	2.30661	ctrl	CD14+ Monocytes
710	-1.60591	-1.6842	-0.0305801	-0.991449	ctrl	CD4 T cells
711	-8.08142	2.84699	10.3725	-4.09591	ctrl	Megakaryocytes
712	9.97175	-1.54166	13.2215	3.10786	ctrl	CD14+ Monocytes
713	-0.317241	-2.60696	1.19605	0.412014	ctrl	CD4 T cells
714	9.06217	-0.908261	11.0187	2.13599	ctrl	CD14+ Monocytes
715	12.3277	-4.75341	8.79883	6.79729	ctrl	Dendritic cells
716	11.4435	0.0224962	11.1239	1.93606	ctrl	CD14+ Monocytes
717	9.33212	1.88399	8.86793	0.85732	ctrl	CD14+ Monocytes
718	-2.27858	-4.18611	-3.25526	0.144846	ctrl	CD4 T cells
719	-1.61218	-3.89404	-3.12722	-0.440441	ctrl	CD4 T cells
720	6.0817	11.5014	1.59963	12.8539	ctrl	B cells
721	-1.7454	-4.04854	-1.50051	-0.47586	ctrl	CD4 T cells
722	0.322	-3.38254	-2.48909	2.25771	ctrl	CD4 T cells
723	6.77291	11.2639	1.24458	10.8793	ctrl	B cells
724	0.891176	-5.75112	-5.78903	0.699211	ctrl	CD4 T cells
725	10.6881	0.805097	12.7357	4.24727	ctrl	CD14+ Monocytes
726	-2.40368	-2.51743	-1.20006	-1.3515	ctrl	CD4 T cells
727	-1.79612	-4.37561	-2.48568	0.99331	ctrl	CD4 T cells
728	5.36819	10.1164	0.489488	12.1627	ctrl	NK cells
729	6.12655	9.59346	2.3574	10.7535	ctrl	B cells
730	0.660004	-4.89747	-2.2444	2.17318	ctrl	CD4 T cells
731	8.88644	1.40546	10.7363	-0.324412	ctrl	CD14+ Monocytes
732	0.29518	-2.60386	0.739806	-1.34828	ctrl	CD4 T cells
733	-0.901823	-2.04899	0.264486	1.5645	ctrl	CD4 T cells
734	6.7063	12.2637	-0.0172417	12.5568	ctrl	B cells
735	-0.0216497	-3.57446	-3.81451	1.73853	ctrl	CD4 T cells
736	10.3085	-1.09235	13.3666	2.27345	ctrl	CD14+ Monocytes
737	0.976835	-3.80792	-0.117911	1.341	ctrl	CD4 T cells
738	0.114356	3.137	1.76021	-5.48281	ctrl	NK cells
739	10.218	1.16908	8.76456	0.415961	ctrl	CD14+ Monocytes
740	0.183359	-1.70539	0.238876	0.791989	ctrl	CD4 T cells
741	9.06958	0.137393	11.0062	0.65398	ctrl	CD14+ Monocytes
742	0.372982	-2.17496	0.722027	-0.251257	ctrl	CD4 T cells
743	0.708584	-5.35301	-4.39494	1.25397	ctrl	CD4 T cells
744	0.627794	1.80281	3.27156	-7.0966	ctrl	NK cells
745	-0.614407	-3.42044	-3.33692	0.209134	ctrl	CD4 T cells
746	-2.1206	-4.98463	-5.16429	-0.876787	ctrl	CD4 T cells
747	0.558228	3.06755	2.70319	-7.15378	ctrl	NK cells
748	6.30925	10.7482	0.5807	11.7709	ctrl	B cells
749	0.055323	-4.30739	-5.55825	0.293648	ctrl	CD4 T cells
750	-1.27099	-1.31348	1.23926	0.95683	ctrl	CD4 T cells
751	-0.901506	-4.62349	-3.33707	-0.0986359	ctrl	CD4 T cells
752	-1.51789	-2.62448	-0.80826	-0.266262	ctrl	CD4 T cells
753	1.08577	-4.97112	-4.07744	2.07328	ctrl	CD4 T cells
754	-0.569868	2.58835	2.0748	-4.57471	ctrl	NK cells
755	7.92081	-1.02167	11.6736	0.568845	ctrl	CD14+ Monocytes
756	1.4287	-2.63677	-3.13913	3.23718	ctrl	CD4 T cells
757	0.205441	-5.25552	-4.24541	0.110375	ctrl	CD4 T cells
758	0.0488318	-1.26482	1.30428	1.06328	ctrl	CD4 T cells
759	0.236421	-3.937	-0.79504	0.920035	ctrl	CD4 T cells
760	5.82254	11.1529	0.756098	12.6782	ctrl	B cells
761	-0.300444	-2.46683	-2.30218	2.76399	ctrl	CD4 T cells
762	-1.04947	-4.12893	-4.26367	-1.50721	ctrl	CD4 T cells
763	-0.997951	-0.0653482	1.98539	-2.70064	ctrl	CD8 T cells
764	-1.17687	-2.12833	-1.61985	0.0809605	ctrl	CD4 T cells
765	-0.695428	-1.15879	1.40241	0.605662	ctrl	CD4 T cells
766	-1.76284	2.17482	2.75724	-3.10435	ctrl	NK cells
767	-1.96407	-3.06444	-1.32714	0.977863	ctrl	CD4 T cells
768	-0.344384	-0.599492	1.43253	0.113548	ctrl	CD4 T cells
769	-1.79014	1.96312	2.21196	-3.41758	ctrl	CD8 T cells
770	-1.38929	-0.40551	2.11716	0.100726	ctrl	CD4 T cells
771	-0.659798	-4.79077	-4.53293	2.30246	ctrl	CD4 T cells
772	11.0837	1.06466	13.0572	5.08377	ctrl	FCGR3A+ Monocytes
773	0.0461122	3.22472	1.92278	-5.42442	ctrl	NK cells
774	-1.16519	-3.0597	-2.73605	-0.854615	ctrl	CD4 T cells
775	7.94342	1.50477	10.1323	0.356733	ctrl	CD14+ Monocytes
776	6.55983	10.916	1.33739	12.7303	ctrl	B cells
777	-0.847913	-2.07562	-0.528114	1.79818	ctrl	CD4 T cells
778	-0.341269	3.39014	2.26318	-5.34586	ctrl	NK cells
779	-1.21273	-1.05356	-0.144733	2.5874	ctrl	CD4 T cells
780	-2.20084	1.81055	2.69291	-2.33098	ctrl	CD8 T cells
781	6.01338	11.7681	0.977794	12.4017	ctrl	B cells
782	0.191401	-1.43694	0.620094	1.5271	ctrl	CD4 T cells
783	8.14989	-0.448503	12.7235	0.770649	ctrl	CD14+ Monocytes
784	-0.252888	-1.81159	0.560373	2.08092	ctrl	CD4 T cells
785	-1.75865	1.98397	3.31559	-3.46583	ctrl	CD8 T cells
786	11.1695	-1.50474	13.6092	2.50449	ctrl	CD14+ Monocytes
787	10.3147	1.85896	13.1322	5.06004	ctrl	FCGR3A+ Monocytes
788	0.832535	-4.82113	-3.57358	1.03842	ctrl	CD4 T cells
789	9.55238	0.73534	9.49607	1.86696	ctrl	CD14+ Monocytes
790	5.38818	10.9662	2.19978	12.6558	ctrl	B cells
791	0.7757	-5.44121	-5.46762	-0.669732	ctrl	CD4 T cells
792	6.70055	11.8494	-0.142764	11.4548	ctrl	B cells
793	9.96771	-0.0250773	10.8146	0.959549	ctrl	CD14+ Monocytes
794	-1.00511	-4.48101	-3.55887	0.301595	ctrl	CD4 T cells
795	-0.747227	-1.83041	-0.00238539	3.21507	ctrl	CD4 T cells
796	-1.82203	-3.89725	-4.82172	-0.921729	ctrl	CD4 T cells
797	8.10436	0.214192	10.5018	1.15129	ctrl	CD14+ Monocytes
798	-0.454374	-2.61585	-0.438014	2.07674	ctrl	CD4 T cells
799	9.69243	-1.23505	13.4663	2.96573	ctrl	CD14+ Monocytes
800	0.25073	-4.88787	-3.59005	1.0389	ctrl	CD4 T cells
801	7.81187	1.68338	10.718	-3.38437	ctrl	CD14+ Monocytes
802	-0.711637	3.28677	1.22096	-6.04586	ctrl	NK cells
803	11.429	1.68622	14.3136	5.2792	ctrl	FCGR3A+ Monocytes
804	-0.98731	2.63323	2.34236	-4.5934	ctrl	NK cells
805	-2.30633	1.25931	2.9054	-3.10898	ctrl	CD8 T cells
806	-0.762346	2.00549	3.23528	-6.30346	ctrl	CD8 T cells
807	1.19267	-2.4161	-2.29048	3.57055	ctrl	CD4 T cells
808	-1.48367	-2.28993	-0.254763	1.50636	ctrl	CD4 T cells
809	7.64547	1.45116	10.3329	-0.432748	ctrl	CD14+ Monocytes
810	-0.734162	2.54242	2.40783	-4.83859	ctrl	NK cells
811	8.04398	-0.550792	11.1264	0.745926	ctrl	CD14+ Monocytes
812	-0.704089	0.610798	2.523	-1.08906	ctrl	CD8 T cells
813	7.9369	-1.0842	12.847	-0.19912	ctrl	CD14+ Monocytes
814	11.2556	-1.63949	11.4005	2.07713	ctrl	CD14+ Monocytes
815	0.481822	-4.98429	-3.75486	1.75948	ctrl	CD4 T cells
816	0.141055	2.47785	2.15523	-6.12915	ctrl	NK cells
817	9.2728	0.0139635	11.9234	-0.0363081	ctrl	CD14+ Monocytes
818	8.14634	1.1665	11.0647	1.02942	ctrl	CD14+ Monocytes
819	-0.640094	-5.51174	-5.12447	0.449353	ctrl	CD4 T cells
820	5.65622	4.49333	8.62273	11.0716	ctrl	Dendritic cells
821	-2.07811	-3.28832	-1.63427	-0.226351	ctrl	CD4 T cells
822	-1.32866	-5.12741	-4.70575	1.55279	ctrl	CD4 T cells
823	7.21881	11.334	0.0965901	11.4358	ctrl	B cells
824	8.44885	1.54221	10.5891	1.23806	ctrl	CD14+ Monocytes
825	6.11455	10.7374	0.461748	12.0967	ctrl	B cells
826	-0.938671	-2.37482	-2.65308	0.31032	ctrl	CD4 T cells
827	9.98111	0.713865	10.7243	1.16564	ctrl	CD14+ Monocytes
828	1.9503	-1.82817	-2.67744	4.78199	ctrl	CD4 T cells
829	-2.48428	-1.49803	1.92217	-0.554344	ctrl	CD4 T cells
830	9.39319	-0.0870585	10.5423	0.561344	ctrl	CD14+ Monocytes
831	12.5312	1.7117	13.8476	6.6483	ctrl	FCGR3A+ Monocytes
832	6.25334	9.52292	2.51527	11.2392	ctrl	B cells
833	10.1526	-0.437309	11.9554	1.65075	ctrl	CD14+ Monocytes
834	-1.89854	-4.74373	-4.99159	-0.117703	ctrl	CD4 T cells
835	7.95074	1.08877	10.8988	0.362388	ctrl	CD14+ Monocytes
836	5.3083	4.65665	8.58264	11.0534	ctrl	Dendritic cells
837	0.591883	-5.13657	-2.11013	1.30659	ctrl	CD4 T cells
838	-0.0198764	-2.46265	-0.611448	1.64921	ctrl	CD4 T cells
839	-1.39045	-5.59426	-4.9459	0.651341	ctrl	CD4 T cells
840	0.0418475	-4.14808	-3.85037	2.26435	ctrl	CD4 T cells
841	7.98152	1.35436	10.2064	0.594555	ctrl	CD14+ Monocytes
842	-3.37558	3.38442	2.62226	-6.79962	ctrl	NK cells
843	-0.95137	-5.09157	-4.10329	-0.771225	ctrl	CD4 T cells
844	9.04667	-0.815135	10.3783	1.49209	ctrl	CD14+ Monocytes
845	13.3633	2.04643	12.546	5.58708	ctrl	FCGR3A+ Monocytes
846	-0.805994	-3.50221	-1.76329	-0.588916	ctrl	CD4 T cells
847	7.76503	0.787261	9.68573	1.43189	ctrl	CD14+ Monocytes
848	5.69285	11.2725	0.911462	12.1684	ctrl	B cells
849	9.73071	0.340108	12.5113	2.45775	ctrl	CD14+ Monocytes
850	-0.514664	-6.10492	-5.99849	-0.436563	ctrl	CD4 T cells
851	11.2614	1.50217	14.386	5.0235	ctrl	FCGR3A+ Monocytes
852	-8.54525	2.59318	9.45997	-5.15811	ctrl	Megakaryocytes
853	8.48383	0.148172	9.76141	0.962454	ctrl	CD14+ Monocytes
854	8.01233	-0.446254	12.0865	0.781667	ctrl	CD14+ Monocytes
855	-1.97573	1.36846	2.11815	-3.23703	ctrl	CD8 T cells
856	-0.652113	-4.79127	-1.5568	0.156045	ctrl	CD4 T cells
857	7.42692	0.484745	11.0282	-0.200031	ctrl	CD14+ Monocytes
858	6.14141	9.31374	1.22342	10.4932	ctrl	B cells
859	12.3065	-4.52174	9.28216	6.26074	ctrl	Dendritic cells
860	0.708671	-3.00741	-0.128946	2.49027	ctrl	CD4 T cells
861	-1.3315	-3.27209	-3.70453	-0.969484	ctrl	CD4 T cells
862	5.56826	4.73086	8.41007	10.8234	ctrl	Dendritic cells
863	-0.792165	-3.12823	-2.18068	0.0280924	ctrl	CD4 T cells
864	1.94414	-1.01853	-2.01052	4.51804	ctrl	CD4 T cells
865	-0.567325	1.05066	2.88373	-4.28635	ctrl	CD8 T cells
866	8.00593	0.691577	10.7278	0.684526	ctrl	CD14+ Monocytes
867	9.35015	0.252532	12.7482	0.587711	ctrl	CD14+ Monocytes
868	-1.25404	-5.74934	-4.87213	0.0203186	ctrl	CD4 T cells
869	12.5149	1.91249	13.5287	6.78669	ctrl	FCGR3A+ Monocytes
870	9.46768	-1.94	10.9459	3.59188	ctrl	CD14+ Monocytes
871	0.647672	-5.14526	-4.18432	1.88174	ctrl	CD4 T cells
872	-1.17034	-5.38779	-4.58299	-0.824403	ctrl	CD4 T cells
873	0.0469397	-2.73444	-1.02297	0.859237	ctrl	CD4 T cells
874	-0.138434	0.878517	3.66319	-5.74342	ctrl	CD8 T cells
875	9.05262	-1.42593	12.3605	2.72709	ctrl	CD14+ Monocytes
876	8.66526	-1.37079	12.3426	-0.0539456	ctrl	CD14+ Monocytes
877	0.513245	2.64578	2.88161	-5.41372	ctrl	NK cells
878	-2.23023	1.70393	2.70348	-3.054	ctrl	CD8 T cells
879	0.054809	-3.97117	-3.44614	0.892081	ctrl	CD4 T cells
880	-1.53319	2.03917	3.29699	-2.32607	ctrl	CD8 T cells
881	-2.39123	1.9165	3.03619	-3.35586	ctrl	CD8 T cells
882	6.91792	11.0691	0.573283	11.5123	ctrl	B cells
883	-2.2915	-1.95537	-0.777653	-1.3136	ctrl	CD4 T cells
884	1.0785	-3.92251	-3.79141	2.21978	ctrl	CD4 T cells
885	-0.178594	-5.09049	-4.76254	1.16963	ctrl	CD4 T cells
886	11.1179	-2.07846	12.1875	3.646	ctrl	CD14+ Monocytes
887	0.349164	-2.70508	-0.708692	0.0973736	ctrl	CD4 T cells
888	10.5155	-1.63533	12.6959	3.40807	ctrl	CD14+ Monocytes
889	-2.62495	-2.22429	0.826269	-1.86339	ctrl	CD4 T cells
890	-0.063111	2.29916	1.83422	-5.6239	ctrl	NK cells
891	0.499847	-5.18985	-2.46652	1.72886	ctrl	CD4 T cells
892	0.22233	1.76022	2.05412	-5.24482	ctrl	CD8 T cells
893	-1.40457	-4.92823	-5.12619	-0.943191	ctrl	CD4 T cells
894	7.69513	-0.771299	12.0727	0.557459	ctrl	CD14+ Monocytes
895	9.53832	0.188606	12.5071	0.780247	ctrl	CD14+ Monocytes
896	2.01244	-0.713777	-1.85642	4.68936	ctrl	CD4 T cells
897	1.46211	-5.03109	-2.87229	0.771487	ctrl	CD4 T cells
898	13.0103	2.46876	12.8404	6.68702	ctrl	FCGR3A+ Monocytes
899	9.3563	2.06773	8.60724	-0.00721733	ctrl	CD14+ Monocytes
900	4.83564	10.1084	2.79891	12.9146	ctrl	B cells
901	-1.28012	-2.97185	-2.0933	0.728401	ctrl	CD4 T cells
902	10.8277	-2.13678	12.0112	2.49008	ctrl	CD14+ Monocytes
903	6.4829	10.8095	1.4914	11.3946	ctrl	B cells
904	-2.90843	-1.41788	-5.13593	4.75937	ctrl	CD4 T cells
905	0.52502	-4.55462	-4.0798	1.04241	ctrl	CD4 T cells
906	-1.86599	0.317475	0.371286	-2.11097	ctrl	CD8 T cells
907	-0.370921	-5.84652	-5.68855	0.951202	ctrl	CD4 T cells
908	9.30107	-0.896764	10.4063	1.83356	ctrl	CD14+ Monocytes
909	-1.40243	-5.37674	-5.42343	-0.112494	ctrl	CD4 T cells
910	-2.24316	-2.57823	0.509905	0.0496066	ctrl	CD4 T cells
911	10.4222	-1.72107	12.9486	2.94797	ctrl	CD14+ Monocytes
912	8.03	1.36814	10.5987	0.439367	ctrl	CD14+ Monocytes
913	-2.50439	-2.99866	-1.15382	-0.602155	ctrl	CD4 T cells
914	0.425852	-4.63435	-4.45322	0.513463	ctrl	CD4 T cells
915	6.0634	11.6277	0.913902	11.4738	ctrl	B cells
916	8.54848	-1.0826	10.5111	1.359	ctrl	CD14+ Monocytes
917	0.585668	-3.4171	-1.2519	2.5473	ctrl	CD4 T cells
918	11.555	-1.94808	10.9092	3.46082	ctrl	Dendritic cells
919	6.55993	11.8814	1.0647	11.3736	ctrl	B cells
920	-0.656123	-3.59069	-2.57485	2.17217	ctrl	CD4 T cells
921	12.2077	-3.40901	9.59862	5.44308	ctrl	Dendritic cells
922	-1.17672	1.30282	2.07448	-2.69227	ctrl	CD8 T cells
923	8.33311	0.80294	10.0746	1.32759	ctrl	CD14+ Monocytes
924	-0.378166	-2.91732	-2.80336	1.26041	ctrl	CD4 T cells
925	9.49016	-0.296588	12.6113	3.13004	ctrl	CD14+ Monocytes
926	0.14552	-3.03042	-1.77016	1.89621	ctrl	CD4 T cells
927	0.328756	-4.67082	-4.63741	1.52279	ctrl	CD4 T cells
928	-1.60637	-1.17103	1.05685	0.834192	ctrl	CD4 T cells
929	7.90177	1.97268	11.0169	-2.27825	ctrl	CD14+ Monocytes
930	-1.74896	-3.89533	-3.78855	0.641222	ctrl	CD4 T cells
931	-1.08727	-3.96911	-4.34574	1.77008	ctrl	CD4 T cells
932	12.5214	2.06732	13.6402	6.45794	ctrl	FCGR3A+ Monocytes
933	0.570563	-5.60743	-4.08513	0.995517	ctrl	CD4 T cells
934	-0.982042	-5.97952	-5.0797	0.000952696	ctrl	CD4 T cells
935	-1.93975	2.16259	2.88335	-3.25925	ctrl	CD8 T cells
936	1.69457	-2.15606	-2.6176	4.44231	ctrl	CD4 T cells
937	11.6957	1.65866	14.1269	5.92204	ctrl	FCGR3A+ Monocytes
938	0.566064	-4.93321	-4.78296	2.05541	ctrl	CD4 T cells
939	-0.995838	1.20484	3.50206	-2.57195	ctrl	CD8 T cells
940	9.90019	-1.66821	11.1327	3.20175	ctrl	CD14+ Monocytes
941	-2.30292	-4.1685	-4.80587	-0.873463	ctrl	CD4 T cells
942	6.98572	11.1584	0.438154	12.1111	ctrl	B cells
943	0.342204	-2.6494	-0.351965	0.51158	ctrl	CD4 T cells
944	12.0565	-2.70816	10.0779	4.68657	ctrl	Dendritic cells
945	-0.67306	-1.43902	1.08661	1.60778	ctrl	CD4 T cells
946	0.211467	1.68537	3.37215	-5.4278	ctrl	NK cells
947	-1.46701	-2.10282	0.73849	0.882646	ctrl	CD4 T cells
948	-0.164099	-3.93127	-3.33509	1.68076	ctrl	CD4 T cells
949	12.1076	2.04769	14.1448	6.44254	ctrl	FCGR3A+ Monocytes
950	10.4552	-0.0824891	9.9659	2.64838	ctrl	CD14+ Monocytes
951	8.64494	0.804686	10.1191	0.308796	ctrl	CD14+ Monocytes
952	-1.32227	-1.56629	0.344856	1.19552	ctrl	CD4 T cells
953	-0.816496	1.84624	2.66544	-3.45682	ctrl	CD8 T cells
954	-1.99041	1.12927	2.92474	-2.62272	ctrl	CD8 T cells
955	-1.94356	2.38064	2.60812	-3.09266	ctrl	CD8 T cells
956	9.85218	-1.46774	11.3268	2.03355	ctrl	CD14+ Monocytes
957	-1.85383	1.76417	2.68225	-3.36887	ctrl	CD8 T cells
958	0.0135503	-4.09651	-3.75022	1.60052	ctrl	CD4 T cells
959	8.26845	2.50611	9.33364	-0.297548	ctrl	CD14+ Monocytes
960	-0.540612	-2.88706	-1.00563	1.59374	ctrl	CD4 T cells
961	6.93108	11.4175	0.142042	11.1152	ctrl	B cells
962	-1.72068	-3.08931	0.122417	1.34218	ctrl	CD4 T cells
963	9.08032	-0.241968	10.6235	0.828297	ctrl	CD14+ Monocytes
964	9.16388	-1.11614	11.99	2.56894	ctrl	CD14+ Monocytes
965	-1.05553	-1.36089	0.66517	1.21574	ctrl	CD4 T cells
966	0.340493	-2.61026	-0.866755	1.50915	ctrl	CD4 T cells
967	-0.841099	-2.93168	-1.13354	1.27771	ctrl	CD4 T cells
968	-2.1811	-1.88459	-1.20135	0.283734	ctrl	CD4 T cells
969	0.700197	2.9669	3.52784	-7.09614	ctrl	NK cells
970	-2.16065	1.90127	2.8865	-2.86204	ctrl	CD8 T cells
971	8.57946	2.61597	9.07868	-0.147801	ctrl	CD14+ Monocytes
972	11.667	0.498629	13.5215	4.30209	ctrl	FCGR3A+ Monocytes
973	6.951	10.9031	1.12019	11.5605	ctrl	B cells
974	-1.27121	-1.66763	0.66846	1.11015	ctrl	CD4 T cells
975	2.40718	-1.35916	-2.80296	5.2863	ctrl	CD4 T cells
976	-0.718348	2.43807	1.716	-5.52242	ctrl	NK cells
977	9.69616	-0.350567	12.7608	0.0952823	ctrl	CD14+ Monocytes
978	0.918671	-3.59511	-3.19924	-0.222772	ctrl	CD4 T cells
979	-0.208391	1.93041	2.83964	-4.70022	ctrl	NK cells
980	-2.18305	-3.94053	-2.17645	-0.344698	ctrl	CD4 T cells
981	11.6944	-2.19724	9.81775	4.32799	ctrl	Dendritic cells
982	6.13962	11.7273	1.07112	12.3877	ctrl	B cells
983	6.87411	11.4417	1.40577	12.7717	ctrl	B cells
984	-2.08642	-1.73376	-0.355759	0.737677	ctrl	CD4 T cells
985	-1.31957	-3.76622	-2.01568	0.0976447	ctrl	CD4 T cells
986	-2.62533	-2.18225	-0.204105	-0.932993	ctrl	CD4 T cells
987	4.83358	8.42338	3.84655	9.9028	ctrl	B cells
988	-0.696114	2.63571	3.48081	-5.66287	ctrl	NK cells
989	11.7546	-2.17794	10.704	4.00999	ctrl	Dendritic cells
990	-1.9705	-2.40211	-0.279838	-0.884125	ctrl	CD4 T cells
991	0.546093	-3.93149	-1.75238	1.9152	ctrl	CD4 T cells
992	9.20776	2.46778	8.42212	0.330613	ctrl	CD14+ Monocytes
993	-0.253448	-5.51379	-4.8494	0.489061	ctrl	CD4 T cells
994	6.94202	11.5764	0.062327	11.7798	ctrl	B cells
995	-0.71193	-4.09124	-1.62919	1.80035	ctrl	CD4 T cells
996	6.81263	11.1834	0.996878	11.4935	ctrl	B cells
997	10.1307	-1.96297	12.6218	2.06673	ctrl	CD14+ Monocytes
998	-0.907326	-4.18246	-3.05	2.3661	ctrl	CD4 T cells
999	-0.107105	2.21805	1.90313	-5.46507	ctrl	NK cells
1000	10.9124	-0.789175	13.2159	2.58391	ctrl	CD14+ Monocytes
1001	-2.31774	-1.96145	-0.50897	-1.14029	ctrl	CD4 T cells
1002	-0.27207	-2.0964	0.823763	1.16713	ctrl	CD4 T cells
1003	12.5318	1.91815	13.0599	5.8124	ctrl	FCGR3A+ Monocytes
1004	-1.18722	-1.66652	0.556841	2.42305	ctrl	CD4 T cells
1005	1.25705	-5.15622	-5.641	1.4435	ctrl	CD4 T cells
1006	-0.878519	-0.267132	1.86027	-1.64274	ctrl	CD8 T cells
1007	7.81758	2.51601	10.1933	-0.296479	ctrl	CD14+ Monocytes
1008	-1.2443	1.95669	3.15427	-2.5225	ctrl	CD8 T cells
1009	-0.380075	-1.73237	-0.0180171	3.32097	ctrl	CD4 T cells
1010	6.26568	10.9233	-0.134108	12.1667	ctrl	B cells
1011	8.93106	0.53745	11.9646	0.38047	ctrl	CD14+ Monocytes
1012	-1.91641	-3.37733	-2.88472	0.223944	ctrl	CD4 T cells
1013	0.619218	-1.58534	-0.997824	1.92417	ctrl	CD4 T cells
1014	6.10918	11.585	0.859475	12.3815	ctrl	B cells
1015	-1.24711	-5.86174	-4.64243	-0.0820897	ctrl	CD4 T cells
1016	1.93441	-0.650174	-2.54997	4.94508	ctrl	CD4 T cells
1017	6.36591	11.6769	-0.13472	12.6273	ctrl	B cells
1018	-1.9719	1.23014	2.89205	-2.82409	ctrl	CD8 T cells
1019	-1.85127	0.626558	1.88496	-2.33458	ctrl	CD4 T cells
1020	-1.04653	-1.69858	0.273173	-0.27508	ctrl	CD4 T cells
1021	-0.70426	-5.56259	-3.51583	2.48566	ctrl	CD4 T cells
1022	12.5627	0.908895	13.309	4.70495	ctrl	FCGR3A+ Monocytes
1023	-0.551684	-5.79047	-3.7762	0.557135	ctrl	CD4 T cells
1024	9.23467	-2.23851	12.9416	1.32494	ctrl	CD14+ Monocytes
1025	12.2979	-4.35539	9.0961	6.18019	ctrl	Dendritic cells
1026	9.55773	0.804207	9.33584	1.6073	ctrl	CD14+ Monocytes
1027	1.02548	-4.04533	-2.55437	2.99333	ctrl	CD4 T cells
1028	8.80301	1.00386	9.62036	1.45565	ctrl	CD14+ Monocytes
1029	9.61521	-1.32213	10.4609	2.31647	ctrl	CD14+ Monocytes
1030	9.68882	-2.28354	12.1175	2.98915	ctrl	CD14+ Monocytes
1031	1.19355	-2.34039	-2.18781	3.09759	ctrl	CD4 T cells
1032	-0.988555	-3.74551	-2.90277	1.97745	ctrl	CD4 T cells
1033	0.496028	2.03293	2.01628	-6.21357	ctrl	NK cells
1034	-0.970284	-2.32016	1.75425	-0.26162	ctrl	CD4 T cells
1035	-0.477689	7.38344	3.40085	-1.02136	ctrl	CD4 T cells
1036	-0.193219	-3.30952	-2.14642	0.755669	ctrl	CD4 T cells
1037	-0.0430264	-4.19789	-2.44972	2.80954	ctrl	CD4 T cells
1038	-0.587721	-4.91482	-3.50153	-0.724036	ctrl	CD4 T cells
1039	-1.29082	1.46007	2.70941	-1.43902	ctrl	CD8 T cells
1040	3.05295	-0.745109	-2.61518	6.06881	ctrl	CD4 T cells
1041	9.4958	0.981488	13.3459	1.44903	ctrl	CD14+ Monocytes
1042	8.54772	0.462263	11.122	1.2263	ctrl	CD14+ Monocytes
1043	12.1321	-2.94263	9.8317	4.68273	ctrl	Dendritic cells
1044	-0.383022	2.63108	2.70778	-6.48809	ctrl	NK cells
1045	8.36709	-1.0793	12.1835	3.46662	ctrl	CD14+ Monocytes
1046	-1.48861	-1.52489	0.446358	-0.492489	ctrl	CD4 T cells
1047	1.03067	-5.16727	-3.38348	2.43895	ctrl	CD4 T cells
1048	0.44823	-4.76091	-4.32001	1.3765	ctrl	CD4 T cells
1049	6.74555	11.9288	1.37015	10.5789	ctrl	B cells
1050	-2.959	-1.89225	-1.11989	-1.34624	ctrl	CD4 T cells
1051	10.5031	-2.34463	13.0757	2.4075	ctrl	CD14+ Monocytes
1052	5.92118	10.3177	0.338051	10.7902	ctrl	B cells
1053	9.39413	0.352716	11.7521	0.616909	ctrl	CD14+ Monocytes
1054	-2.0299	-2.26577	-0.678938	-1.22691	ctrl	CD4 T cells
1055	9.74509	0.411664	11.6623	1.78712	ctrl	CD14+ Monocytes
1056	-0.871774	-1.38319	1.7373	0.953346	ctrl	CD4 T cells
1057	0.0175992	-3.17129	-4.59759	-0.626676	ctrl	CD4 T cells
1058	12.2772	1.63067	13.8903	5.70784	ctrl	FCGR3A+ Monocytes
1059	5.30452	8.71128	3.11274	10.2624	ctrl	B cells
1060	1.06979	-3.569	-3.54863	1.17222	ctrl	CD4 T cells
1061	7.94236	0.187155	10.2617	1.08887	ctrl	CD14+ Monocytes
1062	7.89752	1.28741	9.45576	0.956998	ctrl	CD14+ Monocytes
1063	-0.217162	-0.387577	2.63124	-0.605694	ctrl	CD4 T cells
1064	-2.04731	-2.16684	0.182464	0.383339	ctrl	CD4 T cells
1065	-0.47319	-5.14463	-3.54657	-0.309524	ctrl	CD4 T cells
1066	7.60114	0.648533	12.0027	-0.289107	ctrl	CD14+ Monocytes
1067	9.59232	-2.02961	13.3519	2.20875	ctrl	CD14+ Monocytes
1068	-0.183882	3.34209	2.02894	-6.04604	ctrl	NK cells
1069	-0.534757	-2.21817	-1.58817	0.873486	ctrl	CD4 T cells
1070	-0.118341	-1.51403	2.15976	0.558314	ctrl	CD4 T cells
1071	-8.03129	2.6372	9.88083	-4.58274	ctrl	Megakaryocytes
1072	9.29338	1.65784	9.33478	-0.189103	ctrl	CD14+ Monocytes
1073	-2.36887	1.81181	2.2113	-2.5469	ctrl	CD8 T cells
1074	11.5777	1.59126	14.2153	5.79913	ctrl	FCGR3A+ Monocytes
1075	5.56468	10.9517	1.57859	12.4373	ctrl	B cells
1076	6.33242	11.3458	0.330308	13.0282	ctrl	B cells
1077	11.7499	1.17123	13.6957	5.5667	ctrl	FCGR3A+ Monocytes
1078	2.85513	-0.462067	-2.61584	5.48851	ctrl	CD4 T cells
1079	-0.70211	-3.79025	-3.5265	1.17309	ctrl	CD4 T cells
1080	10.0908	-2.25594	11.4266	2.83397	ctrl	CD14+ Monocytes
1081	12.2668	-4.49002	8.96011	6.39025	ctrl	Dendritic cells
1082	-1.87145	2.08117	2.52215	-3.04117	ctrl	CD8 T cells
1083	-0.97178	0.0920338	0.790439	-2.37277	ctrl	CD4 T cells
1084	0.229466	-5.11112	-4.3534	1.52358	ctrl	CD4 T cells
1085	-8.51465	2.65157	9.53557	-5.07092	ctrl	Megakaryocytes
1086	6.27841	10.5686	1.27948	11.9937	ctrl	B cells
1087	0.309796	-5.61256	-5.71045	0.0274126	ctrl	CD4 T cells
1088	-0.889088	0.291897	2.89515	-1.6824	ctrl	CD4 T cells
1089	-0.246001	2.18127	2.96029	-6.1099	ctrl	NK cells
1090	9.36098	0.00293953	11.8189	1.78391	ctrl	CD14+ Monocytes
1091	1.23371	-5.12482	-4.57397	1.02325	ctrl	CD4 T cells
1092	-1.99476	-2.47684	-1.23978	-0.0986166	ctrl	CD4 T cells
1093	7.08235	11.6421	0.326297	11.9467	ctrl	B cells
1094	0.642921	-3.92494	-2.53791	1.27097	ctrl	CD4 T cells
1095	8.83577	2.17072	7.82425	0.494019	ctrl	CD4 T cells
1096	1.11824	-3.28388	-2.62113	1.4281	ctrl	CD4 T cells
1097	-0.347802	-1.29846	1.58455	0.751484	ctrl	CD4 T cells
1098	7.88886	0.716502	10.5997	0.168615	ctrl	CD14+ Monocytes
1099	11.5978	-1.29675	13.081	2.99421	ctrl	CD14+ Monocytes
1100	6.4561	11.9296	-0.127782	12.7828	ctrl	B cells
1101	8.90259	-1.32126	14.0825	1.81158	ctrl	CD14+ Monocytes
1102	-0.472803	2.97486	2.77863	-5.49112	ctrl	NK cells
1103	-0.581666	2.94328	2.03655	-5.19657	ctrl	NK cells
1104	0.727867	-5.30412	-4.59497	-0.463003	ctrl	CD4 T cells
1105	10.2787	-2.37257	11.7768	2.96406	ctrl	CD14+ Monocytes
1106	-1.92761	-2.33558	0.247852	1.17605	ctrl	CD4 T cells
1107	8.45251	1.56543	8.57408	0.0444073	ctrl	CD14+ Monocytes
1108	-1.17571	-1.57639	-1.66647	2.30842	ctrl	CD4 T cells
1109	11.1223	2.35061	12.9038	5.77673	ctrl	FCGR3A+ Monocytes
1110	3.50032	13.6292	-0.276778	11.0107	ctrl	B cells
1111	-1.16553	2.2518	2.80589	-4.25447	ctrl	NK cells
1112	-0.483165	-5.43544	-4.03297	1.85395	ctrl	CD4 T cells
1113	9.42484	-0.20355	11.631	-0.255166	ctrl	CD14+ Monocytes
1114	-1.95403	-4.32705	-4.00573	-1.43822	ctrl	CD4 T cells
1115	-0.161676	-3.6585	-1.87329	1.48599	ctrl	CD4 T cells
1116	8.9739	-0.876501	13.1029	1.34713	ctrl	CD14+ Monocytes
1117	9.66296	0.140728	12.4635	1.61874	ctrl	CD14+ Monocytes
1118	7.86057	1.84255	10.6357	0.0924341	ctrl	CD14+ Monocytes
1119	-2.17597	0.898198	2.96646	-3.41932	ctrl	CD8 T cells
1120	8.90718	-2.06816	10.9144	2.34535	ctrl	CD14+ Monocytes
1121	-0.0487481	2.93431	2.61126	-5.4076	ctrl	NK cells
1122	11.7898	0.925392	13.6538	4.85285	ctrl	FCGR3A+ Monocytes
1123	-1.76325	1.92286	3.27462	-2.39206	ctrl	CD8 T cells
1124	11.4607	-2.04454	12.1979	2.23433	ctrl	CD14+ Monocytes
1125	5.93406	10.9807	1.9223	12.5842	ctrl	B cells
1126	5.44143	11.1703	0.429305	12.1354	ctrl	B cells
1127	-2.45791	-1.84222	-0.840267	-0.819795	ctrl	CD4 T cells
1128	-2.57758	-1.42497	0.0841109	-0.904829	ctrl	CD4 T cells
1129	-0.00410861	-4.53527	-3.16643	0.613564	ctrl	CD4 T cells
1130	9.51024	0.549602	12.8878	2.72619	ctrl	CD14+ Monocytes
1131	-1.72504	-3.55417	-2.63436	-0.00775328	ctrl	CD4 T cells
1132	10.4675	-1.94441	13.4872	0.800259	ctrl	CD14+ Monocytes
1133	6.53521	11.9703	-0.268487	11.3045	ctrl	B cells
1134	-1.82229	1.44346	2.78509	-2.63164	ctrl	CD8 T cells
1135	-0.324016	3.03547	2.52323	-6.08715	ctrl	NK cells
1136	7.99684	1.59067	9.46976	0.305302	ctrl	CD14+ Monocytes
1137	-1.978	1.80138	2.55702	-3.06464	ctrl	CD8 T cells
1138	-1.7043	-3.03025	-1.34581	1.57036	ctrl	CD4 T cells
1139	-2.73465	9.74032	3.99851	-1.28848	ctrl	CD4 T cells
1140	12.8505	2.00606	13.7454	6.28272	ctrl	FCGR3A+ Monocytes
1141	-0.0621838	3.20449	2.02432	-6.03164	ctrl	NK cells
1142	6.41381	11.8855	0.854089	11.7972	ctrl	B cells
1143	-0.426975	2.45638	2.52356	-5.02269	ctrl	NK cells
1144	2.44051	-1.07636	-2.52385	5.33089	ctrl	CD4 T cells
1145	-1.22993	-0.574321	2.42146	-1.50076	ctrl	CD4 T cells
1146	9.87936	0.785686	12.9887	2.26873	ctrl	CD14+ Monocytes
1147	8.61184	-0.472724	10.9618	0.764901	ctrl	CD14+ Monocytes
1148	7.88558	1.92446	10.013	0.72593	ctrl	CD14+ Monocytes
1149	-0.822516	0.663457	2.70588	-2.23865	ctrl	CD8 T cells
1150	7.76206	-0.0471199	11.3541	1.08393	ctrl	CD14+ Monocytes
1151	8.39964	-0.90752	12.4957	0.164856	ctrl	CD14+ Monocytes
1152	8.33597	1.69528	9.74822	0.482787	ctrl	CD14+ Monocytes
1153	1.43096	-2.68087	-2.09308	2.7249	ctrl	CD4 T cells
1154	13.3421	2.51598	12.5735	6.06986	ctrl	FCGR3A+ Monocytes
1155	0.0746504	-3.72453	-2.41512	1.21169	ctrl	CD4 T cells
1156	9.94681	-1.44926	10.4037	3.04155	ctrl	CD14+ Monocytes
1157	0.932194	-3.32895	-2.79435	1.7746	ctrl	CD4 T cells
1158	10.9075	-0.867689	12.1831	3.00207	ctrl	CD14+ Monocytes
1159	6.10386	10.4816	0.55927	11.1695	ctrl	B cells
1160	-0.480569	-3.12451	-1.47265	2.18581	ctrl	CD4 T cells
1161	-0.319789	-5.73351	-1.04147	3.47758	ctrl	CD4 T cells
1162	-2.24897	1.35734	2.49847	-2.55828	ctrl	CD8 T cells
1163	-0.756161	-4.81731	-5.87772	-0.422217	ctrl	CD4 T cells
1164	-1.25694	-4.08442	-4.08634	0.797275	ctrl	CD4 T cells
1165	5.20416	10.8931	2.81339	12.7717	ctrl	B cells
1166	0.964239	-5.07411	-5.66309	0.945508	ctrl	CD4 T cells
1167	-1.60085	0.879596	2.4265	-2.95676	ctrl	CD8 T cells
1168	0.516472	-4.09729	-1.81123	2.37119	ctrl	CD4 T cells
1169	-0.554038	-1.38212	0.372219	1.84987	ctrl	CD4 T cells
1170	-0.403888	-1.90276	-1.0846	-0.481915	ctrl	CD4 T cells
1171	-1.77939	1.70425	3.38176	-2.98751	ctrl	CD8 T cells
1172	9.93892	-0.806294	13.5673	1.69293	ctrl	CD14+ Monocytes
1173	0.195712	2.56872	3.3817	-5.42161	ctrl	NK cells
1174	-2.44393	-2.47894	-0.358746	-0.982995	ctrl	CD4 T cells
1175	-0.800611	2.30408	2.1667	-4.98301	ctrl	NK cells
1176	1.30286	-4.72996	-2.86785	2.33957	ctrl	CD4 T cells
1177	-0.0612716	2.77465	2.92977	-5.15826	ctrl	NK cells
1178	-1.24935	-2.29649	-1.42431	0.304755	ctrl	CD4 T cells
1179	9.98552	-1.74923	12.5748	0.179119	ctrl	CD14+ Monocytes
1180	-0.918737	-3.18342	-2.07421	-0.432655	ctrl	CD4 T cells
1181	-1.28384	-4.17427	-1.93054	0.829688	ctrl	CD4 T cells
1182	10.9082	-2.04342	12.364	2.40701	ctrl	CD14+ Monocytes
1183	6.20528	11.1958	2.46393	12.786	ctrl	B cells
1184	-1.22063	-1.34544	0.177806	-0.620522	ctrl	CD4 T cells
1185	1.2794	-3.61012	-4.53365	2.58568	ctrl	CD4 T cells
1186	0.541994	2.33172	3.29172	-6.61957	ctrl	NK cells
1187	8.75906	0.557244	10.0061	0.87537	ctrl	CD14+ Monocytes
1188	0.833178	2.90149	2.90882	-7.0975	ctrl	NK cells
1189	8.66038	0.000538946	10.809	0.61616	ctrl	CD14+ Monocytes
1190	-0.697445	-4.13758	-3.7547	1.56129	ctrl	CD4 T cells
1191	-1.26837	-3.84839	-1.98329	2.47182	ctrl	CD4 T cells
1192	-0.670589	-3.88308	-2.47279	1.15051	ctrl	CD4 T cells
1193	9.44579	0.769228	10.9719	0.140154	ctrl	CD14+ Monocytes
1194	7.57851	1.50309	11.2698	0.180989	ctrl	CD14+ Monocytes
1195	5.56884	10.4115	1.29191	11.4775	ctrl	B cells
1196	8.17668	2.23486	10.3637	2.88949	ctrl	CD14+ Monocytes
1197	9.51379	-1.94464	12.5991	2.83816	ctrl	CD14+ Monocytes
1198	7.81204	-1.00201	12.1725	0.30745	ctrl	CD14+ Monocytes
1199	9.91954	-1.39449	10.4543	3.10076	ctrl	CD14+ Monocytes
1200	-0.86275	3.58031	1.39514	-6.47363	ctrl	NK cells
1201	10.1604	-2.05947	13.4124	2.61702	ctrl	CD14+ Monocytes
1202	11.1126	1.68212	14.3834	5.04867	ctrl	FCGR3A+ Monocytes
1203	11.8133	-2.13113	9.71634	4.28331	ctrl	Dendritic cells
1204	-1.52878	-1.06716	0.885052	0.223248	ctrl	CD4 T cells
1205	-1.27103	-2.17663	1.95454	0.478146	ctrl	CD4 T cells
1206	0.769768	-5.00719	-2.59265	2.70831	ctrl	CD4 T cells
1207	-1.69031	1.09935	2.50674	-2.27329	ctrl	CD8 T cells
1208	10.2615	-0.654279	9.93638	2.42222	ctrl	CD14+ Monocytes
1209	-1.4385	-4.48901	-2.78743	-0.707814	ctrl	CD4 T cells
1210	-2.51155	1.66264	2.86189	-3.60241	ctrl	CD8 T cells
1211	-1.98442	1.58095	2.98116	-2.3879	ctrl	CD8 T cells
1212	9.58947	0.121684	10.0127	2.28626	ctrl	CD14+ Monocytes
1213	12.3872	0.887433	13.0449	5.07418	ctrl	FCGR3A+ Monocytes
1214	0.241916	-4.5542	-4.36165	0.644503	ctrl	CD4 T cells
1215	10.2888	0.221874	11.948	3.2941	ctrl	CD14+ Monocytes
1216	10.4228	-1.4185	12.3001	1.17793	ctrl	CD14+ Monocytes
1217	-2.46444	1.85836	2.57714	-3.39475	ctrl	CD8 T cells
1218	-2.19189	1.76004	2.60424	-2.83377	ctrl	CD8 T cells
1219	-1.07035	-4.66455	-4.50959	0.00440504	ctrl	CD4 T cells
1220	-1.89374	-2.32834	0.503909	2.34717	ctrl	CD4 T cells
1221	-1.90501	-2.24093	0.574429	-1.52934	ctrl	CD4 T cells
1222	11.4015	0.987246	14.0916	5.48127	ctrl	FCGR3A+ Monocytes
1223	3.11878	-3.60568	0.318964	4.62942	ctrl	CD4 T cells
1224	-0.883995	3.16122	1.50417	-5.88114	ctrl	NK cells
1225	-1.94065	1.68761	3.6807	-2.90987	ctrl	CD8 T cells
1226	9.45707	-0.812237	10.6406	2.53443	ctrl	CD14+ Monocytes
1227	-0.910533	-2.5714	-1.24562	0.807723	ctrl	CD4 T cells
1228	-0.971236	-1.45858	0.460622	1.1847	ctrl	CD4 T cells
1229	9.4929	-0.906495	11.156	1.56878	ctrl	CD14+ Monocytes
1230	-0.988912	-1.79885	0.801127	-0.356188	ctrl	CD4 T cells
1231	7.8938	0.0931962	12.4478	-0.647186	ctrl	CD14+ Monocytes
1232	8.61264	0.315709	9.86458	1.45913	ctrl	CD14+ Monocytes
1233	0.515064	-2.77339	0.974795	1.7457	ctrl	CD4 T cells
1234	0.120691	2.21134	3.54018	-4.84303	ctrl	NK cells
1235	11.352	-0.716235	13.3832	2.48489	ctrl	CD14+ Monocytes
1236	-1.19496	-1.78774	0.433313	1.28175	ctrl	CD4 T cells
1237	5.78766	10.2602	0.34634	11.6206	ctrl	B cells
1238	11.0725	-1.64293	13.0741	3.18213	ctrl	CD14+ Monocytes
1239	1.02972	-4.48248	-2.91467	1.45834	ctrl	CD4 T cells
1240	8.18796	0.514248	10.3671	1.62023	ctrl	CD14+ Monocytes
1241	6.1711	10.961	0.413031	11.8123	ctrl	B cells
1242	-0.738891	0.0294422	2.01384	-1.32646	ctrl	CD4 T cells
1243	-1.68923	0.546008	3.35647	-2.22748	ctrl	CD4 T cells
1244	8.96242	2.70312	8.41897	-0.205902	ctrl	CD14+ Monocytes
1245	-1.91379	2.6063	3.72945	-2.18861	ctrl	CD8 T cells
1246	7.09064	11.8439	0.641529	12.2246	ctrl	B cells
1247	0.0624799	-4.68568	-4.26857	1.06777	ctrl	CD4 T cells
1248	10.6711	0.281991	13.7388	1.88817	ctrl	CD14+ Monocytes
1249	-1.74969	-2.22708	-0.187318	1.63271	ctrl	CD4 T cells
1250	-2.01656	1.30724	3.35679	-3.36015	ctrl	CD8 T cells
1251	10.618	0.726776	9.59903	2.48714	ctrl	CD14+ Monocytes
1252	8.93175	2.67659	8.6927	-0.19586	ctrl	CD14+ Monocytes
1253	-1.57659	-4.4891	-5.74979	-1.07692	ctrl	CD4 T cells
1254	5.46119	10.487	1.35952	11.5046	ctrl	B cells
1255	5.70852	11.5988	1.86746	12.7202	ctrl	B cells
1256	9.34919	-0.317379	13.8975	0.893656	ctrl	CD14+ Monocytes
1257	0.10905	-4.66603	-1.87094	1.23624	ctrl	CD4 T cells
1258	9.08473	2.58252	8.03023	0.238132	ctrl	CD14+ Monocytes
1259	-0.721257	-2.35891	-1.15488	-1.12037	ctrl	CD4 T cells
1260	0.0251047	-6.06387	-4.47226	1.65594	ctrl	CD4 T cells
1261	-0.536959	2.43204	2.92658	-5.32977	ctrl	NK cells
1262	0.80975	-5.36578	-4.93454	0.251709	ctrl	CD4 T cells
1263	-1.27585	-1.32544	1.48539	-0.781337	ctrl	CD4 T cells
1264	9.57071	1.37449	9.0446	0.72333	ctrl	CD14+ Monocytes
1265	7.00714	11.7325	0.171605	12.1733	ctrl	B cells
1266	-0.893478	-3.22215	-3.91519	0.950771	ctrl	CD4 T cells
1267	0.412937	-1.54284	1.35544	0.906521	ctrl	CD4 T cells
1268	-8.63151	2.53562	9.73847	-4.66342	ctrl	Megakaryocytes
1269	7.07853	11.5022	-0.0026197	11.984	ctrl	B cells
1270	0.506825	-1.63341	1.36012	1.23604	ctrl	CD4 T cells
1271	0.371516	-4.19039	-2.64241	1.81814	ctrl	CD4 T cells
1272	13.0559	2.11992	13.2377	6.12268	ctrl	FCGR3A+ Monocytes
1273	0.217433	2.00949	2.05821	-5.57559	ctrl	NK cells
1274	3.24303	-0.943013	-2.7502	5.575	ctrl	CD4 T cells
1275	6.00777	10.892	2.2358	12.5613	ctrl	B cells
1276	6.99265	12.074	0.13002	11.5831	ctrl	B cells
1277	-1.13443	-4.95842	-3.39811	-0.36571	ctrl	CD4 T cells
1278	12.4105	1.79752	13.7322	5.57675	ctrl	FCGR3A+ Monocytes
1279	9.21951	2.72107	8.3278	-0.0619126	ctrl	CD14+ Monocytes
1280	0.331033	-5.11803	-3.40374	2.33532	ctrl	CD4 T cells
1281	-1.25437	-1.5077	-0.4621	-1.25118	ctrl	CD4 T cells
1282	-1.62814	-4.17466	-2.46756	-0.234892	ctrl	CD4 T cells
1283	11.8607	2.095	14.3317	5.53156	ctrl	FCGR3A+ Monocytes
1284	0.295478	1.72324	3.14197	-6.1089	ctrl	CD8 T cells
1285	-2.03047	1.4854	2.21736	-2.7153	ctrl	CD8 T cells
1286	6.65466	11.4546	0.267657	11.5409	ctrl	B cells
1287	0.541893	-3.60034	-4.40922	1.44383	ctrl	CD4 T cells
1288	10.7395	-1.65982	11.5669	3.37659	ctrl	CD14+ Monocytes
1289	10.6041	-0.919355	13.6983	0.736972	ctrl	CD14+ Monocytes
1290	6.46184	10.7865	1.47525	11.7999	ctrl	B cells
1291	0.393927	-2.27388	-0.752685	2.39025	ctrl	CD4 T cells
1292	-0.336329	-1.59166	0.92456	0.696343	ctrl	CD4 T cells
1293	-1.25996	-4.17843	-4.27295	1.75313	ctrl	CD4 T cells
1294	11.3699	-1.61834	13.426	3.3276	ctrl	CD14+ Monocytes
1295	6.40577	11.0858	0.276124	12.767	ctrl	B cells
1296	8.6512	1.24419	9.00423	0.430205	ctrl	CD14+ Monocytes
1297	-0.660044	3.18103	1.64174	-5.39684	ctrl	NK cells
1298	0.83934	2.54395	3.44611	-6.94941	ctrl	NK cells
1299	-0.378829	-1.90258	1.7008	-0.044401	ctrl	CD4 T cells
1300	6.3217	10.8642	0.0714491	12.8212	ctrl	B cells
1301	11.7252	-2.31079	10.3474	3.93284	ctrl	Dendritic cells
1302	10.839	-1.49323	10.07	2.78346	ctrl	CD14+ Monocytes
1303	-1.63944	1.36007	1.97749	-3.06878	ctrl	CD8 T cells
1304	5.3452	4.74974	8.61097	11.1138	ctrl	Dendritic cells
1305	-1.469	-1.33799	-0.470794	-0.813055	ctrl	CD4 T cells
1306	11.5067	-0.442896	14.0055	1.5415	ctrl	CD14+ Monocytes
1307	0.202785	-2.13027	0.327239	2.24027	ctrl	CD4 T cells
1308	0.108249	0.832436	3.01764	-4.95513	ctrl	NK cells
1309	-1.51746	-1.92032	-0.105725	3.44311	ctrl	CD4 T cells
1310	-1.35442	-5.54281	-3.88673	-0.98708	ctrl	CD4 T cells
1311	0.714496	2.99261	3.22995	-7.17458	ctrl	NK cells
1312	-1.97597	1.08895	2.55532	-2.2339	ctrl	CD8 T cells
1313	6.00038	8.75737	2.14354	10.0714	ctrl	CD4 T cells
1314	-1.08072	-3.57393	-3.39889	1.18693	ctrl	CD4 T cells
1315	10.0721	-2.23372	12.7492	2.44217	ctrl	CD14+ Monocytes
1316	1.0574	-5.08429	-3.68726	1.76555	ctrl	CD4 T cells
1317	3.0191	-1.18055	-2.91427	5.3424	ctrl	CD4 T cells
1318	-2.42988	-3.71287	-3.9231	-1.05683	ctrl	CD4 T cells
1319	0.849215	0.512323	1.95553	-4.87884	ctrl	CD4 T cells
1320	0.484215	-2.71969	0.291107	0.377248	ctrl	CD4 T cells
1321	-1.02592	2.43691	2.79973	-3.32115	ctrl	CD8 T cells
1322	0.486394	-4.94248	-3.48842	1.29192	ctrl	CD4 T cells
1323	-2.04649	-2.00759	-0.0860554	-0.207325	ctrl	CD4 T cells
1324	0.854002	-5.47807	-5.05115	0.152474	ctrl	CD4 T cells
1325	-1.63329	-4.2107	-5.94749	0.084818	ctrl	CD4 T cells
1326	8.71714	-1.59956	11.2035	1.41029	ctrl	CD14+ Monocytes
1327	10.0534	-0.87364	10.5594	2.37453	ctrl	CD14+ Monocytes
1328	-0.153908	-3.04048	-0.878104	3.43944	ctrl	CD4 T cells
1329	-1.47221	1.76619	3.28832	-2.90024	ctrl	CD8 T cells
1330	7.1736	10.9113	0.418336	12.2957	ctrl	B cells
1331	-0.66009	-5.61899	-3.82762	-0.51735	ctrl	CD4 T cells
1332	-0.878083	-4.81767	-2.22443	0.345445	ctrl	CD4 T cells
1333	13.2806	2.29603	12.6083	6.17171	ctrl	FCGR3A+ Monocytes
1334	-0.327602	3.18653	1.6075	-5.67409	ctrl	NK cells
1335	9.98536	0.844572	10.7569	1.02684	ctrl	CD14+ Monocytes
1336	-0.0662405	2.88301	2.19429	-6.17187	ctrl	NK cells
1337	10.7658	-2.09146	11.46	3.62614	ctrl	CD14+ Monocytes
1338	9.29014	0.677853	13.5422	0.976747	ctrl	CD14+ Monocytes
1339	-0.210904	2.85957	4.0856	-4.79007	ctrl	CD8 T cells
1340	10.3979	-2.19847	13.9261	1.26813	ctrl	CD14+ Monocytes
1341	-1.77964	3.04607	3.60324	-3.0367	ctrl	CD8 T cells
1342	12.1416	-2.79894	9.74153	4.5563	ctrl	Dendritic cells
1343	12.0873	-4.48037	9.13452	6.26834	ctrl	Dendritic cells
1344	-1.02443	1.79509	3.07416	-4.49258	ctrl	NK cells
1345	9.73602	-1.71849	13.6271	0.886541	ctrl	CD14+ Monocytes
1346	-2.37277	10.7702	-3.68121	2.7229	ctrl	CD4 T cells
1347	9.17649	-1.5382	11.6417	0.180318	ctrl	CD14+ Monocytes
1348	5.22084	10.6482	1.13145	12.4605	ctrl	B cells
1349	6.59181	10.9654	1.44152	11.2525	ctrl	B cells
1350	-1.8039	1.0519	2.44449	-3.10754	ctrl	CD8 T cells
1351	-1.77629	-2.58275	-1.28997	0.634663	ctrl	CD4 T cells
1352	-0.151267	2.01556	2.39049	-4.76595	ctrl	NK cells
1353	-0.777539	-1.60008	1.02488	0.320379	ctrl	CD4 T cells
1354	0.419155	-2.80304	-1.32335	1.46336	ctrl	CD4 T cells
1355	11.5842	1.12191	14.1651	5.09482	ctrl	FCGR3A+ Monocytes
1356	0.699966	-3.47327	-3.64787	2.50921	ctrl	CD4 T cells
1357	-1.20328	-5.12775	-1.07727	3.76517	ctrl	CD4 T cells
1358	-1.8392	-1.65812	0.876868	-0.754166	ctrl	CD4 T cells
1359	-0.108296	2.8466	2.52548	-5.58356	ctrl	NK cells
1360	-1.35968	-5.73746	-4.70702	-0.653186	ctrl	CD4 T cells
1361	0.0979165	2.0819	3.34033	-5.26729	ctrl	NK cells
1362	8.26096	0.548208	9.99524	0.77989	ctrl	CD14+ Monocytes
1363	11.4823	1.84715	13.5893	5.51317	ctrl	FCGR3A+ Monocytes
1364	5.2769	8.79897	3.97536	9.35281	ctrl	B cells
1365	12.3303	1.93922	13.4626	6.13684	ctrl	FCGR3A+ Monocytes
1366	-2.43644	-2.65453	-1.65493	-0.636676	ctrl	CD4 T cells
1367	11.1162	0.335213	12.7623	1.46921	ctrl	CD14+ Monocytes
1368	6.32591	11.4971	0.698821	11.8922	ctrl	B cells
1369	7.5833	0.298631	11.2618	0.612576	ctrl	CD14+ Monocytes
1370	0.0577954	-2.41726	0.330133	-0.50495	ctrl	CD4 T cells
1371	0.0157653	1.87006	2.6093	-5.85079	ctrl	NK cells
1372	0.532207	-2.52953	-1.70522	2.03008	ctrl	CD4 T cells
1373	-0.760639	-3.32053	-4.16175	1.498	ctrl	CD4 T cells
1374	11.5777	-0.60749	12.9485	2.25167	ctrl	CD14+ Monocytes
1375	7.85058	0.765979	11.7109	1.43966	ctrl	CD14+ Monocytes
1376	-0.955829	-5.37671	-5.31182	0.463043	ctrl	CD4 T cells
1377	-2.21268	-5.07661	-5.07568	-1.50076	ctrl	CD4 T cells
1378	11.6484	-0.488727	13.3709	1.84684	ctrl	Dendritic cells
1379	-0.106786	-0.781881	2.60274	-1.3785	ctrl	CD4 T cells
1380	0.568351	-4.70182	-3.33583	1.19581	ctrl	CD4 T cells
1381	-0.380425	0.319098	2.15982	-2.44347	ctrl	CD4 T cells
1382	-2.2042	1.72173	2.89026	-3.57594	ctrl	CD8 T cells
1383	-0.548757	-3.45669	-3.82177	2.23805	ctrl	CD4 T cells
1384	12.2698	1.86154	14.1153	6.35642	ctrl	FCGR3A+ Monocytes
1385	5.26999	8.91399	3.59792	9.97802	ctrl	B cells
1386	5.7183	11.5454	-0.0667863	12.2252	ctrl	B cells
1387	8.64598	-1.79396	11.6582	3.17664	ctrl	CD14+ Monocytes
1388	9.85315	0.453771	12.8508	1.07437	ctrl	CD14+ Monocytes
1389	5.44609	8.77963	2.99655	10.5115	ctrl	B cells
1390	9.6461	-0.168938	10.9742	2.10693	ctrl	CD14+ Monocytes
1391	8.98685	2.59892	8.56327	0.177515	ctrl	CD14+ Monocytes
1392	12.4695	2.88367	12.8663	6.58829	ctrl	FCGR3A+ Monocytes
1393	9.55873	0.378685	13.9053	2.12292	ctrl	CD14+ Monocytes
1394	6.02691	10.5982	0.923111	12.7485	ctrl	B cells
1395	0.636046	-4.37383	-4.08348	1.88698	ctrl	CD4 T cells
1396	0.862117	-4.94752	-4.10688	0.56004	ctrl	CD4 T cells
1397	9.44012	0.347215	12.1696	1.00955	ctrl	CD14+ Monocytes
1398	11.5604	1.78304	14.4537	5.98138	ctrl	FCGR3A+ Monocytes
1399	-0.950599	-2.12615	0.0352293	1.50169	ctrl	CD4 T cells
1400	0.631388	-2.71701	-1.49051	2.96016	ctrl	CD4 T cells
1401	10.034	-0.765312	11.7229	3.37678	ctrl	CD14+ Monocytes
1402	9.97521	-0.253162	10.9238	1.57241	ctrl	CD14+ Monocytes
1403	5.20625	11.901	0.450811	11.8405	ctrl	B cells
1404	2.2203	-0.924155	-2.28417	4.77588	ctrl	CD4 T cells
1405	-1.9772	-3.00701	-2.15775	-0.405856	ctrl	CD4 T cells
1406	-0.563873	-4.16605	-3.22276	-0.0411535	ctrl	CD4 T cells
1407	-0.483226	-2.04313	0.532475	2.27633	ctrl	CD4 T cells
1408	6.67941	12.0512	0.419751	12.8421	ctrl	B cells
1409	-1.21185	-5.30949	-4.92434	0.247757	ctrl	CD4 T cells
1410	5.60201	11.6933	1.90344	12.8225	ctrl	B cells
1411	8.31239	2.95996	9.51329	-0.101596	ctrl	CD14+ Monocytes
1412	4.67133	8.49955	4.1147	9.77467	ctrl	B cells
1413	11.2983	-1.88935	10.619	3.61029	ctrl	CD14+ Monocytes
1414	-2.22556	-1.72436	0.371448	0.206741	ctrl	CD4 T cells
1415	11.7156	1.71043	13.7597	5.80035	ctrl	FCGR3A+ Monocytes
1416	-0.352011	-1.22676	0.865673	1.40705	ctrl	CD4 T cells
1417	11.452	0.545794	13.609	5.11171	ctrl	FCGR3A+ Monocytes
1418	7.8383	0.719942	12.1623	-0.302798	ctrl	CD14+ Monocytes
1419	-1.01921	1.28306	2.20065	-3.12521	ctrl	CD8 T cells
1420	-0.366287	-5.38555	-4.14654	1.02907	ctrl	CD4 T cells
1421	8.73082	2.42157	9.95671	0.478312	ctrl	CD14+ Monocytes
1422	-1.65416	-4.63334	-4.82844	-1.15099	ctrl	CD4 T cells
1423	-1.88038	-2.38718	1.01702	-0.193237	ctrl	CD4 T cells
1424	0.735763	-3.55768	-1.56765	0.622564	ctrl	CD4 T cells
1425	-1.2478	-5.88238	-5.76229	0.116134	ctrl	CD4 T cells
1426	-0.220933	1.99512	2.85025	-6.88665	ctrl	NK cells
1427	-1.8645	-1.91884	-0.231381	-0.371615	ctrl	CD4 T cells
1428	7.86496	0.257525	12.1524	-0.203055	ctrl	CD14+ Monocytes
1429	-0.304752	-3.23519	-1.56091	1.5722	ctrl	CD4 T cells
1430	-2.04161	-2.85027	-0.558648	1.28427	ctrl	CD4 T cells
1431	5.37625	4.68636	8.59246	11.0961	ctrl	Dendritic cells
1432	-0.738463	0.793909	2.35975	-1.98421	ctrl	CD4 T cells
1433	1.50176	-4.6458	-2.96853	1.90502	ctrl	CD4 T cells
1434	7.95114	2.00139	10.3371	0.949535	ctrl	CD14+ Monocytes
1435	11.719	1.29371	14.2	5.68398	ctrl	FCGR3A+ Monocytes
1436	-0.569878	-0.409723	2.44778	-0.527793	ctrl	CD4 T cells
1437	0.571907	1.87453	2.934	-5.58679	ctrl	NK cells
1438	10.7972	-0.614562	11.8485	1.06915	ctrl	CD14+ Monocytes
1439	0.939648	2.62535	3.31102	-7.36483	ctrl	NK cells
1440	-1.86615	1.75641	3.67513	-2.47141	ctrl	CD8 T cells
1441	-1.91493	-4.96994	-6.11911	-0.833207	ctrl	CD4 T cells
1442	9.38443	0.922213	11.2274	-0.0738836	ctrl	CD14+ Monocytes
1443	6.8003	11.0331	-0.250618	12.3638	ctrl	B cells
1444	5.42391	10.4127	2.97639	12.5849	ctrl	B cells
1445	9.83715	-2.25685	12.5283	1.40609	ctrl	CD14+ Monocytes
1446	0.918176	-4.1598	-4.71198	1.88794	ctrl	CD4 T cells
1447	0.615102	-4.77405	-4.12957	0.151964	ctrl	CD4 T cells
1448	12.1058	-4.50154	9.01426	6.19197	ctrl	Dendritic cells
1449	8.97912	-0.000524692	10.2362	0.435461	ctrl	CD14+ Monocytes
1450	12.3264	-4.5444	9.25457	6.17059	ctrl	Dendritic cells
1451	13.3989	2.27173	12.7116	5.49816	ctrl	FCGR3A+ Monocytes
1452	12.1888	2.54129	13.7859	6.39955	ctrl	FCGR3A+ Monocytes
1453	9.7848	-0.848428	11.7505	2.4258	ctrl	CD14+ Monocytes
1454	0.0126594	-2.36429	-2.01637	0.898067	ctrl	CD4 T cells
1455	10.4153	-1.66908	10.5698	3.50381	ctrl	CD14+ Monocytes
1456	8.80706	-1.11264	11.8717	1.33798	ctrl	CD14+ Monocytes
1457	10.8724	-0.523513	13.6909	0.931467	ctrl	CD14+ Monocytes
1458	-1.92965	-3.41566	-1.97147	1.21911	ctrl	CD4 T cells
1459	-0.263009	2.93652	3.16645	-5.29819	ctrl	NK cells
1460	-0.780735	-4.0881	-2.81555	-0.01038	ctrl	CD4 T cells
1461	-1.13153	-1.31233	0.405733	-0.325059	ctrl	CD4 T cells
1462	7.7123	1.80095	10.7735	-2.82153	ctrl	CD14+ Monocytes
1463	-1.26196	1.07619	2.38944	-2.04663	ctrl	CD8 T cells
1464	8.59297	-2.18008	13.5692	0.691776	ctrl	CD14+ Monocytes
1465	8.93279	1.24055	9.12399	1.52206	ctrl	CD14+ Monocytes
1466	-0.715357	-4.67338	-4.53636	0.867019	ctrl	CD4 T cells
1467	-0.421434	2.29869	3.56994	-5.28889	ctrl	NK cells
1468	11.7754	2.23252	13.6232	6.77318	ctrl	FCGR3A+ Monocytes
1469	-0.327836	-0.748449	1.74463	1.05888	ctrl	CD4 T cells
1470	-0.631602	-2.06397	0.558539	1.32794	ctrl	CD4 T cells
1471	-0.515019	-0.965914	2.46611	-0.84542	ctrl	CD4 T cells
1472	9.40479	-1.19629	10.9409	0.799349	ctrl	CD14+ Monocytes
1473	-1.15446	-4.82758	-4.25094	-0.277277	ctrl	CD4 T cells
1474	-1.30173	2.98833	1.74555	-5.57674	ctrl	NK cells
1475	-1.43366	1.57537	3.96646	-3.935	ctrl	CD8 T cells
1476	12.5286	1.32594	13.352	6.35724	ctrl	FCGR3A+ Monocytes
1477	-1.88506	1.38356	2.28773	-2.6265	ctrl	CD8 T cells
1478	1.58448	-3.25206	-2.96938	3.33177	ctrl	CD4 T cells
1479	-1.15519	1.49828	1.67866	-2.54323	ctrl	CD8 T cells
1480	0.822719	2.77721	3.18534	-7.14056	ctrl	NK cells
1481	-0.190081	3.22552	1.81445	-5.36641	ctrl	NK cells
1482	-0.0905184	2.47151	3.3165	-7.11571	ctrl	NK cells
1483	0.193788	-1.89915	0.401216	0.883191	ctrl	CD4 T cells
1484	-1.55834	-1.91596	1.3087	1.22872	ctrl	CD4 T cells
1485	-0.84527	-4.07072	-4.22926	0.585809	ctrl	CD4 T cells
1486	12.9975	1.70038	12.9821	5.99935	ctrl	FCGR3A+ Monocytes
1487	2.35131	-0.409915	-2.122	4.98915	ctrl	CD4 T cells
1488	12.3848	2.41649	13.0894	7.04693	ctrl	FCGR3A+ Monocytes
1489	6.97844	11.5914	-0.0454313	10.9845	ctrl	B cells
1490	-1.91528	1.66048	2.52665	-2.75774	ctrl	CD8 T cells
1491	0.320416	1.70644	2.74585	-5.03024	ctrl	NK cells
1492	-2.22108	-2.13055	-0.23395	0.699578	ctrl	CD4 T cells
1493	8.19835	0.115647	10.7715	1.91058	ctrl	CD14+ Monocytes
1494	-0.998234	-5.21019	-5.83206	-0.404308	ctrl	CD4 T cells
1495	0.577734	2.32018	2.4137	-4.17455	ctrl	NK cells
1496	2.10837	-1.91533	-3.89039	1.68021	ctrl	CD4 T cells
1497	9.28699	2.38508	8.72426	0.16553	ctrl	CD14+ Monocytes
1498	7.99856	-0.313425	10.8846	0.676171	ctrl	CD14+ Monocytes
1499	8.7607	-1.41614	12.3302	1.14196	ctrl	CD14+ Monocytes
1500	0.771156	-5.33145	-4.70406	1.80095	ctrl	CD4 T cells
1501	10.1326	-1.60179	10.9904	3.57595	ctrl	CD14+ Monocytes
1502	7.56301	0.925255	10.874	0.0581629	ctrl	CD14+ Monocytes
1503	9.9706	-0.0385683	10.3171	3.01057	ctrl	CD14+ Monocytes
1504	-0.766481	-5.43235	-4.49399	0.774019	ctrl	CD4 T cells
1505	9.72444	-0.33605	12.5778	2.36029	ctrl	CD14+ Monocytes
1506	-0.162546	-4.78082	-4.12238	0.940775	ctrl	CD4 T cells
1507	-0.162078	2.72314	2.88529	-5.63691	ctrl	NK cells
1508	0.379858	-5.04918	-4.60756	2.3574	ctrl	CD4 T cells
1509	-2.0429	-2.93313	-1.06968	1.50358	ctrl	CD4 T cells
1510	2.17729	-1.87965	-2.60745	4.62835	ctrl	CD4 T cells
1511	0.599828	-3.2362	-2.82156	1.27907	ctrl	CD4 T cells
1512	0.802045	2.46204	3.2534	-6.40084	ctrl	NK cells
1513	9.82755	-0.0344963	10.0446	2.15519	ctrl	CD14+ Monocytes
1514	5.79461	9.59713	2.40046	10.7045	ctrl	B cells
1515	6.44675	11.7897	1.22553	12.1	ctrl	B cells
1516	9.03332	-1.06318	12.855	0.80277	ctrl	CD14+ Monocytes
1517	0.529541	2.08585	3.59115	-6.61091	ctrl	NK cells
1518	-0.103311	-3.2293	-1.91861	1.02316	ctrl	CD4 T cells
1519	0.150844	-4.54035	-1.81135	1.37009	ctrl	CD4 T cells
1520	-1.47088	1.26713	3.94734	-1.7567	ctrl	CD4 T cells
1521	0.615773	-2.20555	0.632184	2.08668	ctrl	CD4 T cells
1522	0.170685	-4.68077	-2.13125	2.48004	ctrl	CD4 T cells
1523	-1.11791	-2.23703	0.682987	1.82328	ctrl	CD4 T cells
1524	9.66938	0.0610573	11.8269	1.69469	ctrl	CD14+ Monocytes
1525	10.2513	-1.8059	11.2696	2.51494	ctrl	CD14+ Monocytes
1526	10.1938	0.5894	11.5136	1.1179	ctrl	CD14+ Monocytes
1527	-0.321734	-3.93862	-4.3324	1.36675	ctrl	CD4 T cells
1528	0.293934	2.14121	3.8936	-5.38805	ctrl	NK cells
1529	-0.612227	-0.267966	2.35422	-0.815667	ctrl	CD4 T cells
1530	6.23219	10.8433	1.19548	11.5219	ctrl	B cells
1531	5.55981	8.88251	3.30829	10.3682	ctrl	B cells
1532	-1.14532	-0.719285	1.61808	-0.936321	ctrl	CD4 T cells
1533	8.64134	-0.519909	11.9846	1.53223	ctrl	CD14+ Monocytes
1534	8.42185	-0.234918	11.7899	1.52227	ctrl	CD14+ Monocytes
1535	6.75063	11.6688	0.160578	12.4034	ctrl	B cells
1536	-0.661578	-1.33129	2.27658	0.0714954	ctrl	CD4 T cells
1537	0.500479	-2.30832	-1.93199	0.816012	ctrl	CD4 T cells
1538	0.216826	-3.40095	-4.37895	0.883845	ctrl	CD4 T cells
1539	-1.20403	-1.09584	0.434827	-1.31161	ctrl	CD4 T cells
1540	0.532919	2.76195	3.56997	-6.9234	ctrl	CD8 T cells
1541	-0.712515	-4.9895	-4.22574	0.695399	ctrl	CD4 T cells
1542	0.713192	-4.73362	-3.64126	2.39018	ctrl	CD4 T cells
1543	12.5518	2.084	13.8075	6.57494	ctrl	FCGR3A+ Monocytes
1544	9.57594	0.600357	11.7436	1.25427	ctrl	CD14+ Monocytes
1545	8.5041	-0.848392	12.8004	1.55674	ctrl	CD14+ Monocytes
1546	-1.55461	12.3773	-5.76818	0.860312	ctrl	CD4 T cells
1547	-0.415285	-3.80802	-3.07589	-0.366397	ctrl	CD4 T cells
1548	8.36426	2.81602	9.30319	0.449045	ctrl	CD14+ Monocytes
1549	-0.736272	-3.73029	-4.00215	0.489306	ctrl	CD4 T cells
1550	9.29722	-2.3187	13.1941	0.96235	ctrl	CD14+ Monocytes
1551	11.4167	-1.06537	12.5304	3.5315	ctrl	CD14+ Monocytes
1552	-1.01537	-5.95733	-6.01979	0.357737	ctrl	CD4 T cells
1553	0.528651	3.20933	2.77256	-6.58128	ctrl	NK cells
1554	0.261343	-5.71068	-5.17419	1.0468	ctrl	CD4 T cells
1555	-0.880339	-1.45233	-0.157813	1.11919	ctrl	CD4 T cells
1556	5.51884	11.2224	1.3165	12.3618	ctrl	B cells
1557	12.738	1.93881	13.6951	6.92229	ctrl	FCGR3A+ Monocytes
1558	0.762922	-5.70097	-5.56426	0.186335	ctrl	CD4 T cells
1559	-1.17974	-2.98813	-0.90125	1.6632	ctrl	CD4 T cells
1560	-0.380689	-1.2648	0.815581	1.26388	ctrl	CD4 T cells
1561	6.55085	11.0278	0.688493	11.8984	ctrl	B cells
1562	6.07756	10.8813	1.39184	12.7368	ctrl	B cells
1563	0.784506	-2.51092	0.315326	-0.249614	ctrl	CD4 T cells
1564	0.603759	-5.41018	-4.37875	0.810145	ctrl	CD4 T cells
1565	9.36807	-1.31058	11.7623	3.30409	ctrl	CD14+ Monocytes
1566	0.159211	-1.78521	1.66954	-1.01365	ctrl	CD4 T cells
1567	-0.0644518	-4.40674	-4.56851	-0.198986	ctrl	CD4 T cells
1568	9.73675	0.247899	9.77705	2.61224	ctrl	CD14+ Monocytes
1569	1.54753	-5.08654	-4.87168	1.57874	ctrl	CD4 T cells
1570	6.10372	11.3784	1.49706	11.5011	ctrl	B cells
1571	10.6838	-1.12529	10.6465	3.64815	ctrl	CD14+ Monocytes
1572	-0.204274	-5.75734	-4.13401	1.55494	ctrl	CD4 T cells
1573	10.4329	-1.1725	10.255	3.47353	ctrl	CD14+ Monocytes
1574	-1.56246	-3.35341	-2.00405	-0.321777	ctrl	CD4 T cells
1575	11.5259	1.25757	13.1191	5.46373	ctrl	FCGR3A+ Monocytes
1576	5.52562	8.80834	3.47405	10.2508	ctrl	B cells
1577	8.73358	-1.44108	13.7306	1.66567	ctrl	CD14+ Monocytes
1578	1.82328	-2.07053	-2.49008	3.69412	ctrl	CD4 T cells
1579	-0.909897	3.40993	1.52032	-6.20006	ctrl	NK cells
1580	0.114484	-2.90853	0.137097	2.37798	ctrl	CD4 T cells
1581	0.665246	-2.71665	-1.93812	3.04196	ctrl	CD4 T cells
1582	1.02313	-5.2535	-5.29171	0.838362	ctrl	CD4 T cells
1583	0.334605	-2.22697	-0.806631	1.55041	ctrl	CD4 T cells
1584	10.7085	1.1321	9.94713	1.1361	ctrl	CD14+ Monocytes
1585	-1.07243	-0.806667	2.21777	-1.48544	ctrl	CD4 T cells
1586	0.342132	2.30469	2.16429	-4.22558	ctrl	CD8 T cells
1587	10.8339	-0.581781	13.6096	2.70737	ctrl	CD14+ Monocytes
1588	-2.20219	3.19552	2.61414	-7.19803	ctrl	NK cells
1589	-0.223544	1.91194	2.65734	-6.45805	ctrl	CD8 T cells
1590	8.47126	-1.13453	13.3533	1.82563	ctrl	CD14+ Monocytes
1591	0.312658	-4.52866	-2.70844	2.13756	ctrl	CD4 T cells
1592	5.36579	10.6774	2.26177	12.5604	ctrl	B cells
1593	-0.940773	-1.1415	-0.333786	0.500487	ctrl	CD4 T cells
1594	0.587878	-4.60263	-4.77851	1.43401	ctrl	CD4 T cells
1595	10.0552	-0.595431	10.0945	2.83088	ctrl	CD14+ Monocytes
1596	-2.30578	-2.64801	-0.905557	0.295765	ctrl	CD4 T cells
1597	0.292416	-5.08709	-4.09232	0.663765	ctrl	CD4 T cells
1598	-1.98305	-3.85219	-2.56225	-0.731583	ctrl	CD4 T cells
1599	-1.73422	1.63578	3.2323	-2.96316	ctrl	CD8 T cells
1600	1.40904	-4.21017	-4.6279	1.572	ctrl	CD4 T cells
1601	-0.640364	0.528448	2.75703	-1.90535	ctrl	CD4 T cells
1602	0.78087	-3.35278	-2.26951	0.437438	ctrl	CD4 T cells
1603	0.28395	-4.01026	-4.219	-1.20697	ctrl	CD4 T cells
1604	0.273611	-2.49859	-2.41557	2.45549	ctrl	CD4 T cells
1605	0.420976	2.678	2.94281	-7.01802	ctrl	NK cells
1606	6.44841	11.3561	3.46461	12.3224	ctrl	B cells
1607	-1.61359	-5.40586	-5.35443	-0.939741	ctrl	CD4 T cells
1608	5.18679	10.3761	1.61072	12.4733	ctrl	B cells
1609	8.8223	0.86211	9.6242	1.54372	ctrl	CD14+ Monocytes
1610	-2.30817	-2.97468	-0.846286	-0.209095	ctrl	CD4 T cells
1611	8.94647	-2.25496	11.5431	2.92543	ctrl	CD14+ Monocytes
1612	-1.69369	1.59371	2.22809	-2.90545	ctrl	CD8 T cells
1613	-3.28414	-2.33252	0.295227	6.00147	ctrl	CD4 T cells
1614	-1.71092	-2.63413	0.247296	-0.416653	ctrl	CD4 T cells
1615	-1.39271	-3.23228	-2.5276	0.0936392	ctrl	CD4 T cells
1616	10.3678	-1.98897	13.639	1.72894	ctrl	CD14+ Monocytes
1617	-2.69425	-2.90895	-0.963194	-0.395323	ctrl	CD4 T cells
1618	8.99225	-1.15565	11.5262	2.15573	ctrl	CD14+ Monocytes
1619	11.531	-0.687917	13.3717	3.37127	ctrl	CD14+ Monocytes
1620	8.25007	1.67677	10.8481	0.39376	ctrl	CD14+ Monocytes
1621	-0.484061	1.74549	3.10546	-4.78547	ctrl	CD8 T cells
1622	9.54969	-1.99136	13.072	2.0814	ctrl	CD14+ Monocytes
1623	-3.29074	3.43914	1.94612	-6.68685	ctrl	NK cells
1624	-0.910829	-5.39888	-4.65773	0.524457	ctrl	CD4 T cells
1625	10.9759	0.0925543	13.2242	3.81905	ctrl	FCGR3A+ Monocytes
1626	10.4498	-2.50271	11.6824	3.46491	ctrl	CD14+ Monocytes
1627	-2.11914	-2.07819	-0.967426	-0.215657	ctrl	CD4 T cells
1628	1.26888	-4.63481	-3.60579	2.40873	ctrl	CD4 T cells
1629	-1.42109	-1.22058	1.47342	0.65478	ctrl	CD4 T cells
1630	6.05887	11.6064	0.636038	12.6819	ctrl	B cells
1631	8.2468	-0.656071	10.845	0.325461	ctrl	CD14+ Monocytes
1632	-0.424852	-1.21199	-0.685741	1.41082	ctrl	CD4 T cells
1633	6.90614	12.1034	-0.122197	12.3054	ctrl	B cells
1634	7.96345	2.35057	10.1855	-0.449653	ctrl	CD14+ Monocytes
1635	-0.505495	3.35359	1.78952	-5.24026	ctrl	NK cells
1636	-1.58127	1.25922	1.91982	-2.4947	ctrl	CD8 T cells
1637	2.63532	-1.1083	-2.50228	5.13696	ctrl	CD4 T cells
1638	-0.193735	-3.90662	-1.96026	1.63897	ctrl	CD4 T cells
1639	0.289968	-4.57901	-1.09837	1.11581	ctrl	CD4 T cells
1640	-2.4812	-3.68436	-1.72655	0.0684018	ctrl	CD4 T cells
1641	0.676185	-4.97729	-5.04561	2.22599	ctrl	CD4 T cells
1642	7.92919	1.31596	10.6064	1.22964	ctrl	CD14+ Monocytes
1643	-1.32363	-5.3104	-5.26749	-0.785074	ctrl	CD4 T cells
1644	-1.87329	-2.71125	-1.63935	-0.894269	ctrl	CD4 T cells
1645	8.10732	-0.112516	10.1732	2.40314	ctrl	CD14+ Monocytes
1646	-0.941114	-0.357756	1.89133	-1.05385	ctrl	CD4 T cells
1647	12.9456	2.322	13.3949	6.54679	ctrl	FCGR3A+ Monocytes
1648	-0.299596	-4.67342	-2.05818	2.79734	ctrl	CD4 T cells
1649	1.14953	-3.72936	-3.3395	0.676948	ctrl	CD4 T cells
1650	11.7829	2.59151	13.1155	7.00616	ctrl	FCGR3A+ Monocytes
1651	-1.7367	-2.74328	-1.93963	0.179948	ctrl	CD4 T cells
1652	7.19935	11.1258	-0.259	11.8377	ctrl	B cells
1653	-0.438097	-1.94462	0.434676	1.0095	ctrl	CD4 T cells
1654	-1.01166	-5.66826	-0.975656	3.77521	ctrl	CD4 T cells
1655	-1.78787	1.50562	2.80093	-2.34801	ctrl	CD8 T cells
1656	0.827898	2.59224	3.13399	-7.24393	ctrl	NK cells
1657	-1.71912	-0.330016	1.30803	-1.40576	ctrl	CD4 T cells
1658	0.527611	-3.88325	-0.494217	1.92119	ctrl	CD4 T cells
1659	-1.2488	0.0618839	2.03977	-2.47031	ctrl	CD4 T cells
1660	8.19056	1.05027	12.3314	0.372291	ctrl	CD14+ Monocytes
1661	6.18657	11.3344	1.4745	12.3122	ctrl	B cells
1662	5.81839	9.25841	2.29567	11.0571	ctrl	B cells
1663	-0.367267	-4.79404	-3.94182	-0.679625	ctrl	CD4 T cells
1664	-1.54293	-1.54567	1.1202	0.32387	ctrl	CD4 T cells
1665	9.39733	2.50509	8.64777	0.124338	ctrl	CD14+ Monocytes
1666	-0.0520805	-5.51719	-5.00496	1.99357	ctrl	CD4 T cells
1667	-0.481321	-5.70532	-5.47727	-0.278992	ctrl	CD4 T cells
1668	-0.129235	-4.10472	-2.8339	2.25013	ctrl	CD4 T cells
1669	-0.00595643	-3.25518	-3.00796	3.22413	ctrl	CD4 T cells
1670	-1.07667	-2.70189	-1.97989	2.81343	ctrl	CD4 T cells
1671	5.67189	10.9071	2.76366	12.75	ctrl	B cells
1672	0.429207	-2.39626	-2.20726	3.18792	ctrl	CD4 T cells
1673	-0.382347	-0.985867	1.39105	-1.19616	ctrl	CD4 T cells
1674	9.74993	-1.82692	12.325	3.31832	ctrl	CD14+ Monocytes
1675	5.34814	9.05868	2.90059	10.1124	ctrl	B cells
1676	8.14922	-0.847808	10.7618	2.71493	ctrl	CD14+ Monocytes
1677	0.0325872	-3.58644	-1.16417	2.93059	ctrl	CD4 T cells
1678	5.48366	10.4936	1.27895	12.849	ctrl	B cells
1679	6.2791	11.7588	-0.625915	11.7554	ctrl	B cells
1680	7.78674	-0.427311	12.1872	0.377313	ctrl	CD14+ Monocytes
1681	7.1539	11.2678	0.108638	12.1412	ctrl	B cells
1682	-1.73043	-4.19134	-3.86046	-0.389559	ctrl	CD4 T cells
1683	9.08292	-0.993741	10.9714	2.24154	ctrl	CD14+ Monocytes
1684	-0.527623	1.39277	1.71346	-5.30156	ctrl	NK cells
1685	6.13748	10.1252	0.251026	11.6011	ctrl	B cells
1686	-2.37083	-0.931937	0.914723	-1.82722	ctrl	CD4 T cells
1687	-2.04148	1.02759	1.208	-2.09246	ctrl	CD8 T cells
1688	8.31742	-1.19066	12.6474	0.6309	ctrl	CD14+ Monocytes
1689	-1.38992	-0.277568	2.51819	-0.768901	ctrl	CD4 T cells
1690	0.0362761	-4.74636	-3.14005	1.3766	ctrl	CD4 T cells
1691	0.933268	-5.07309	-5.63498	0.877517	ctrl	CD4 T cells
1692	0.0603234	2.02757	2.77219	-6.01116	ctrl	NK cells
1693	13.2424	2.39698	12.8787	6.43596	ctrl	FCGR3A+ Monocytes
1694	-2.0399	-4.96852	-4.37315	-0.643314	ctrl	CD4 T cells
1695	-0.974414	1.53115	3.71819	-2.56166	ctrl	CD8 T cells
1696	0.335055	-5.41081	-0.858888	-0.393078	ctrl	CD4 T cells
1697	11.622	1.73599	13.1633	5.87857	ctrl	FCGR3A+ Monocytes
1698	-1.79841	-4.16027	-3.44902	0.522673	ctrl	CD4 T cells
1699	0.190219	2.98851	1.73203	-5.46221	ctrl	NK cells
1700	-0.647906	-1.99815	-1.68801	0.59174	ctrl	CD4 T cells
1701	0.510694	2.22395	3.61902	-5.25482	ctrl	NK cells
1702	9.31352	-1.02081	10.6021	0.535561	ctrl	CD14+ Monocytes
1703	-0.977666	-1.11927	0.838892	0.613433	ctrl	CD4 T cells
1704	7.965	-0.0815236	11.7878	1.10736	ctrl	CD14+ Monocytes
1705	-1.23594	-1.82092	0.821284	1.72978	ctrl	CD4 T cells
1706	8.12668	1.88841	9.96881	0.597419	ctrl	CD14+ Monocytes
1707	8.56933	0.778495	9.97855	2.64058	ctrl	CD14+ Monocytes
1708	-1.81999	1.10239	3.09006	-3.27209	ctrl	CD8 T cells
1709	11.3255	-2.01391	10.6096	3.62425	ctrl	Dendritic cells
1710	10.5793	-2.05557	11.7547	1.25769	ctrl	CD14+ Monocytes
1711	6.1934	11.5728	-0.417545	12.229	ctrl	B cells
1712	10.5189	-1.00493	10.3537	2.90356	ctrl	CD14+ Monocytes
1713	1.03339	-3.61231	-2.4759	1.79948	ctrl	CD4 T cells
1714	8.94821	-2.05785	10.2143	2.81557	ctrl	CD14+ Monocytes
1715	12.1537	-2.978	9.73181	4.576	ctrl	Dendritic cells
1716	9.92223	-1.69841	12.9333	0.333716	ctrl	CD14+ Monocytes
1717	10.2286	-1.71113	11.3829	1.52799	ctrl	CD14+ Monocytes
1718	8.38787	0.0337951	10.7759	0.560508	ctrl	CD14+ Monocytes
1719	12.4454	1.0446	13.4226	4.22544	ctrl	FCGR3A+ Monocytes
1720	1.0658	-3.09135	-3.13427	2.15035	ctrl	CD4 T cells
1721	10.6829	0.492317	12.7939	3.6888	ctrl	CD14+ Monocytes
1722	-0.879732	-5.9657	-5.10476	-0.330234	ctrl	CD4 T cells
1723	5.92398	11.3188	1.55347	11.9825	ctrl	B cells
1724	5.1943	10.2796	1.22465	11.9892	ctrl	B cells
1725	-2.29508	-2.18983	0.633907	-1.59094	ctrl	CD4 T cells
1726	-1.1825	-5.20685	-3.62541	1.39957	ctrl	CD4 T cells
1727	-1.03285	2.64431	2.44589	-3.67939	ctrl	CD8 T cells
1728	11.3959	-0.0991987	13.8832	2.05505	ctrl	CD14+ Monocytes
1729	0.865282	-3.13692	0.514025	2.40835	ctrl	CD4 T cells
1730	-0.904946	-0.11817	1.97022	-1.22725	ctrl	CD4 T cells
1731	8.33659	2.39527	9.51339	1.53012	ctrl	CD14+ Monocytes
1732	9.11895	-1.06181	11.2844	0.495325	ctrl	CD14+ Monocytes
1733	9.82082	-1.47149	10.5997	3.39537	ctrl	CD14+ Monocytes
1734	-0.696388	-4.57192	-5.7283	0.86342	ctrl	CD4 T cells
1735	9.84902	-2.2596	13.1345	2.33382	ctrl	CD14+ Monocytes
1736	0.560675	1.7616	3.37956	-5.29348	ctrl	NK cells
1737	6.31662	10.3493	1.23774	11.3288	ctrl	B cells
1738	-0.712919	-4.33576	-3.63338	1.52819	ctrl	CD4 T cells
1739	5.74521	4.276	8.76099	10.605	ctrl	Dendritic cells
1740	-1.33143	-0.978819	0.322414	-0.504289	ctrl	CD4 T cells
1741	2.88676	-1.0759	-2.45788	5.9335	ctrl	CD4 T cells
1742	9.25515	-1.64904	13.1825	0.4591	ctrl	CD14+ Monocytes
1743	-0.969399	-5.23091	-4.35235	0.408774	ctrl	CD4 T cells
1744	-1.74521	-3.24981	-4.86268	-1.33306	ctrl	CD4 T cells
1745	-1.9521	1.51842	2.06746	-2.59132	ctrl	CD8 T cells
1746	11.0487	-1.53252	11.3936	3.43029	ctrl	CD14+ Monocytes
1747	11.4596	-1.12892	13.8676	2.69574	ctrl	CD14+ Monocytes
1748	8.87027	2.81863	8.33183	0.145334	ctrl	CD14+ Monocytes
1749	12.2921	1.02618	13.2489	4.29244	ctrl	FCGR3A+ Monocytes
1750	-1.32404	-1.66262	0.649622	-1.93391	ctrl	CD4 T cells
1751	0.242527	-5.17069	-5.48296	1.28193	ctrl	CD4 T cells
1752	11.8743	-2.61747	9.67559	4.60984	ctrl	Dendritic cells
1753	-2.3851	-4.0251	-3.87578	-0.418874	ctrl	CD4 T cells
1754	8.55228	1.40309	10.2109	1.28643	ctrl	CD14+ Monocytes
1755	10.8538	-1.44994	12.7294	2.28359	ctrl	CD14+ Monocytes
1756	0.454192	-4.88753	-3.82911	2.06476	ctrl	CD4 T cells
1757	-0.111499	3.17281	2.40736	-6.56182	ctrl	NK cells
1758	0.753256	2.48814	3.27552	-6.87079	ctrl	NK cells
1759	-1.28109	-3.27755	-0.0509072	1.73238	ctrl	CD4 T cells
1760	8.99115	0.357026	12.0618	0.412386	ctrl	CD14+ Monocytes
1761	-1.67602	-4.47567	-3.80099	-0.182957	ctrl	CD4 T cells
1762	-1.74764	2.12183	2.33263	-3.68036	ctrl	CD8 T cells
1763	10.2103	-1.93285	13.214	2.3405	ctrl	CD14+ Monocytes
1764	-2.06671	-1.92934	-0.0324346	0.0757711	ctrl	CD4 T cells
1765	10.0265	-2.5972	13.224	1.94056	ctrl	CD14+ Monocytes
1766	-1.3599	-3.12784	-2.13303	0.299671	ctrl	CD4 T cells
1767	11.4877	-2.13458	12.9231	2.91964	ctrl	CD14+ Monocytes
1768	-0.442104	-4.08582	-3.13098	1.9177	ctrl	CD4 T cells
1769	0.39329	-3.29338	-2.9139	2.06846	ctrl	CD4 T cells
1770	5.14483	8.71529	3.15409	10.4786	ctrl	B cells
1771	-1.40554	-1.75045	-0.84206	-1.45448	ctrl	CD4 T cells
1772	-0.257081	1.71924	2.55532	-4.71898	ctrl	NK cells
1773	-1.48908	-1.14322	2.06171	-1.48764	ctrl	CD4 T cells
1774	10.1594	-2.08092	13.8447	1.47559	ctrl	CD14+ Monocytes
1775	1.16016	-3.79679	-3.1088	1.37635	ctrl	CD4 T cells
1776	0.412899	-5.05894	-2.98886	1.25965	ctrl	CD4 T cells
1777	12.8484	2.2547	13.3826	6.80258	ctrl	FCGR3A+ Monocytes
1778	9.148	-0.11011	12.7613	1.18256	ctrl	CD14+ Monocytes
1779	0.240978	-3.73015	-3.2573	1.21102	ctrl	CD4 T cells
1780	9.33902	0.679836	9.6872	1.65802	ctrl	CD14+ Monocytes
1781	-2.26448	-3.66135	-3.13109	-0.494785	ctrl	CD4 T cells
1782	-0.511125	-2.35082	-1.39992	-0.524204	ctrl	CD4 T cells
1783	-0.704273	-1.15389	0.559341	0.114826	ctrl	CD4 T cells
1784	-0.21311	-4.98219	-5.13895	-0.0624349	ctrl	CD4 T cells
1785	-1.83674	-2.36386	-0.636162	0.661285	ctrl	CD4 T cells
1786	0.126333	2.2628	3.17793	-5.10408	ctrl	NK cells
1787	11.53	2.11731	13.6184	6.49481	ctrl	FCGR3A+ Monocytes
1788	6.76329	10.9857	-0.182884	12.0506	ctrl	B cells
1789	6.00644	9.46557	2.76194	10.8099	ctrl	B cells
1790	-1.37216	-5.08793	-3.88314	-0.0829244	ctrl	CD4 T cells
1791	9.79513	-1.1466	12.8418	1.82243	ctrl	CD14+ Monocytes
1792	0.534916	-4.07059	-0.870625	1.54408	ctrl	CD4 T cells
1793	0.891454	-1.85217	-2.64127	3.15326	ctrl	CD4 T cells
1794	13.0682	1.7948	13.6132	6.03664	ctrl	FCGR3A+ Monocytes
1795	-0.207312	-4.70016	-4.4027	-0.631648	ctrl	CD4 T cells
1796	10.751	10.5809	14.0961	1.57591	ctrl	CD14+ Monocytes
1797	-0.89962	-2.96255	0.0259647	1.06785	ctrl	CD4 T cells
1798	7.57149	-0.479086	11.9154	-0.398098	ctrl	CD14+ Monocytes
1799	-1.7528	1.92122	3.27227	-3.43664	ctrl	CD8 T cells
1800	0.175483	-2.02073	0.877199	1.24647	ctrl	CD4 T cells
1801	10.2206	-0.438607	11.182	2.56683	ctrl	CD14+ Monocytes
1802	-2.12659	1.98677	3.39483	-3.17798	ctrl	CD8 T cells
1803	-1.71675	-4.60262	-4.91772	0.243791	ctrl	CD4 T cells
1804	5.65296	11.6354	1.22119	12.2561	ctrl	B cells
1805	0.281753	-3.30328	-1.33408	-0.542621	ctrl	CD4 T cells
1806	-0.194048	2.39566	2.49013	-5.12253	ctrl	NK cells
1807	12.3038	1.50923	13.5931	6.18409	ctrl	FCGR3A+ Monocytes
1808	9.29227	1.51748	11.1336	3.72376	ctrl	CD14+ Monocytes
1809	-0.272256	-2.37467	0.326986	2.31941	ctrl	CD4 T cells
1810	0.143703	2.56707	2.33322	-6.03113	ctrl	NK cells
1811	-1.37993	-1.95608	-0.211352	0.19272	ctrl	CD4 T cells
1812	0.167016	-4.68326	-4.6486	0.165346	ctrl	CD4 T cells
1813	11.717	-0.777152	13.3076	3.2207	ctrl	CD14+ Monocytes
1814	-0.111586	-5.45717	-3.1108	0.414226	ctrl	CD4 T cells
1815	-0.469957	-1.87065	0.502915	1.57713	ctrl	CD4 T cells
1816	-0.431054	-2.98797	-1.13334	-0.108087	ctrl	CD4 T cells
1817	0.297265	2.35326	2.8192	-5.78107	ctrl	CD8 T cells
1818	10.2205	-0.0172843	12.2558	0.74592	ctrl	CD14+ Monocytes
1819	-1.01232	-1.33538	1.34304	1.26804	ctrl	CD4 T cells
1820	3.79932	11.6047	3.30966	9.8488	ctrl	B cells
1821	7.01549	11.6973	0.0795293	11.2867	ctrl	B cells
1822	-0.0749434	-5.1248	-2.33419	-0.00718332	ctrl	CD4 T cells
1823	0.341674	-4.65386	-3.67423	1.25722	ctrl	CD4 T cells
1824	-1.26329	1.73191	2.87744	-1.92999	ctrl	CD8 T cells
1825	8.65861	-2.13487	11.7328	0.914575	ctrl	CD14+ Monocytes
1826	-1.3823	-4.44778	-3.29025	-0.95504	ctrl	CD4 T cells
1827	11.4996	2.12546	13.6187	6.83073	ctrl	FCGR3A+ Monocytes
1828	8.78716	0.374048	10.688	0.600299	ctrl	CD14+ Monocytes
1829	8.6949	-0.181531	10.9153	1.22311	ctrl	CD14+ Monocytes
1830	-0.37714	-5.56226	-4.61051	0.566896	ctrl	CD4 T cells
1831	13.1541	2.08689	13.7648	6.84002	ctrl	FCGR3A+ Monocytes
1832	9.07489	-0.848004	11.2861	0.84454	ctrl	CD14+ Monocytes
1833	5.45868	10.2119	1.65333	11.1976	ctrl	B cells
1834	-1.2865	-4.52153	-1.64806	-0.424207	ctrl	CD4 T cells
1835	6.34425	11.8172	0.937479	12.5052	ctrl	B cells
1836	8.23023	-1.13847	13.4841	1.34317	ctrl	CD14+ Monocytes
1837	0.0754086	-4.45128	-3.21913	0.725286	ctrl	CD4 T cells
1838	-0.494464	-1.94045	-0.0363645	1.27963	ctrl	CD4 T cells
1839	-0.407302	2.75928	2.72007	-5.59217	ctrl	NK cells
1840	6.46363	10.6898	1.51197	11.679	ctrl	B cells
1841	11.7917	1.80213	13.4198	5.7285	ctrl	FCGR3A+ Monocytes
1842	11.1297	-2.0914	10.9592	3.65104	ctrl	CD14+ Monocytes
1843	-2.11497	1.70247	2.15372	-3.0753	ctrl	CD8 T cells
1844	-1.05496	1.42242	2.68163	-3.56624	ctrl	CD8 T cells
1845	-1.50646	-2.42091	-1.32282	0.297532	ctrl	CD4 T cells
1846	-0.155186	-4.85751	-3.26287	1.46864	ctrl	CD4 T cells
1847	-2.28931	-2.51048	0.122232	-0.256487	ctrl	CD4 T cells
1848	1.52505	-1.43312	-2.42486	4.37087	ctrl	CD4 T cells
1849	1.00535	-4.42716	-3.9529	1.39266	ctrl	CD4 T cells
1850	5.97706	11.903	1.03059	11.6092	ctrl	B cells
1851	8.71085	1.01504	10.9237	-0.0947194	ctrl	CD14+ Monocytes
1852	-1.03002	-1.60526	1.99895	-0.433902	ctrl	CD4 T cells
1853	0.86182	-3.39441	-2.47034	2.27212	ctrl	CD4 T cells
1854	9.09801	2.17241	9.50827	0.617988	ctrl	CD14+ Monocytes
1855	11.1279	-0.864234	11.9212	3.74004	ctrl	CD14+ Monocytes
1856	-1.10827	-5.19987	-4.38782	0.892707	ctrl	CD4 T cells
1857	-2.04619	-2.93634	-1.67464	-1.00377	ctrl	CD4 T cells
1858	-0.115998	-1.4896	1.11341	1.02959	ctrl	CD4 T cells
1859	10.1972	-1.14211	12.4468	3.31874	ctrl	CD14+ Monocytes
1860	-0.654688	-1.55831	-0.663015	0.105482	ctrl	CD4 T cells
1861	-0.0112418	-3.16094	-4.12984	1.19842	ctrl	CD4 T cells
1862	10.8743	-1.6056	10.3186	3.34637	ctrl	CD14+ Monocytes
1863	0.811714	-4.42425	-3.89326	2.38786	ctrl	CD4 T cells
1864	11.074	-1.26338	12.0873	2.88561	ctrl	CD14+ Monocytes
1865	-1.91047	-1.85449	0.102264	-0.244451	ctrl	CD4 T cells
1866	0.863589	-3.08057	1.00484	2.00644	ctrl	CD4 T cells
1867	9.60003	0.852444	11.9128	1.49811	ctrl	CD14+ Monocytes
1868	10.6932	-0.354696	13.3334	2.3714	ctrl	CD14+ Monocytes
1869	9.03309	-1.63465	11.5588	0.426019	ctrl	CD14+ Monocytes
1870	-1.73928	-2.53599	-2.19172	0.959868	ctrl	CD4 T cells
1871	-1.1879	0.987581	2.27463	-2.50194	ctrl	CD8 T cells
1872	10.4572	-0.0750221	12.6397	2.05355	ctrl	CD14+ Monocytes
1873	0.241263	-2.37225	0.052932	1.52201	ctrl	CD4 T cells
1874	-1.15338	2.79945	2.03457	-4.40016	ctrl	CD8 T cells
1875	0.611615	-3.41486	-3.24207	0.2938	ctrl	CD4 T cells
1876	-0.644242	-1.4489	1.17111	0.491742	ctrl	CD4 T cells
1877	-0.927571	3.37743	2.44063	-6.32855	ctrl	NK cells
1878	-1.27939	-6.20136	-5.97144	-0.74386	ctrl	CD4 T cells
1879	-0.318781	2.5414	2.28553	-5.65932	ctrl	NK cells
1880	-0.997879	-4.23344	-3.01423	-0.248769	ctrl	CD4 T cells
1881	-0.429866	-4.90952	-4.00312	-0.603648	ctrl	CD4 T cells
1882	0.0479486	-3.60573	-0.294959	1.1544	ctrl	CD4 T cells
1883	9.41222	-0.592235	11.0415	0.810122	ctrl	CD14+ Monocytes
1884	12.7745	2.33524	13.5902	5.843	ctrl	FCGR3A+ Monocytes
1885	9.62598	0.236452	12.0314	2.89425	ctrl	CD14+ Monocytes
1886	8.10687	0.40267	9.63171	0.897533	ctrl	CD14+ Monocytes
1887	-2.16443	-2.8579	-1.53262	3.48303	ctrl	CD4 T cells
1888	-0.172439	-4.63596	-3.40194	2.05569	ctrl	CD4 T cells
1889	-1.58506	-4.07323	-3.83105	1.85824	ctrl	CD4 T cells
1890	-0.444558	-3.51275	-1.8999	1.56823	ctrl	CD4 T cells
1891	9.77084	-1.46432	12.0233	0.738513	ctrl	CD14+ Monocytes
1892	-2.10524	-5.066	-5.3913	-1.20829	ctrl	CD4 T cells
1893	11.8642	-2.30944	10.1812	3.78928	ctrl	Dendritic cells
1894	6.44025	11.2392	0.604956	13.0184	ctrl	B cells
1895	5.46696	8.71563	3.41424	10.3759	ctrl	B cells
1896	-1.58771	-4.6959	-4.2009	-0.0975889	ctrl	CD4 T cells
1897	10.3649	-1.93176	13.4737	1.44997	ctrl	CD14+ Monocytes
1898	7.86963	-1.2457	13.0075	-0.308324	ctrl	CD14+ Monocytes
1899	10.3874	-1.25895	12.1364	2.33175	ctrl	CD14+ Monocytes
1900	-0.56931	2.11495	2.21165	-5.5946	ctrl	NK cells
1901	-1.24153	-3.64828	-3.77865	-1.39956	ctrl	CD4 T cells
1902	8.7577	1.33742	10.023	0.971617	ctrl	CD14+ Monocytes
1903	0.757386	2.24343	2.78584	-7.10418	ctrl	NK cells
1904	-0.541324	-4.4848	-2.03681	1.30927	ctrl	CD4 T cells
1905	-0.248542	-5.59379	-5.21871	0.310747	ctrl	CD4 T cells
1906	-0.673391	-2.26318	-0.89612	0.787295	ctrl	CD4 T cells
1907	9.04537	1.59045	9.49308	2.01873	ctrl	CD14+ Monocytes
1908	-0.974329	0.743645	2.04714	-2.49721	ctrl	CD8 T cells
1909	9.70302	-1.09841	11.1067	2.46107	ctrl	CD14+ Monocytes
1910	9.69035	0.260643	13.2884	1.80945	ctrl	CD14+ Monocytes
1911	7.82037	-1.12004	13.311	1.26305	ctrl	CD14+ Monocytes
1912	-0.712031	-5.89163	-6.02254	-0.11923	ctrl	CD4 T cells
1913	0.736813	-2.52302	-2.24397	2.19159	ctrl	CD4 T cells
1914	-1.96553	0.850265	3.12233	-3.19965	ctrl	CD8 T cells
1915	-1.09289	-5.47489	-4.57624	0.243287	ctrl	CD4 T cells
1916	11.021	-1.32789	11.9268	1.96298	ctrl	CD14+ Monocytes
1917	5.15596	10.2374	2.69817	12.6569	ctrl	B cells
1918	-0.323923	-4.02788	-5.08524	-0.8022	ctrl	CD4 T cells
1919	8.92494	0.832664	10.0809	0.528821	ctrl	CD14+ Monocytes
1920	0.404424	3.0002	3.46227	-6.79487	ctrl	NK cells
1921	-0.799761	-3.51773	-4.41114	1.02768	ctrl	CD4 T cells
1922	5.92321	10.0527	1.74142	11.1041	ctrl	B cells
1923	7.25463	11.1507	1.08266	12.6347	ctrl	B cells
1924	7.61392	0.716181	11.3656	0.635422	ctrl	CD14+ Monocytes
1925	0.889903	-5.42943	-4.56294	1.8642	ctrl	CD4 T cells
1926	11.5678	0.297702	12.868	4.21443	ctrl	FCGR3A+ Monocytes
1927	0.179621	2.43869	2.11163	-5.71099	ctrl	NK cells
1928	6.25139	10.5548	2.4032	12.5554	ctrl	B cells
1929	8.04839	1.44957	9.78987	0.271315	ctrl	CD14+ Monocytes
1930	-2.15284	-4.02702	-2.38967	0.162443	ctrl	CD4 T cells
1931	0.7657	-3.9053	-1.73509	0.264598	ctrl	CD4 T cells
1932	0.550011	2.22866	2.73095	-6.48957	ctrl	NK cells
1933	-2.31834	-2.06605	0.413808	0.355548	ctrl	CD4 T cells
1934	-1.50311	-0.109973	2.58618	-0.761778	ctrl	CD4 T cells
1935	6.46872	11.2218	-0.0338652	11.6493	ctrl	B cells
1936	0.759395	-5.226	-4.35585	0.840259	ctrl	CD4 T cells
1937	-1.83135	-1.52161	0.2297	-0.415624	ctrl	CD4 T cells
1938	12.016	1.36	12.7168	5.07737	ctrl	FCGR3A+ Monocytes
1939	-1.53524	0.0375068	1.84125	-1.59671	ctrl	CD4 T cells
1940	-0.721193	-4.95206	-5.51584	-0.321381	ctrl	CD4 T cells
1941	8.16094	0.00108386	11.3558	1.09731	ctrl	CD14+ Monocytes
1942	1.34598	-2.57208	-2.96947	4.07074	ctrl	CD4 T cells
1943	8.9069	0.0964018	11.1998	0.277342	ctrl	CD14+ Monocytes
1944	8.73794	-1.59722	10.237	1.44243	ctrl	CD14+ Monocytes
1945	0.187677	3.30581	2.0762	-5.80974	ctrl	NK cells
1946	5.1781	8.73933	3.65598	9.71028	ctrl	B cells
1947	-1.91698	-0.892575	0.241543	-1.26369	ctrl	CD4 T cells
1948	0.147898	-5.35612	-3.9222	-0.00889903	ctrl	CD4 T cells
1949	0.407371	-2.79498	-0.635717	1.84359	ctrl	CD4 T cells
1950	8.89206	2.55731	8.49692	0.310033	ctrl	CD14+ Monocytes
1951	-1.79783	-2.40353	-0.975136	2.51282	ctrl	CD4 T cells
1952	-0.938637	3.1401	1.59764	-6.03886	ctrl	NK cells
1953	0.224948	-3.60946	-2.99985	2.40619	ctrl	CD4 T cells
1954	9.62381	0.196686	9.92013	2.83324	ctrl	CD14+ Monocytes
1955	-1.12273	-1.47141	0.680575	0.579198	ctrl	CD4 T cells
1956	9.07677	-1.23129	11.422	2.32211	ctrl	CD14+ Monocytes
1957	-1.60226	-0.262739	2.16465	-0.22372	ctrl	CD4 T cells
1958	-0.145435	-5.15487	-4.08871	1.8952	ctrl	CD4 T cells
1959	0.443448	-3.31592	-3.07727	0.385508	ctrl	CD4 T cells
1960	7.6309	-0.672367	12.2252	0.890661	ctrl	CD14+ Monocytes
1961	9.48618	1.29341	12.4867	3.13046	ctrl	CD14+ Monocytes
1962	1.23617	-4.34685	-3.23867	1.36763	ctrl	CD4 T cells
1963	-0.0925434	3.28062	1.73667	-5.95144	ctrl	NK cells
1964	11.3551	0.00183245	12.8406	2.32391	ctrl	CD14+ Monocytes
1965	-2.11816	-5.17198	-4.08829	0.448616	ctrl	CD4 T cells
1966	6.01003	10.5846	1.35983	11.4999	ctrl	B cells
1967	9.17096	-1.75162	11.2493	1.47821	ctrl	CD14+ Monocytes
1968	-1.69088	-1.74007	0.912484	1.60807	ctrl	CD4 T cells
1969	-0.760829	-5.57536	-3.97752	1.01315	ctrl	CD4 T cells
1970	-1.14394	-5.48629	-4.81161	0.683076	ctrl	CD4 T cells
1971	-2.05926	1.85898	2.97599	-3.13606	ctrl	CD8 T cells
1972	-1.83502	1.22255	2.5094	-2.28856	ctrl	CD8 T cells
1973	6.08459	9.25595	3.27952	10.3129	ctrl	B cells
1974	8.12175	1.09917	12.1597	-0.141353	ctrl	CD14+ Monocytes
1975	0.628464	-4.19139	-3.02653	1.16286	ctrl	CD4 T cells
1976	-2.14942	1.64738	2.36654	-2.57798	ctrl	CD8 T cells
1977	6.09454	9.77886	2.31305	10.7317	ctrl	B cells
1978	7.98899	-0.604906	10.7058	-0.13888	ctrl	CD14+ Monocytes
1979	-1.16566	1.96711	2.47874	-3.08202	ctrl	CD8 T cells
1980	-0.644403	2.82962	1.59733	-4.92046	ctrl	NK cells
1981	8.55382	1.01746	9.75713	1.29972	ctrl	CD14+ Monocytes
1982	1.12389	-4.75917	-3.80674	1.68496	ctrl	CD4 T cells
1983	12.1005	-2.991	9.98221	5.24305	ctrl	Dendritic cells
1984	8.10907	0.560301	9.85694	1.54074	ctrl	CD14+ Monocytes
1985	-2.03457	-2.69744	0.209488	-0.151482	ctrl	CD4 T cells
1986	-0.953267	-0.835584	1.21586	-0.323913	ctrl	CD4 T cells
1987	0.418027	-3.29662	-3.2578	2.47794	ctrl	CD4 T cells
1988	-1.54013	-4.49516	-0.888301	-0.995266	ctrl	CD4 T cells
1989	8.22388	-1.7217	11.7023	0.23305	ctrl	CD14+ Monocytes
1990	-1.10662	0.731065	2.78703	-0.959107	ctrl	CD4 T cells
1991	-3.82369	2.95599	1.89196	-6.54314	ctrl	NK cells
1992	-2.00885	1.88551	1.68102	-3.30903	ctrl	CD8 T cells
1993	9.08726	-0.822729	11.9376	0.691556	ctrl	CD14+ Monocytes
1994	-1.55265	-1.78887	-1.12319	-0.839675	ctrl	CD4 T cells
1995	-0.37044	-5.64214	-5.37215	0.635739	ctrl	CD4 T cells
1996	-0.841971	1.76949	2.84319	-6.52748	ctrl	NK cells
1997	12.3004	1.22372	13.4821	5.33236	ctrl	FCGR3A+ Monocytes
1998	0.356886	-2.70805	-0.594838	0.8004	ctrl	CD4 T cells
[truncated: 22,674 more rows]

## Sheet: Fig2_de
	PCA Factor1	PCA Factor2	scPCA Factor 1	scPCA Factor 2	label	cell_type
0	16.0857	-12.9662	-0.375128	0.0886537	ctrl	CD14+ Monocytes
1	13.3051	-14.3595	-0.410906	-0.0703501	ctrl	CD14+ Monocytes
2	-9.03691	-5.89316	-0.0499281	-0.0622313	ctrl	CD4 T cells
3	13.2764	-14.8297	-0.395538	0.0392691	ctrl	CD14+ Monocytes
4	3.2575	-6.78674	-0.071631	0.280098	ctrl	Dendritic cells
5	-10.3732	-6.01866	0.0238899	-0.0209612	ctrl	CD4 T cells
6	11.1325	-14.5701	-0.380099	-0.0136805	ctrl	CD14+ Monocytes
7	-8.03533	-5.56974	0.10626	-0.0552082	ctrl	CD4 T cells
8	13.9061	-11.9917	-0.391843	-0.0308344	ctrl	CD14+ Monocytes
9	-6.67413	-4.18684	0.0577473	0.0320734	ctrl	NK cells
10	-5.76258	-7.9067	0.00250491	-0.0693238	ctrl	CD4 T cells
11	-9.49177	-4.61116	0.0584571	-0.0450025	ctrl	CD4 T cells
12	-12.1085	-5.7954	0.131367	-0.0980436	ctrl	CD4 T cells
13	-10.5861	-4.47964	0.00640053	-0.00539155	ctrl	CD4 T cells
14	-7.63408	-3.64958	0.0933832	0.247207	ctrl	CD8 T cells
15	-5.73037	-5.51291	0.0303886	0.315058	ctrl	B cells
16	14.3221	-14.4537	-0.486262	-0.0499426	ctrl	CD14+ Monocytes
17	-8.08028	-4.3649	0.0914255	0.0726257	ctrl	CD8 T cells
18	-7.69993	-6.53181	0.0665744	-0.0974717	ctrl	CD4 T cells
19	-11.7961	-4.52809	0.060141	-0.0458421	ctrl	CD4 T cells
20	8.67994	-8.06915	-0.37116	0.070768	ctrl	CD14+ Monocytes
21	-6.21968	-7.14089	0.067304	-0.116604	ctrl	CD4 T cells
22	-6.64585	-4.94744	0.0812399	0.286798	ctrl	B cells
23	-9.84497	-5.53409	0.0558842	-0.0340737	ctrl	NK cells
24	-10.1695	-6.74319	0.0990896	-0.140124	ctrl	CD4 T cells
25	-6.00252	-7.30169	-0.0257315	-0.00957585	ctrl	CD4 T cells
26	-6.11578	-5.90945	0.0892335	-0.168859	ctrl	CD4 T cells
27	6.51685	-11.4135	-0.313526	-0.0762987	ctrl	CD14+ Monocytes
28	-8.79535	-4.14527	0.0894065	-0.0414717	ctrl	CD4 T cells
29	-6.19175	-7.05121	0.0214146	0.36713	ctrl	B cells
30	-5.16928	-4.60888	0.0138166	0.229751	ctrl	CD4 T cells
31	-10.3141	-4.93514	0.138404	-0.0259854	ctrl	CD4 T cells
32	15.5485	-13.1401	-0.403029	-0.00289562	ctrl	CD14+ Monocytes
33	-11.3143	-2.54757	0.0871748	0.0272531	ctrl	CD4 T cells
34	-9.60093	-6.58678	0.10482	-0.0816185	ctrl	CD4 T cells
35	-10.9264	-5.54142	0.065223	-0.0719598	ctrl	CD4 T cells
36	-7.80487	-5.43166	0.110629	-0.015688	ctrl	CD4 T cells
37	-11.1842	-5.3066	0.117705	-0.0794812	ctrl	CD4 T cells
38	-3.91207	-6.72901	-0.0327911	0.386783	ctrl	B cells
39	-8.08507	-6.41277	0.104207	-0.00675992	ctrl	CD4 T cells
40	14.9625	-14.6736	-0.420204	0.0411411	ctrl	CD14+ Monocytes
41	6.81232	-13.9205	-0.287324	-0.0990101	ctrl	CD14+ Monocytes
42	12.8202	-7.00276	-0.30129	0.0696421	ctrl	FCGR3A+ Monocytes
43	-9.09188	1.43696	0.0942986	-0.0231971	ctrl	CD4 T cells
44	-5.55217	-5.93784	0.0834365	0.311691	ctrl	B cells
45	-1.89899	-4.04218	-0.0195964	0.341434	ctrl	B cells
46	-10.3025	-4.73781	0.0772631	-0.0209646	ctrl	CD4 T cells
47	17.5272	-11.5142	-0.412079	-0.0745843	ctrl	CD14+ Monocytes
48	-10.395	-6.00773	0.140196	-0.0721254	ctrl	CD4 T cells
49	15.0138	-13.8699	-0.299298	0.0561795	ctrl	Dendritic cells
50	-9.90859	-6.17673	0.0936507	0.0010219	ctrl	CD4 T cells
51	6.9228	-10.4187	-0.353485	0.0326781	ctrl	CD14+ Monocytes
52	-9.15811	-6.75347	0.0928569	0.02854	ctrl	CD4 T cells
53	11.5003	-5.71571	-0.270941	0.126134	ctrl	FCGR3A+ Monocytes
54	14.1532	-11.6817	-0.305073	-0.0371486	ctrl	CD14+ Monocytes
55	-12.0121	-6.65223	0.141125	-0.130935	ctrl	CD4 T cells
56	-11.7145	-4.981	-0.421547	0.205778	ctrl	Megakaryocytes
57	-5.83856	-5.59328	0.0321737	0.281801	ctrl	B cells
58	-9.85129	-4.22179	0.0799412	-0.0459435	ctrl	CD4 T cells
59	13.0085	-15.6509	-0.413134	-0.049374	ctrl	CD14+ Monocytes
60	-11.2049	-5.36896	-0.438914	0.171215	ctrl	Megakaryocytes
61	-8.08911	2.37203	0.109081	0.0442705	ctrl	CD4 T cells
62	-8.02424	-2.95311	0.022738	0.065354	ctrl	NK cells
63	-5.98977	-6.63528	-0.0161398	0.355282	ctrl	B cells
64	15.3068	-9.62355	-0.298032	-0.0336445	ctrl	FCGR3A+ Monocytes
65	-11.2769	-5.40579	0.153215	-0.11243	ctrl	CD4 T cells
66	-8.36295	-6.10313	0.0583988	-0.0104499	ctrl	NK cells
67	-8.7013	-4.97519	0.0442124	-0.0651674	ctrl	CD4 T cells
68	-5.81728	-7.86203	0.0638838	-0.171706	ctrl	CD4 T cells
69	13.9795	-14.1036	-0.409865	-0.0525126	ctrl	CD14+ Monocytes
70	-7.57989	-5.7702	0.122647	-0.114158	ctrl	CD4 T cells
71	11.3246	-14.0751	-0.419866	0.0573772	ctrl	CD14+ Monocytes
72	-10.5182	-3.63561	0.144631	0.0277384	ctrl	CD4 T cells
73	-10.7909	-5.7829	0.139241	-0.0122869	ctrl	CD4 T cells
74	-3.83468	-5.77512	-0.00824445	0.0523975	ctrl	NK cells
75	-9.15555	-2.95246	0.0833607	-0.0249292	ctrl	CD8 T cells
76	-10.5683	-1.7855	0.142315	-0.0999065	ctrl	CD4 T cells
77	15.7235	-12.7969	-0.405121	0.0195469	ctrl	CD14+ Monocytes
78	-8.0443	-6.73826	0.112442	-0.0259848	ctrl	CD4 T cells
79	-12.253	-3.3684	0.188522	-0.0100829	ctrl	CD4 T cells
80	-10.882	-4.63677	0.0552678	-0.0476407	ctrl	CD4 T cells
81	12.1717	-15.9569	-0.461778	-0.0932904	ctrl	CD14+ Monocytes
82	-11.2761	-3.67495	0.146797	-0.064641	ctrl	CD4 T cells
83	-7.01896	-7.56137	0.0876082	-0.102259	ctrl	CD4 T cells
84	-6.02672	-7.36279	0.0563701	-0.0367162	ctrl	CD8 T cells
85	-10.363	-6.50054	0.07556	-0.093618	ctrl	CD4 T cells
86	18.7201	-5.0022	-0.37289	-0.00253826	ctrl	CD14+ Monocytes
87	-6.44487	-6.26118	0.0346255	-0.0125669	ctrl	CD8 T cells
88	-7.91958	-6.22331	0.0803877	-0.111276	ctrl	CD4 T cells
89	-9.73931	-7.13706	0.0503097	-0.0530104	ctrl	CD4 T cells
90	-10.4581	-4.22398	0.120173	-0.0324407	ctrl	CD4 T cells
91	-9.20205	-6.12872	0.113272	-0.00170367	ctrl	CD4 T cells
92	14.9424	-2.76025	-0.322687	-0.0894637	ctrl	CD14+ Monocytes
93	-7.04457	-6.06755	0.0401976	-0.0282573	ctrl	CD8 T cells
94	-6.96527	-4.88304	0.0198412	-0.00372216	ctrl	CD8 T cells
95	-9.87264	-4.8354	0.111819	-0.0952854	ctrl	CD4 T cells
96	-7.36194	-5.74176	0.0207145	-0.046985	ctrl	CD4 T cells
97	-7.44154	-6.9199	-0.0138354	-0.139201	ctrl	CD8 T cells
98	12.6222	-11.5861	-0.371837	-0.0156949	ctrl	CD14+ Monocytes
99	-11.4469	-5.47883	0.131862	-0.0366108	ctrl	CD4 T cells
100	-9.82401	-7.74174	0.104265	-0.0198078	ctrl	CD4 T cells
101	-9.0172	-7.57505	-0.00876927	-0.120238	ctrl	CD4 T cells
102	14.5429	-5.48169	-0.26972	0.069979	ctrl	FCGR3A+ Monocytes
103	-9.76221	-3.71228	0.0160489	-0.0966679	ctrl	CD8 T cells
104	-8.24879	-3.29602	0.0725834	0.0734507	ctrl	NK cells
105	4.38298	-11.7749	-0.405302	-0.0264369	ctrl	CD14+ Monocytes
106	-9.85348	-7.93208	0.132027	-0.135362	ctrl	CD4 T cells
107	13.4998	-15.8324	-0.370951	-0.151028	ctrl	CD14+ Monocytes
108	-10.2301	-7.27216	0.147528	-0.0704668	ctrl	CD4 T cells
109	9.75494	-12.0066	-0.327188	-0.0111456	ctrl	CD14+ Monocytes
110	-5.76284	-5.95863	0.0312422	0.331632	ctrl	B cells
111	-8.91667	-3.51667	0.0514313	-0.0666956	ctrl	CD8 T cells
112	-6.72002	-3.88507	0.0581049	-0.0194541	ctrl	NK cells
113	14.434	-1.06411	-0.274595	0.0530823	ctrl	FCGR3A+ Monocytes
114	-8.71783	-5.75695	0.0723686	-0.0630493	ctrl	CD4 T cells
115	-5.28799	-7.08719	-0.0127044	0.332702	ctrl	B cells
116	-5.48905	-3.21382	0.109123	0.0124436	ctrl	CD4 T cells
117	-8.81529	-7.2893	0.0529935	-0.10189	ctrl	CD4 T cells
118	11.2125	-12.7433	-0.342247	0.0197084	ctrl	FCGR3A+ Monocytes
119	-10.456	-5.77972	0.114313	-0.0958667	ctrl	CD4 T cells
120	12.957	-12.5741	-0.334641	0.0168614	ctrl	CD14+ Monocytes
121	15.4551	-12.0448	-0.311296	-0.0427238	ctrl	FCGR3A+ Monocytes
122	4.16292	-11.811	-0.163886	-0.087456	ctrl	FCGR3A+ Monocytes
123	-4.41959	-6.35138	-0.0202171	0.282857	ctrl	B cells
124	-8.51245	-6.36664	0.0421612	0.00717699	ctrl	CD4 T cells
125	-7.87364	-5.08501	0.0932609	0.326575	ctrl	B cells
126	-5.31472	-8.25762	0.0451449	0.268387	ctrl	B cells
127	-6.61144	-5.40377	-0.00180113	0.299189	ctrl	B cells
128	-10.0177	-5.3037	0.108544	-0.0550496	ctrl	CD4 T cells
129	-6.26182	3.48326	0.0263367	0.0318021	ctrl	NK cells
130	12.4402	-10.2743	-0.306935	0.0642714	ctrl	FCGR3A+ Monocytes
131	-8.76286	-5.4109	0.0587537	-0.0280725	ctrl	CD4 T cells
132	-1.63669	-5.7101	0.0695692	0.221111	ctrl	B cells
133	-10.304	-3.80918	0.129941	-0.0382559	ctrl	CD4 T cells
134	-7.97732	-6.44162	0.0661476	-0.0844348	ctrl	CD4 T cells
135	10.2666	-15.7537	-0.402438	-0.0885052	ctrl	CD14+ Monocytes
136	-9.181	-4.73732	0.126901	0.105574	ctrl	CD4 T cells
137	-11.2492	-5.58075	0.0320628	-0.101398	ctrl	CD4 T cells
138	9.94678	-14.5011	-0.22306	-0.025969	ctrl	CD14+ Monocytes
139	17.7321	-15.9906	-0.418314	-0.0292537	ctrl	CD14+ Monocytes
140	-8.37247	1.14759	0.0166667	0.0617819	ctrl	NK cells
141	-9.7648	-5.03774	0.0999017	-0.114758	ctrl	CD4 T cells
142	15.2819	-3.82512	-0.284261	0.0405942	ctrl	FCGR3A+ Monocytes
143	16.0607	-12.8304	-0.392554	0.0717967	ctrl	CD14+ Monocytes
144	-9.02324	-1.69445	0.0919978	0.00746961	ctrl	CD4 T cells
145	-4.31492	-7.00492	0.00256664	0.273126	ctrl	B cells
146	7.65146	-12.9614	-0.336887	-0.00903155	ctrl	CD14+ Monocytes
147	15.1159	-1.62739	-0.235314	0.00994663	ctrl	FCGR3A+ Monocytes
148	11.8587	-16.727	-0.429336	0.0275182	ctrl	CD14+ Monocytes
149	-7.43895	-6.3744	0.00911962	0.00956816	ctrl	NK cells
150	13.9597	-13.9511	-0.17694	0.0354337	ctrl	Dendritic cells
151	8.85892	-10.4112	-0.319584	-0.0142139	ctrl	CD14+ Monocytes
152	-10.515	-7.13748	0.128568	-0.0804648	ctrl	CD4 T cells
153	-6.4991	-2.52757	0.0538691	0.291143	ctrl	B cells
154	-8.93721	-2.31964	0.126183	0.0218312	ctrl	CD4 T cells
155	-6.96661	-6.28645	0.0628538	-0.0842205	ctrl	CD4 T cells
156	16.8484	-12.769	-0.344107	0.0318457	ctrl	CD14+ Monocytes
157	17.1226	-14.5055	-0.388071	0.0668278	ctrl	CD14+ Monocytes
158	-10.3347	-5.95483	0.0850148	-0.0465576	ctrl	CD4 T cells
159	-8.52122	-4.69211	0.12563	-0.0827392	ctrl	CD4 T cells
160	12.9631	-15.565	-0.382783	-0.0273855	ctrl	CD14+ Monocytes
161	-7.9821	-4.5002	0.0753926	-0.126463	ctrl	CD4 T cells
162	16.4948	-12.1361	-0.311151	-0.0267541	ctrl	CD14+ Monocytes
163	-9.2006	-3.29624	0.0743432	-0.0698466	ctrl	CD4 T cells
164	-5.87372	-8.16628	0.0512512	-0.0876916	ctrl	CD4 T cells
165	12.7702	-14.294	-0.348878	0.0858944	ctrl	CD14+ Monocytes
166	-9.20249	-6.59123	0.01937	-0.0120347	ctrl	CD4 T cells
167	-6.25757	-3.29841	0.0696144	0.0291406	ctrl	CD8 T cells
168	-8.70843	-4.09651	0.018911	0.0256543	ctrl	NK cells
169	-6.51119	-6.16524	0.0245786	0.390355	ctrl	B cells
170	-10.1496	-3.96612	0.105078	-0.0213074	ctrl	CD4 T cells
171	-9.9868	-5.70171	0.111323	-0.0425591	ctrl	CD4 T cells
172	-7.34939	-6.4703	0.0709499	0.0501524	ctrl	CD8 T cells
173	-7.08509	-5.5163	0.0605977	0.0318801	ctrl	CD4 T cells
174	-5.77053	-6.11384	0.0352598	0.343011	ctrl	B cells
175	15.2215	-14.9697	-0.373191	-0.0140413	ctrl	CD14+ Monocytes
176	-9.54459	-7.41127	0.0960922	-0.0975081	ctrl	CD4 T cells
177	-10.3479	-7.75138	0.0975738	-0.113528	ctrl	CD4 T cells
178	-7.9837	-4.93548	0.057978	-0.010544	ctrl	CD8 T cells
179	-7.68049	5.08407	0.0863978	0.157513	ctrl	CD4 T cells
180	-9.15888	-6.25261	0.107076	-0.102651	ctrl	CD4 T cells
181	-11.4291	-4.45984	0.148732	-0.082288	ctrl	CD4 T cells
182	-9.02021	-4.30837	0.0394375	-0.0694495	ctrl	CD4 T cells
183	18.1027	-7.58207	-0.315722	0.0769496	ctrl	FCGR3A+ Monocytes
184	-9.60977	-8.09418	0.0982742	-0.0555047	ctrl	CD4 T cells
185	-1.88746	-2.31399	0.0491478	0.229689	ctrl	B cells
186	-6.78981	-8.33339	-0.00216894	0.282052	ctrl	B cells
187	13.0012	-11.6856	-0.474391	-0.0725923	ctrl	CD14+ Monocytes
188	-10.9151	-8.04163	0.104905	-0.117708	ctrl	CD4 T cells
189	12.0632	-15.3124	-0.410485	-0.0277645	ctrl	CD14+ Monocytes
190	-9.6798	-5.46599	0.0634663	-0.0598979	ctrl	CD4 T cells
191	5.45427	-9.63137	-0.274516	-0.0608275	ctrl	CD14+ Monocytes
192	-6.46644	-5.10608	0.0823035	-0.00557296	ctrl	NK cells
193	17.0817	-13.7616	-0.386333	0.000201599	ctrl	CD14+ Monocytes
194	-9.38052	-3.48002	0.133007	-0.0122135	ctrl	CD4 T cells
195	-8.7101	-5.68206	0.0869585	-0.0324794	ctrl	CD4 T cells
196	11.5054	-12.3116	-0.397911	0.0757374	ctrl	FCGR3A+ Monocytes
197	-11.5604	-4.52577	0.128247	-0.0281295	ctrl	CD4 T cells
198	-8.00465	-3.90036	0.0177682	0.358106	ctrl	B cells
199	-7.64796	-6.08399	0.00895267	-0.0527223	ctrl	CD8 T cells
200	14.1642	-13.9504	-0.422998	0.0218246	ctrl	CD14+ Monocytes
201	-8.53489	-4.82771	0.0832399	-0.0832468	ctrl	CD8 T cells
202	-9.54663	-6.18681	0.126299	-0.0352365	ctrl	CD4 T cells
203	10.4222	-13.3294	-0.368421	-0.0484183	ctrl	CD14+ Monocytes
204	-6.36952	-5.36939	0.0469568	0.316969	ctrl	B cells
205	-11.004	-4.70755	0.113471	-0.055701	ctrl	CD4 T cells
206	8.98823	-12.3606	-0.353987	-0.0600737	ctrl	CD14+ Monocytes
207	-10.5986	-4.17168	0.129071	-0.0643377	ctrl	CD4 T cells
208	-8.38359	-6.69523	0.0247241	0.0569502	ctrl	CD4 T cells
209	-6.94539	-6.75551	0.0945521	0.0420189	ctrl	CD4 T cells
210	-7.44195	-4.97659	0.0278588	0.343674	ctrl	B cells
211	15.5727	-13.6102	-0.326352	-0.0136576	ctrl	CD14+ Monocytes
212	14.8372	-13.0125	-0.258955	0.00467489	ctrl	CD14+ Monocytes
213	7.70286	-13.804	-0.341236	-0.158367	ctrl	CD14+ Monocytes
214	-7.21732	-7.92436	0.0890395	-0.11017	ctrl	CD4 T cells
215	14.8685	-13.8737	-0.362941	-0.113523	ctrl	CD14+ Monocytes
216	14.1251	-13.0264	-0.382529	0.00612619	ctrl	CD14+ Monocytes
217	-6.6668	-5.97769	0.00313754	0.0205132	ctrl	NK cells
218	-9.63914	-7.21933	0.119738	-0.0926273	ctrl	CD4 T cells
219	13.5405	-14.4821	-0.253304	0.164794	ctrl	Dendritic cells
220	-10.9873	-6.15583	0.165031	-0.0730699	ctrl	CD4 T cells
221	-9.31745	-6.1112	0.108116	-0.0875369	ctrl	CD4 T cells
222	-2.26838	-6.80967	0.0497392	0.248483	ctrl	B cells
223	-6.63686	-7.47489	0.0147498	0.275134	ctrl	B cells
224	-4.153	-6.56784	0.0459739	0.275938	ctrl	B cells
225	-0.590019	-6.74986	-0.00842435	0.195998	ctrl	Dendritic cells
226	-10.0815	-5.54524	0.120028	-0.0601419	ctrl	CD4 T cells
227	18.6409	-13.3842	-0.399587	0.0189445	ctrl	CD14+ Monocytes
228	-8.71184	-6.71569	0.0605372	-0.0022681	ctrl	NK cells
229	14.1917	-14.3095	-0.383738	0.0833959	ctrl	CD14+ Monocytes
230	-8.51869	-4.73749	0.0484944	-0.0691083	ctrl	CD4 T cells
231	-8.45525	-5.42087	0.069693	0.311999	ctrl	B cells
232	-5.93437	-6.87556	0.0611504	0.308171	ctrl	B cells
233	-7.29344	-6.32403	0.0693461	-0.0637495	ctrl	CD4 T cells
234	-12.1435	-5.12522	0.122522	-0.0189344	ctrl	CD4 T cells
235	12.6154	-14.0036	-0.322462	0.0209813	ctrl	FCGR3A+ Monocytes
236	-10.3219	-3.9663	0.129075	-0.118685	ctrl	CD4 T cells
237	10.5552	-10.9958	-0.434996	-0.0266496	ctrl	CD14+ Monocytes
238	-8.67795	-6.40174	0.0683512	-0.00506519	ctrl	CD4 T cells
239	-10.2726	-7.09818	0.0361302	-0.0334345	ctrl	CD4 T cells
240	-4.74847	-3.78565	0.11145	0.237306	ctrl	B cells
241	-6.52065	-5.67107	0.039284	-0.0573218	ctrl	CD8 T cells
242	-7.74983	-7.5463	0.0710332	-0.127439	ctrl	CD4 T cells
243	-8.49489	-5.44761	0.0722323	-0.108018	ctrl	CD4 T cells
244	14.0214	-14.9604	-0.434093	-0.049376	ctrl	CD14+ Monocytes
245	-9.50777	-6.54274	0.11714	-0.0387078	ctrl	CD4 T cells
246	-4.66732	-9.01748	0.0206229	-0.182953	ctrl	CD4 T cells
247	12.9388	-14.0581	-0.384908	-0.0397584	ctrl	CD14+ Monocytes
248	16.6399	-14.5164	-0.380589	-0.00366004	ctrl	CD14+ Monocytes
249	15.4241	-14.3111	-0.422877	0.0212752	ctrl	CD14+ Monocytes
250	-9.07427	-5.55669	-0.0411099	-0.0273199	ctrl	NK cells
251	15.0766	-11.7413	-0.3464	-0.00140231	ctrl	CD14+ Monocytes
252	-9.83359	-5.64608	0.0783406	-0.00923786	ctrl	CD4 T cells
253	-10.9076	-4.32642	0.163306	0.0112974	ctrl	CD4 T cells
254	-8.755	-6.6484	0.0342889	0.298559	ctrl	B cells
255	-9.20132	-4.89056	0.111283	-0.0208991	ctrl	CD4 T cells
256	-3.41638	-4.51585	0.0337793	0.344562	ctrl	B cells
257	-8.63319	-2.45726	0.038553	0.335169	ctrl	B cells
258	-8.27816	-5.76169	0.058106	-0.054195	ctrl	CD4 T cells
259	-11.4784	-6.59061	0.0999804	-0.146038	ctrl	CD4 T cells
260	15.9856	-15.9599	-0.407342	-0.0122779	ctrl	CD14+ Monocytes
261	10.7375	-15.7655	-0.373634	-0.0277251	ctrl	CD14+ Monocytes
262	13.7644	-14.9136	-0.345484	-0.0169153	ctrl	CD14+ Monocytes
263	-7.95182	-5.72651	0.121978	-0.0853426	ctrl	CD4 T cells
264	-11.4831	-5.41563	-0.322352	0.170741	ctrl	Megakaryocytes
265	16.3765	-15.1063	-0.362963	0.0114314	ctrl	CD14+ Monocytes
266	-9.81763	-6.66025	0.0750509	-0.0630789	ctrl	CD4 T cells
267	19.5841	-10.7823	-0.316778	0.0723314	ctrl	Dendritic cells
268	-10.2619	-5.33688	0.139059	0.00528996	ctrl	CD4 T cells
269	13.0792	-16.419	-0.375518	-0.0956448	ctrl	CD14+ Monocytes
270	-7.68529	-4.0787	0.040304	0.318814	ctrl	B cells
271	-6.44862	-4.7843	0.0421805	0.0854928	ctrl	CD8 T cells
272	11.1125	-13.292	-0.407796	-0.0620323	ctrl	CD14+ Monocytes
273	11.1826	-13.9768	-0.328319	0.0137894	ctrl	CD14+ Monocytes
274	4.82942	-11.6253	-0.361494	-0.0170678	ctrl	CD14+ Monocytes
275	7.92879	-13.5325	-0.371146	0.00673782	ctrl	CD14+ Monocytes
276	-8.12436	-5.16634	0.0661777	-0.0281983	ctrl	CD4 T cells
277	-2.97529	-6.28004	0.0168571	0.296714	ctrl	B cells
278	-4.70186	-5.1916	-0.0883381	0.360481	ctrl	B cells
279	-6.0124	-5.45127	-0.0290772	0.329642	ctrl	B cells
280	13.7263	-16.1034	-0.38821	-0.00517312	ctrl	CD14+ Monocytes
281	-5.95005	-5.21707	0.0420211	0.299112	ctrl	B cells
282	-6.39234	-5.74477	0.0234045	0.346908	ctrl	B cells
283	-3.08686	-7.64059	0.0189164	0.263205	ctrl	B cells
284	-6.78069	-5.72362	0.0264015	0.00634031	ctrl	CD8 T cells
285	-10.5353	-2.57302	0.0886598	0.0209475	ctrl	CD4 T cells
286	-7.05711	-7.36282	0.0267676	-0.146611	ctrl	NK cells
287	-10.4764	-6.80461	0.143019	-0.0746289	ctrl	CD4 T cells
288	-5.94439	-6.87032	0.0501451	0.318594	ctrl	B cells
289	-8.59353	-5.78454	0.0722865	-0.0749828	ctrl	CD4 T cells
290	-7.53095	-2.48322	0.0100351	0.00997714	ctrl	NK cells
291	13.0676	-11.1321	-0.226098	0.0374561	ctrl	CD14+ Monocytes
292	-1.34139	-7.22882	0.0271502	0.228504	ctrl	B cells
293	-6.55293	-6.27531	0.0538752	0.315899	ctrl	B cells
294	10.8455	-13.135	-0.382056	-0.0501284	ctrl	CD14+ Monocytes
295	-7.00322	-4.64555	0.0577771	0.297452	ctrl	B cells
296	-11.9672	-4.95409	0.124592	-0.0445773	ctrl	CD4 T cells
297	14.2057	-12.6219	-0.364587	0.00157213	ctrl	CD14+ Monocytes
298	-8.13483	-4.79733	0.0639842	-0.074984	ctrl	CD8 T cells
299	-10.7947	-3.47951	0.141007	0.0271733	ctrl	CD4 T cells
300	-9.55249	-3.39159	0.13098	-0.0470939	ctrl	CD4 T cells
301	11.3251	-13.1569	-0.230322	0.178822	ctrl	Dendritic cells
302	10.6151	-11.9509	-0.369238	-0.139942	ctrl	CD14+ Monocytes
303	8.97195	-14.0211	-0.401704	-0.0260507	ctrl	CD14+ Monocytes
304	-9.1416	-5.13761	0.0529996	-0.0290038	ctrl	CD4 T cells
305	2.60806	-10.8315	-0.338237	-0.0220632	ctrl	CD14+ Monocytes
306	-7.6845	-3.67731	0.0380519	-0.0374699	ctrl	NK cells
307	10.2409	-10.3209	-0.367192	-0.00234979	ctrl	CD14+ Monocytes
308	-13.1274	-2.46668	0.170964	-0.0255795	ctrl	CD4 T cells
309	11.8872	-14.6635	-0.399698	-0.0404082	ctrl	CD14+ Monocytes
310	-7.58616	-5.27744	0.0353079	0.307957	ctrl	B cells
311	-7.12183	-5.63434	0.0390092	0.351109	ctrl	B cells
312	-10.7398	-3.57915	0.142223	-0.0746763	ctrl	CD4 T cells
313	-12.1697	-6.34153	0.151867	-0.00702022	ctrl	CD4 T cells
314	-10.0605	-2.72703	0.113821	-0.0505263	ctrl	CD4 T cells
315	-7.46018	-8.12851	0.0291165	0.00750579	ctrl	NK cells
316	-7.73475	-5.46799	0.110053	-0.124484	ctrl	CD4 T cells
317	-7.19689	-6.94156	0.0729431	0.347086	ctrl	B cells
318	-11.231	-6.65619	0.0953383	-0.0419724	ctrl	CD8 T cells
319	9.60872	-14.3466	-0.399194	-0.0697971	ctrl	CD14+ Monocytes
320	-8.61069	-6.83834	0.120323	-0.113505	ctrl	CD4 T cells
321	-8.02007	-7.44703	0.106501	-0.0593687	ctrl	CD4 T cells
322	12.8573	-15.312	-0.415162	-0.109879	ctrl	CD14+ Monocytes
323	8.73878	-8.07681	-0.244458	0.0229971	ctrl	CD14+ Monocytes
324	-9.05436	-3.28383	0.0833609	-0.0983664	ctrl	CD4 T cells
325	-9.52755	-6.50519	0.00967621	0.0334759	ctrl	NK cells
326	-8.08012	-6.699	0.0956433	-0.0747972	ctrl	CD4 T cells
327	14.8973	-7.16818	-0.233401	0.0170185	ctrl	FCGR3A+ Monocytes
328	-8.33698	-4.77287	0.0953055	-0.128905	ctrl	CD4 T cells
329	-6.1451	-4.06697	0.0331492	-0.0550884	ctrl	CD4 T cells
330	-10.081	-5.14822	0.12002	0.0185726	ctrl	CD4 T cells
331	-8.14568	-4.50939	0.0450384	0.0475364	ctrl	CD8 T cells
332	-8.02737	-3.66693	0.0652414	0.0125209	ctrl	NK cells
333	-10.6355	-3.60827	0.10823	-0.0323252	ctrl	CD8 T cells
334	10.2732	-10.6285	-0.354947	-0.027676	ctrl	CD14+ Monocytes
335	-6.80571	-4.22191	0.113944	0.256717	ctrl	B cells
336	-6.68337	-6.95355	-0.00541969	-0.0617114	ctrl	NK cells
337	13.6065	-15.1414	-0.460831	-0.0411423	ctrl	CD14+ Monocytes
338	-5.90497	-8.35711	-0.0100691	-0.0804577	ctrl	CD8 T cells
339	-8.8368	-7.07817	0.0272823	-0.0845577	ctrl	CD4 T cells
340	-9.00552	-5.87014	0.0762663	-0.0992882	ctrl	CD4 T cells
341	-7.83023	-1.78962	0.0525787	0.000295269	ctrl	CD4 T cells
342	-10.4491	-4.40553	0.144944	-0.0761444	ctrl	CD4 T cells
343	-9.72777	-4.50231	0.0335268	-0.0357873	ctrl	CD8 T cells
344	15.2531	-8.04421	-0.312424	0.0488285	ctrl	CD14+ Monocytes
345	-9.73936	-5.84397	0.113482	-0.0690129	ctrl	CD4 T cells
346	-11.0091	-5.1465	0.0612753	0.0245186	ctrl	CD4 T cells
347	-9.80963	-7.16003	0.103653	-0.0759436	ctrl	CD4 T cells
348	9.76218	-2.75631	-0.169644	-0.0610023	ctrl	FCGR3A+ Monocytes
349	16.8578	-7.02738	-0.254488	0.0446253	ctrl	CD14+ Monocytes
350	-6.10615	-2.32126	0.0693978	0.0516753	ctrl	CD8 T cells
351	12.0397	-8.73241	-0.365687	-0.0640203	ctrl	CD14+ Monocytes
352	9.56295	-12.6421	-0.42572	-0.0165558	ctrl	CD14+ Monocytes
353	-8.84215	-4.3061	0.119776	-0.050469	ctrl	CD4 T cells
354	-5.21803	6.48521	0.00171041	0.0558646	ctrl	NK cells
355	-9.36032	-4.04039	0.137723	-0.0657028	ctrl	CD4 T cells
356	-10.731	-5.31732	0.15583	-0.0246848	ctrl	CD4 T cells
357	-7.6044	-5.15372	0.0369796	0.375201	ctrl	B cells
358	-9.68527	-6.66143	0.048102	-0.0850674	ctrl	CD8 T cells
359	-9.56491	-5.67782	0.108583	-0.060885	ctrl	CD4 T cells
360	-10.0704	-5.67513	0.0340333	-0.0851677	ctrl	CD4 T cells
361	-5.42603	-2.76398	-0.0355147	0.00131285	ctrl	NK cells
362	-10.4067	-3.27931	0.145942	-0.0363037	ctrl	CD4 T cells
363	12.8811	-12.7989	-0.401452	0.0171194	ctrl	CD14+ Monocytes
364	-9.87083	-6.72884	0.110233	-0.0779635	ctrl	CD4 T cells
365	-9.15012	-4.62544	0.0650209	-0.0679701	ctrl	CD4 T cells
366	13.331	-16.6816	-0.401977	-0.167028	ctrl	CD14+ Monocytes
367	-10.0456	-5.96714	0.0567047	0.0332451	ctrl	CD4 T cells
368	-8.35865	-3.69366	0.0645793	-0.0199306	ctrl	CD4 T cells
369	-5.28324	-4.91621	0.0251975	0.354475	ctrl	B cells
370	9.6781	-7.18752	-0.30372	0.105774	ctrl	FCGR3A+ Monocytes
371	-8.49216	-4.35848	0.0193671	-0.0122787	ctrl	NK cells
372	11.3994	-10.7766	-0.174465	-0.0981145	ctrl	CD14+ Monocytes
373	12.7371	-15.1885	-0.401227	-0.0165615	ctrl	CD14+ Monocytes
374	-9.02389	-7.04382	0.0963569	-0.0766893	ctrl	CD4 T cells
375	12.8592	-12.7807	-0.203638	0.164799	ctrl	Dendritic cells
376	10.3826	-14.5805	-0.354456	0.109862	ctrl	Dendritic cells
377	-9.9591	-5.62763	0.124232	-0.00955878	ctrl	CD4 T cells
378	9.6162	-10.2833	-0.345609	-0.0336335	ctrl	CD14+ Monocytes
379	-6.85337	-7.81194	0.0399319	-0.0855639	ctrl	CD4 T cells
380	-7.76715	-6.96488	0.0898209	-0.0774205	ctrl	CD4 T cells
381	-10.4216	-5.38067	0.11106	-0.0577727	ctrl	CD4 T cells
382	12.1494	-13.8873	-0.307995	-0.0859318	ctrl	CD14+ Monocytes
383	-10.4336	-5.27777	0.00945163	-0.000455542	ctrl	CD4 T cells
384	-8.12279	-7.15749	0.0506842	-0.0660927	ctrl	CD4 T cells
385	12.6776	-12.0217	-0.427575	-0.00621431	ctrl	CD14+ Monocytes
386	12.825	-15.4062	-0.35496	-0.10134	ctrl	CD14+ Monocytes
387	-4.54712	-7.39812	0.0600736	0.223471	ctrl	B cells
388	17.0014	-14.557	-0.347701	-0.0497999	ctrl	CD14+ Monocytes
389	12.0309	-13.8333	-0.350078	-0.0430798	ctrl	CD14+ Monocytes
390	-6.40689	-5.15814	0.0297801	0.327371	ctrl	B cells
391	11.3205	-15.9183	-0.394898	-0.0884968	ctrl	CD14+ Monocytes
392	-10.3367	-3.62716	0.148805	-0.0457629	ctrl	CD4 T cells
393	11.1607	-6.47782	-0.322282	0.0469505	ctrl	FCGR3A+ Monocytes
394	-6.26998	-3.12883	0.0318527	0.383765	ctrl	B cells
395	-9.75439	-3.16298	0.116216	0.0079221	ctrl	CD4 T cells
396	-6.25956	-6.29606	0.0275997	-0.0991928	ctrl	CD8 T cells
397	10.9906	-11.5842	-0.228312	0.232084	ctrl	Dendritic cells
398	-10.9991	-2.32604	0.154974	-0.0469521	ctrl	CD4 T cells
399	10.416	-9.08632	-0.252162	0.00591632	ctrl	FCGR3A+ Monocytes
400	-7.47606	-4.38998	0.0379977	-0.00538605	ctrl	CD4 T cells
401	-6.78094	-8.2323	0.0085906	-0.061244	ctrl	CD4 T cells
402	-9.33067	-3.78637	0.10756	-0.10727	ctrl	CD4 T cells
403	-10.7691	-5.79602	0.0666541	-0.0720946	ctrl	CD4 T cells
404	10.5235	-11.7677	-0.40586	0.0740063	ctrl	CD14+ Monocytes
405	14.5098	-15.0164	-0.324222	0.0117082	ctrl	CD14+ Monocytes
406	-3.72306	-7.0128	0.0266658	0.301992	ctrl	B cells
407	-6.10111	-6.92599	0.0387314	-0.0955371	ctrl	CD8 T cells
408	14.4074	-15.6971	-0.458057	-0.0829269	ctrl	CD14+ Monocytes
409	15.9788	4.96201	-0.252254	0.0953346	ctrl	FCGR3A+ Monocytes
410	-7.56794	-1.19967	0.0110864	0.308536	ctrl	B cells
411	-10.3033	-3.96211	0.110026	-0.00153565	ctrl	CD4 T cells
412	-3.76681	-6.85824	0.00695051	0.274127	ctrl	B cells
413	-8.87558	-1.80788	0.0737156	-0.0343984	ctrl	CD8 T cells
414	13.7786	-11.5386	-0.280643	0.0472898	ctrl	FCGR3A+ Monocytes
415	-8.44764	-3.7184	0.158665	-0.00749024	ctrl	CD4 T cells
416	15.7174	-3.7479	-0.308034	0.134794	ctrl	FCGR3A+ Monocytes
417	12.2825	-16.4655	-0.354421	-0.102829	ctrl	CD14+ Monocytes
418	-8.97675	-4.8657	0.0905517	-0.046928	ctrl	CD4 T cells
419	8.65158	-12.3401	-0.342751	0.00897297	ctrl	CD14+ Monocytes
420	9.60758	-9.75618	-0.289748	0.075346	ctrl	CD14+ Monocytes
421	-7.14395	-4.54433	0.0535026	0.335622	ctrl	B cells
422	-4.4022	-6.31647	0.0352482	0.300107	ctrl	B cells
423	-10.9362	-4.23374	0.058495	-0.0479655	ctrl	CD4 T cells
424	-5.06432	-5.74022	-0.0698899	0.380926	ctrl	B cells
425	-5.28685	-6.54624	0.00834869	0.346035	ctrl	B cells
426	-9.06798	-4.05062	0.146899	0.0350536	ctrl	CD4 T cells
427	-9.15828	-4.93014	0.101559	-0.00253035	ctrl	CD4 T cells
428	-7.54453	-5.54219	0.0656991	-0.139365	ctrl	CD8 T cells
429	-9.48827	-6.80709	0.025819	-0.116299	ctrl	CD4 T cells
430	-10.8152	-5.92526	0.105326	-0.165856	ctrl	CD4 T cells
431	10.6858	-8.46577	-0.260589	-0.0283503	ctrl	FCGR3A+ Monocytes
432	15.9309	-12.619	-0.325107	0.00318102	ctrl	FCGR3A+ Monocytes
433	-2.29084	-6.2329	0.0437237	0.278085	ctrl	B cells
434	15.9689	-14.1245	-0.382968	0.0160532	ctrl	CD14+ Monocytes
435	-6.83657	-6.24412	0.0194881	-0.0329094	ctrl	CD8 T cells
436	-10.3219	-3.95623	0.129955	0.0455457	ctrl	CD4 T cells
437	-3.60946	-6.70637	-0.0170402	0.291623	ctrl	B cells
438	12.7311	-11.142	-0.259879	0.00210832	ctrl	CD14+ Monocytes
439	14.2333	-5.03264	-0.323046	-0.027419	ctrl	CD14+ Monocytes
440	-6.47638	-4.42587	0.0415463	-0.087393	ctrl	CD4 T cells
441	15.8724	-16.7142	-0.407449	-0.111969	ctrl	CD14+ Monocytes
442	15.3772	-15.0123	-0.328871	-0.0573178	ctrl	CD14+ Monocytes
443	-9.50444	-3.9952	0.159262	0.0383083	ctrl	CD4 T cells
444	-10.1482	-5.85576	0.146714	-0.0252453	ctrl	CD4 T cells
445	13.1975	-15.6063	-0.382079	-0.100694	ctrl	CD14+ Monocytes
446	-8.89763	-3.84921	0.0664104	0.0169733	ctrl	CD8 T cells
447	-5.96497	-5.9693	-0.0359965	0.318933	ctrl	B cells
448	-7.51352	-6.49563	0.0511649	-0.10474	ctrl	CD4 T cells
449	-10.1374	-6.00791	0.107513	-0.0196984	ctrl	CD8 T cells
450	-8.87717	-5.14075	0.0434846	-0.118625	ctrl	CD4 T cells
451	-5.08018	-5.22884	-0.0145324	-0.0659129	ctrl	NK cells
452	-8.26651	-1.06259	0.0400946	0.0348705	ctrl	CD8 T cells
453	12.2677	-14.6984	-0.439478	-0.0541455	ctrl	CD14+ Monocytes
454	-5.26669	-8.11445	-0.0036533	0.260059	ctrl	B cells
455	-8.29683	-3.96008	0.0648243	0.351607	ctrl	B cells
456	9.27593	-11.0017	-0.190763	0.11932	ctrl	Dendritic cells
457	-11.5944	-3.42771	0.163836	-0.0982666	ctrl	CD4 T cells
458	14.4583	-13.9497	-0.43823	-0.12932	ctrl	CD14+ Monocytes
459	-9.51292	-5.72495	0.109919	-0.0721097	ctrl	CD4 T cells
460	12.5344	-12.8908	-0.423183	-0.00244342	ctrl	CD14+ Monocytes
461	-6.76951	-6.3221	-0.00405593	-0.0173435	ctrl	NK cells
462	12.8548	-12.7574	-0.341436	-0.114655	ctrl	CD14+ Monocytes
463	-9.32148	-5.77538	0.0658356	-0.0260722	ctrl	CD8 T cells
464	-6.86171	-4.25	0.0110219	0.344024	ctrl	B cells
465	-4.21878	-2.06776	0.0296981	-0.00784826	ctrl	CD8 T cells
466	-9.60982	-5.31547	0.107871	0.0758088	ctrl	CD4 T cells
467	11.1352	-14.5434	-0.448318	-0.0726275	ctrl	CD14+ Monocytes
468	-9.98724	-4.22562	0.0496386	-0.0259017	ctrl	CD4 T cells
469	-9.05553	-5.38953	0.0981505	-0.043098	ctrl	CD4 T cells
470	-7.24095	-7.70103	0.100988	-0.0306192	ctrl	CD4 T cells
471	-4.73741	-7.04723	0.0199943	0.0162288	ctrl	NK cells
472	3.42996	-7.94686	-0.0410193	0.248573	ctrl	Dendritic cells
473	-8.63523	-6.89902	0.111745	-0.0692728	ctrl	CD4 T cells
474	-6.39113	-5.11592	0.0189002	-0.0691108	ctrl	NK cells
475	-8.62153	-6.13903	0.0566377	-0.148501	ctrl	CD4 T cells
476	-4.16138	-8.30821	-0.0307025	0.325671	ctrl	B cells
477	-4.78347	-5.74345	-0.0407021	0.312513	ctrl	B cells
478	-7.6882	-5.44335	-0.000297749	0.33203	ctrl	B cells
479	16.9407	-16.9212	-0.395918	-0.039095	ctrl	CD14+ Monocytes
480	-8.16099	-6.55812	0.0406928	-0.0357588	ctrl	CD4 T cells
481	-7.36571	-6.8819	0.0343649	-0.0618677	ctrl	CD4 T cells
482	-5.51801	-6.49067	0.0209065	0.285993	ctrl	B cells
483	-10.9967	-5.2022	0.0864539	-0.0749418	ctrl	CD4 T cells
484	-7.68387	-3.63298	0.0456755	0.342903	ctrl	B cells
485	14.0106	-12.1789	-0.362324	0.052614	ctrl	FCGR3A+ Monocytes
486	-7.67557	4.19348	0.053188	0.0902974	ctrl	NK cells
487	-9.99026	-5.79337	0.134881	-0.0247161	ctrl	CD4 T cells
488	-7.72443	0.875736	0.0359821	0.0200149	ctrl	NK cells
489	14.1429	-15.2664	-0.473901	-0.000507248	ctrl	CD14+ Monocytes
490	-8.86599	-4.38225	-0.00133817	0.272209	ctrl	B cells
491	15.6686	-10.4536	-0.319086	0.0167601	ctrl	FCGR3A+ Monocytes
492	-11.2085	-5.11211	0.164823	-0.0218382	ctrl	CD4 T cells
493	15.8379	-13.4122	-0.349133	-0.0209583	ctrl	CD14+ Monocytes
494	13.7371	-11.4836	-0.305379	0.0223652	ctrl	FCGR3A+ Monocytes
495	-4.84691	-3.00584	0.037266	0.326917	ctrl	B cells
496	-8.78662	-5.8753	0.0314495	-0.0791652	ctrl	NK cells
497	-8.22542	-6.19982	-0.0337965	0.386191	ctrl	B cells
498	-10.2569	-5.52885	0.156279	0.0618591	ctrl	CD4 T cells
499	-10.2425	-6.32675	0.148527	-0.0928094	ctrl	CD4 T cells
500	-8.12682	-5.67457	0.0616804	0.33042	ctrl	B cells
501	14.1023	-13.0417	-0.430665	-0.00488117	ctrl	CD14+ Monocytes
502	11.444	-15.4789	-0.42791	-0.017092	ctrl	CD14+ Monocytes
503	-9.0408	-4.07495	0.0386602	-0.0520169	ctrl	NK cells
504	4.06559	-13.3343	-0.349505	0.0113709	ctrl	CD14+ Monocytes
505	-8.22004	-5.63205	0.112841	0.219855	ctrl	B cells
506	16.4741	-14.6548	-0.397879	-0.091107	ctrl	CD14+ Monocytes
507	-9.44097	-4.78226	0.0972368	-0.0564679	ctrl	CD4 T cells
508	-6.33284	-5.2168	0.00970357	0.318197	ctrl	B cells
509	-11.3412	-5.41626	-0.347391	0.154337	ctrl	Megakaryocytes
510	9.85554	-6.19537	-0.244891	0.107772	ctrl	FCGR3A+ Monocytes
511	-7.08347	-5.6896	0.050782	-0.00393348	ctrl	CD8 T cells
512	8.19501	-10.8303	-0.234342	-0.107943	ctrl	CD14+ Monocytes
513	-7.90988	-7.37063	0.0566811	-0.0570468	ctrl	CD4 T cells
514	-10.9956	-5.4948	0.121489	-0.0821274	ctrl	CD4 T cells
515	4.20409	-12.3253	-0.270508	-0.0954798	ctrl	CD14+ Monocytes
516	-2.92558	-5.40719	0.0201493	0.325148	ctrl	B cells
517	7.3796	-10.3791	-0.390002	0.0207402	ctrl	CD14+ Monocytes
518	-5.67389	-4.29975	0.107622	-0.0519061	ctrl	CD4 T cells
519	-9.86146	-6.67324	0.113198	-0.0822211	ctrl	CD4 T cells
520	15.6286	-9.60487	-0.390273	0.114459	ctrl	CD14+ Monocytes
521	13.8676	-15.6615	-0.397927	-0.0622119	ctrl	CD14+ Monocytes
522	-6.34966	-4.65122	0.0209809	0.342889	ctrl	B cells
523	-8.04022	-5.85007	0.0511847	-0.134448	ctrl	CD4 T cells
524	-7.70592	-5.12488	0.0951743	-0.173627	ctrl	CD4 T cells
525	-11.3081	-6.23493	0.0879557	0.00566744	ctrl	CD4 T cells
526	4.36156	-9.85102	-0.144668	-0.0609226	ctrl	CD4 T cells
527	13.4159	-14.4802	-0.400342	-0.0826797	ctrl	CD14+ Monocytes
528	-8.30393	-4.82421	0.0445417	-0.0759825	ctrl	CD8 T cells
529	-9.53336	-4.51442	0.0889921	-0.0808677	ctrl	CD4 T cells
530	-8.82056	-1.48357	0.101323	-0.0651352	ctrl	CD4 T cells
531	-9.38715	-6.31673	0.111276	-0.148847	ctrl	CD4 T cells
532	-8.42054	-6.0449	0.116262	-0.0553799	ctrl	CD4 T cells
533	-9.63282	-4.46752	0.127826	-0.124103	ctrl	CD4 T cells
534	-8.92332	-7.18115	-0.0206324	0.0583916	ctrl	CD4 T cells
535	-10.8671	-1.74347	0.166788	-0.00920638	ctrl	CD4 T cells
536	16.8179	-14.1728	-0.353619	0.1127	ctrl	Dendritic cells
537	-6.72987	-8.63812	0.0452676	-0.0625144	ctrl	CD4 T cells
538	13.057	-9.90256	-0.398015	-0.0471966	ctrl	CD14+ Monocytes
539	16.1179	-14.8659	-0.376525	0.0592797	ctrl	CD14+ Monocytes
540	-7.75154	-7.86723	0.102766	-0.0921879	ctrl	CD4 T cells
541	-7.85128	-4.53247	0.00336668	-0.0393632	ctrl	NK cells
542	-12.258	-3.90627	0.163773	-0.020202	ctrl	CD4 T cells
543	-4.48407	-6.46378	0.0373635	0.255244	ctrl	B cells
544	-11.7318	-5.55922	0.0947646	-0.135166	ctrl	CD4 T cells
545	-8.80377	-6.89729	0.0962819	-0.0999411	ctrl	CD4 T cells
546	-9.92615	-5.07658	0.122554	-0.084071	ctrl	CD4 T cells
547	-10.52	-5.79591	0.116106	0.0272739	ctrl	CD4 T cells
548	-7.13281	-7.84416	0.0438025	-0.0313024	ctrl	CD4 T cells
549	-11.3333	-5.35403	0.131394	-0.0116551	ctrl	CD4 T cells
550	7.74221	-9.91461	-0.273413	0.0230649	ctrl	CD14+ Monocytes
551	-9.28633	-7.07048	0.109264	-0.063338	ctrl	CD4 T cells
552	-1.24869	-6.81164	0.0283068	0.248031	ctrl	B cells
553	-5.63103	-7.42936	0.0632985	-0.180039	ctrl	CD4 T cells
554	-9.04042	-3.9878	0.0612955	-0.0335053	ctrl	CD4 T cells
555	-9.70017	1.06282	0.112545	0.00762379	ctrl	CD4 T cells
556	-9.12644	-5.0425	0.10029	-0.0156437	ctrl	CD4 T cells
557	-12.1419	-3.85394	0.151115	-0.0444441	ctrl	CD4 T cells
558	-8.06718	-5.81661	0.129386	-0.111097	ctrl	CD4 T cells
559	-10.9976	-5.69048	0.113352	-0.0920467	ctrl	CD4 T cells
560	-9.78763	-7.93953	0.0791004	-0.0244623	ctrl	NK cells
561	-7.25365	-5.01047	0.0821256	0.305464	ctrl	B cells
562	13.6399	-14.5213	-0.40658	-0.105309	ctrl	CD14+ Monocytes
563	-8.21111	-6.65888	0.128902	-0.0608087	ctrl	CD4 T cells
564	14.5413	-14.0711	-0.426495	-0.0467505	ctrl	CD14+ Monocytes
565	-8.72098	-6.9947	0.0902405	-0.119886	ctrl	CD4 T cells
566	-5.30351	-4.77679	0.0238403	0.0309346	ctrl	NK cells
567	-10.4094	-7.6252	0.136734	0.00432163	ctrl	CD4 T cells
568	-9.75613	-5.07333	0.00538293	-0.117378	ctrl	NK cells
569	17.6805	-9.19206	-0.363543	0.05253	ctrl	CD14+ Monocytes
570	-6.63638	-6.07266	0.00596292	0.364309	ctrl	B cells
571	16.8091	-10.8806	-0.328952	0.0744022	ctrl	CD14+ Monocytes
572	-10.7184	-7.55304	0.110666	-0.0906977	ctrl	CD4 T cells
573	14.8365	-14.7057	-0.340927	-0.0956831	ctrl	CD14+ Monocytes
574	-5.72039	-6.55375	-0.00435495	0.315566	ctrl	B cells
575	-4.05277	-4.85814	-0.0233055	0.223752	ctrl	B cells
576	15.8249	-13.669	-0.432753	0.0261702	ctrl	FCGR3A+ Monocytes
577	-11.7361	-3.81451	0.111954	0.118889	ctrl	CD4 T cells
578	-6.87865	-6.12572	-0.00268678	0.397175	ctrl	B cells
579	-7.15722	-4.621	0.0483599	0.424294	ctrl	B cells
580	-6.08945	-6.1154	0.0356653	0.224234	ctrl	B cells
581	7.40576	-11.4606	-0.355761	-0.0658838	ctrl	CD14+ Monocytes
582	-10.8578	-4.16775	0.103486	0.0229455	ctrl	CD4 T cells
583	-8.34806	-7.31036	0.0779843	-0.0777088	ctrl	CD4 T cells
584	6.96839	-12.7988	-0.408253	-0.00535471	ctrl	CD14+ Monocytes
585	-7.82098	-6.97745	0.0995646	-0.176021	ctrl	CD8 T cells
586	-7.91305	-6.19203	0.0882748	0.0169015	ctrl	CD4 T cells
587	10.8997	-6.45558	-0.295774	-0.0522867	ctrl	CD14+ Monocytes
588	-9.13371	-3.84569	0.126342	-0.0504777	ctrl	CD4 T cells
589	-4.78754	-5.78976	0.0891837	-0.0631336	ctrl	CD4 T cells
590	-8.89275	-3.44679	0.103811	-0.0407711	ctrl	CD4 T cells
591	-9.60049	-3.75042	0.125677	-0.110783	ctrl	CD4 T cells
592	-7.76834	-4.21869	0.0570842	-0.00949483	ctrl	NK cells
593	-6.67578	-7.86953	0.02631	-0.083494	ctrl	CD4 T cells
594	-6.21276	-6.15653	0.036597	0.00522634	ctrl	NK cells
595	-9.56146	-6.60401	0.107779	-0.0534006	ctrl	CD4 T cells
596	-9.20584	-4.3862	-0.0173181	0.077034	ctrl	CD4 T cells
597	16.4828	-5.99503	-0.27584	0.0194118	ctrl	FCGR3A+ Monocytes
598	-7.99329	-8.29354	0.102784	-0.157039	ctrl	CD4 T cells
599	-10.8411	-5.27128	0.13744	0.019766	ctrl	CD4 T cells
600	-9.54842	-5.72148	0.133469	-0.0957976	ctrl	CD4 T cells
601	-10.3086	-6.66661	0.122136	-0.144767	ctrl	CD4 T cells
602	11.3996	-14.3154	-0.374241	-0.0955062	ctrl	CD14+ Monocytes
603	14.6888	-14.0071	-0.281796	0.117505	ctrl	Dendritic cells
604	-7.05425	-6.42793	0.0828544	-0.0614302	ctrl	CD4 T cells
605	-6.49926	-5.84369	0.0184961	0.352732	ctrl	B cells
606	-9.62473	-5.04431	0.146651	-0.073852	ctrl	CD4 T cells
607	-11.9273	-4.53833	0.157553	-0.0609107	ctrl	CD4 T cells
608	7.3592	-12.3347	-0.250178	-0.137285	ctrl	CD14+ Monocytes
609	14.8668	-16.27	-0.385134	-0.0928644	ctrl	CD14+ Monocytes
610	13.0198	-13.7648	-0.463241	-0.00524449	ctrl	CD14+ Monocytes
611	-10.6095	-2.89795	0.170207	-0.0801555	ctrl	CD4 T cells
612	-8.54358	-6.05867	0.0940015	0.00762617	ctrl	CD8 T cells
613	-11.7509	-6.68352	0.103547	-0.211746	ctrl	CD4 T cells
614	-7.01211	-6.52392	0.118203	-0.156697	ctrl	CD4 T cells
615	-10.1513	-6.93651	0.163161	-0.0459662	ctrl	CD4 T cells
616	6.47819	-13.3035	-0.358234	-0.0838327	ctrl	CD14+ Monocytes
617	10.3948	-13.5045	-0.379406	0.0783736	ctrl	CD14+ Monocytes
618	15.2978	-14.3488	-0.356509	0.0470577	ctrl	CD14+ Monocytes
619	10.2012	-14.7401	-0.433739	0.00790076	ctrl	CD14+ Monocytes
620	8.20918	-12.7518	-0.343849	-0.0650766	ctrl	CD14+ Monocytes
621	11.4015	-13.0138	-0.400996	-0.0176066	ctrl	CD14+ Monocytes
622	-5.96249	-5.92653	0.00227577	0.351153	ctrl	B cells
623	10.3637	-13.1189	-0.322184	0.0505603	ctrl	FCGR3A+ Monocytes
624	-10.973	-4.15701	0.137342	-0.0467783	ctrl	CD4 T cells
625	-10.5842	-4.53234	0.14841	-0.0989465	ctrl	CD4 T cells
626	-10.0028	-3.72323	0.0398636	-0.0585827	ctrl	CD4 T cells
627	12.2719	-13.5349	-0.187141	0.0824364	ctrl	Dendritic cells
628	-10.9656	-6.86224	0.0843652	-0.0124359	ctrl	CD4 T cells
629	-7.50966	-5.69323	0.06908	-0.0545284	ctrl	CD4 T cells
630	12.4899	-14.674	-0.445184	-0.0325799	ctrl	CD14+ Monocytes
631	16.2224	-13.4326	-0.42528	0.107287	ctrl	CD14+ Monocytes
632	10.5119	-14.1706	-0.309619	-0.0751559	ctrl	CD14+ Monocytes
633	-7.20395	-7.67854	0.0788407	-0.068891	ctrl	CD4 T cells
634	-12.1977	-5.0328	0.117319	0.00992782	ctrl	CD4 T cells
635	-7.23175	-7.98981	0.0303107	-0.183358	ctrl	CD4 T cells
636	14.7565	-12.0466	-0.381128	0.0594173	ctrl	CD14+ Monocytes
637	-9.57568	-6.19182	0.0605632	-0.0335067	ctrl	CD4 T cells
638	-4.79521	-5.37456	-0.00925102	0.330813	ctrl	B cells
639	15.556	-14.3564	-0.439067	-0.00529549	ctrl	CD14+ Monocytes
640	-10.5344	-5.39617	0.107176	-0.0219505	ctrl	CD8 T cells
641	-8.02979	-6.12539	0.0743119	-0.0825289	ctrl	CD4 T cells
642	-9.60864	-4.52888	0.0888329	-0.040365	ctrl	CD4 T cells
643	-5.12732	-2.01338	0.0324352	0.284045	ctrl	B cells
644	-8.4667	-6.04161	0.0618973	-0.0973103	ctrl	CD4 T cells
645	-11.1118	-6.15897	0.142345	-0.0357177	ctrl	CD4 T cells
646	-5.41258	-5.82298	0.00085825	0.341298	ctrl	B cells
647	-10.2086	-6.99064	0.1081	-0.0740602	ctrl	CD4 T cells
648	-9.47877	-4.73026	0.0817075	-0.096871	ctrl	CD4 T cells
649	7.06804	-12.9172	-0.360985	-0.0718769	ctrl	CD14+ Monocytes
650	9.79105	-15.876	-0.29248	-0.162511	ctrl	CD14+ Monocytes
651	-8.86997	-5.07593	0.125233	-0.0148959	ctrl	CD4 T cells
652	-1.77329	-4.82253	0.00450149	0.307252	ctrl	B cells
653	-10.1338	-2.63487	0.164039	-0.00191013	ctrl	CD4 T cells
654	-8.94062	-6.11968	0.049906	0.0533243	ctrl	CD4 T cells
655	-9.87399	-5.00593	0.099725	-0.00490185	ctrl	CD4 T cells
656	12.475	-7.37171	-0.229183	0.199277	ctrl	Dendritic cells
657	-3.41496	-7.53697	-0.043411	-0.0141717	ctrl	NK cells
658	-8.66787	-6.7935	0.119583	0.00146273	ctrl	CD4 T cells
659	-7.94182	-7.46905	0.0849223	-0.0624861	ctrl	CD4 T cells
660	10.7614	-10.8253	-0.213625	0.175839	ctrl	Dendritic cells
661	-10.2829	-6.86606	0.12831	-0.0931085	ctrl	CD4 T cells
662	-10.4067	-4.9791	0.140945	0.000589316	ctrl	CD4 T cells
663	-8.9498	2.65669	0.077091	-0.0297823	ctrl	CD4 T cells
664	-10.4628	-5.9116	0.0399949	-0.0671852	ctrl	CD8 T cells
665	-8.33198	-5.1306	0.0936894	-0.0756203	ctrl	CD4 T cells
666	12.4766	-14.5801	-0.41019	-0.124893	ctrl	CD14+ Monocytes
667	-8.15179	-6.1121	0.132921	-0.10746	ctrl	CD4 T cells
668	-8.93871	-5.58766	0.11374	0.0101741	ctrl	CD4 T cells
669	8.50169	-12.0474	-0.348417	-0.00123919	ctrl	CD14+ Monocytes
670	-11.5475	-4.96963	0.0918666	0.0654958	ctrl	CD4 T cells
671	-7.60165	-4.5464	0.0419438	-0.0206848	ctrl	CD8 T cells
672	14.5363	-14.0315	-0.420686	-0.0664008	ctrl	CD14+ Monocytes
673	13.2169	-15.0199	-0.389376	-0.115528	ctrl	CD14+ Monocytes
674	-7.84825	-5.57123	0.00251236	-0.0991264	ctrl	CD4 T cells
675	-11.0076	-6.44565	0.0805988	-0.052981	ctrl	CD4 T cells
676	8.14594	-14.0154	-0.41536	-0.178131	ctrl	CD14+ Monocytes
677	15.966	-13.2265	-0.355127	-0.0118965	ctrl	CD14+ Monocytes
678	-5.91349	-7.10737	0.0186267	0.299726	ctrl	B cells
679	-4.89846	-3.21313	0.0997565	-0.0110609	ctrl	CD4 T cells
680	12.3485	-16.824	-0.394316	-0.135796	ctrl	CD14+ Monocytes
681	-5.70006	-5.19836	0.0752752	-0.180234	ctrl	CD8 T cells
682	-9.53439	-2.78578	0.0888805	-0.0657164	ctrl	CD4 T cells
683	-10.336	-3.066	0.0773164	-0.0885103	ctrl	CD4 T cells
684	9.98634	-14.5116	-0.301959	-0.117937	ctrl	CD14+ Monocytes
685	10.6536	-12.4006	-0.196804	0.154931	ctrl	Dendritic cells
686	-11.8136	-5.04441	0.141318	-0.0242466	ctrl	CD4 T cells
687	10.2146	-12.667	-0.44528	-0.00423452	ctrl	CD14+ Monocytes
688	-9.94811	-3.8536	0.0675746	0.00760411	ctrl	CD8 T cells
689	12.8417	-3.2368	-0.208239	0.099878	ctrl	FCGR3A+ Monocytes
690	17.029	-14.6466	-0.42154	-0.139401	ctrl	CD14+ Monocytes
691	-10.2634	-6.3151	0.0299656	-0.130283	ctrl	CD8 T cells
692	-9.02002	-6.54428	0.0576698	-0.000298042	ctrl	CD8 T cells
693	-9.59234	3.20785	0.105127	-0.0770349	ctrl	CD4 T cells
694	13.6743	-13.4564	-0.408023	-0.137949	ctrl	CD14+ Monocytes
695	-5.23549	-7.26886	-0.00479245	0.342631	ctrl	B cells
696	10.6789	-10.6042	-0.394495	-0.0260089	ctrl	CD14+ Monocytes
697	-9.98827	-4.7545	0.0721345	-0.0771785	ctrl	CD8 T cells
698	-9.1156	-5.25057	0.0882415	-0.0225034	ctrl	CD4 T cells
699	-13.0922	-4.21986	0.127998	-0.0534278	ctrl	CD4 T cells
700	14.2872	-14.0163	-0.331127	-0.00947626	ctrl	CD14+ Monocytes
701	-10.0662	-5.53831	0.13668	0.0181858	ctrl	CD4 T cells
702	-8.92019	-6.85697	0.120358	-0.0893767	ctrl	CD4 T cells
703	-2.11437	-4.94447	-2.78953e-05	0.304333	ctrl	B cells
704	-8.87667	-7.29082	0.044334	-0.0686682	ctrl	CD4 T cells
705	9.52776	-10.5897	-0.389078	-0.028595	ctrl	CD14+ Monocytes
706	14.7852	-15.0908	-0.33889	-0.0867345	ctrl	CD14+ Monocytes
707	14.1204	-6.4542	-0.272885	0.111239	ctrl	FCGR3A+ Monocytes
708	-10.2517	-4.86485	0.0910551	0.000551795	ctrl	NK cells
709	15.4053	-15.7507	-0.332833	-0.0534745	ctrl	CD14+ Monocytes
710	-7.46121	-6.75655	0.0747975	-0.0684661	ctrl	CD4 T cells
711	-11.1014	-5.7045	-0.346887	0.145427	ctrl	Megakaryocytes
712	12.6343	-14.6497	-0.413103	0.0528776	ctrl	CD14+ Monocytes
713	-9.22872	-5.09893	0.0631245	0.0350438	ctrl	CD4 T cells
714	14.343	-15.8473	-0.452115	-0.0372751	ctrl	CD14+ Monocytes
715	6.85919	-9.24898	-0.240316	0.325058	ctrl	Dendritic cells
716	18.3923	-4.34756	-0.306872	-0.0273684	ctrl	CD14+ Monocytes
717	8.55426	-11.0371	-0.288309	0.119243	ctrl	CD14+ Monocytes
718	-9.04857	-6.79585	0.0847978	-0.143172	ctrl	CD4 T cells
719	-7.89115	-6.64622	0.1047	-0.0515991	ctrl	CD4 T cells
720	-6.63747	-5.78742	0.0349245	0.296767	ctrl	B cells
721	-9.55602	-4.95009	0.134747	-0.0280043	ctrl	CD4 T cells
722	-11.4401	-5.3371	0.123107	-0.160553	ctrl	CD4 T cells
723	-5.79696	-3.81983	0.0374139	0.365274	ctrl	B cells
724	-10.6405	-1.93601	0.124642	-0.0510765	ctrl	CD4 T cells
725	12.6343	-8.20658	-0.257718	0.0178385	ctrl	CD14+ Monocytes
726	-5.63356	-7.69199	0.0415	-0.21679	ctrl	CD4 T cells
727	-9.49622	-5.29705	0.114901	-0.083638	ctrl	CD4 T cells
728	-4.80064	-4.55873	0.0753977	0.236892	ctrl	NK cells
729	-5.4794	-7.49017	0.0498926	0.335553	ctrl	B cells
730	-11.1296	-6.20134	0.116738	-0.0851084	ctrl	CD4 T cells
731	8.76795	-14.5544	-0.33135	-0.0139321	ctrl	CD14+ Monocytes
732	-10.5687	-7.25863	0.134244	-0.00676081	ctrl	CD4 T cells
733	-10.5728	-6.16413	0.0935112	-0.0564785	ctrl	CD4 T cells
734	-7.28887	-6.40498	0.0328492	0.351577	ctrl	B cells
735	-9.94727	-3.51959	0.115643	-0.136604	ctrl	CD4 T cells
736	13.6407	-14.5492	-0.383843	0.0416935	ctrl	CD14+ Monocytes
737	-9.32567	-6.78725	0.0456587	-0.079037	ctrl	CD4 T cells
738	-7.90044	-6.55154	0.0417737	0.0630209	ctrl	NK cells
739	10.334	-13.2543	-0.24153	0.0102618	ctrl	CD14+ Monocytes
740	-10.516	-5.53073	0.0540441	-0.0474321	ctrl	CD4 T cells
741	12.9231	-14.1951	-0.41639	0.0234794	ctrl	CD14+ Monocytes
742	-11.5499	-3.5131	0.176208	0.0190695	ctrl	CD4 T cells
743	-10.3446	-4.48239	0.116345	-0.138192	ctrl	CD4 T cells
744	-5.63264	-5.80845	0.0144788	0.0113	ctrl	NK cells
745	-7.92826	-6.62606	0.0286811	-0.164626	ctrl	CD4 T cells
746	-7.88924	-7.62673	0.104893	-0.084789	ctrl	CD4 T cells
747	-6.57362	-3.97013	-0.000881483	-0.00665579	ctrl	NK cells
748	-7.02981	-6.35266	0.0406463	0.350177	ctrl	B cells
749	-9.39963	-4.95691	0.112417	0.0157397	ctrl	CD4 T cells
750	-7.12224	-8.11792	0.000321452	-0.0386516	ctrl	CD4 T cells
751	-10.4984	-6.85441	0.130526	-0.130437	ctrl	CD4 T cells
752	-6.94039	-7.16261	0.0900965	-0.0432144	ctrl	CD4 T cells
753	-9.44876	-3.28908	0.119356	0.0714415	ctrl	CD4 T cells
754	-9.88429	-4.46766	0.0540639	-0.0156844	ctrl	NK cells
755	12.8453	-14.3321	-0.408522	-0.0704123	ctrl	CD14+ Monocytes
756	-12.4774	-3.65053	0.159748	-0.0494407	ctrl	CD4 T cells
757	-9.39938	-6.97827	0.0889269	-0.104587	ctrl	CD4 T cells
758	-9.1176	-6.0253	0.0705648	0.0800374	ctrl	CD4 T cells
759	-9.43512	-5.75363	0.0679832	-0.131837	ctrl	CD4 T cells
760	-4.23983	-5.74154	0.0123959	0.352891	ctrl	B cells
761	-10.1125	-2.89461	0.136412	-0.0903656	ctrl	CD4 T cells
762	-7.40688	-7.74719	0.0798192	-0.0378033	ctrl	CD4 T cells
763	-6.31487	-6.22196	0.0790977	-0.0580735	ctrl	CD8 T cells
764	-7.13643	-5.01736	0.1137	-0.000152631	ctrl	CD4 T cells
765	-7.09616	-6.76033	-0.0220262	0.0162712	ctrl	CD4 T cells
766	-5.59783	-7.84302	0.00157498	0.0305967	ctrl	NK cells
767	-9.11906	-7.88526	0.110736	-0.152231	ctrl	CD4 T cells
768	-9.3334	-5.03245	0.0993024	-0.00803127	ctrl	CD4 T cells
769	-9.41449	-4.95175	0.0539763	-0.0395088	ctrl	CD8 T cells
770	-7.79705	-6.53881	-0.0286578	-0.142194	ctrl	CD4 T cells
771	-8.7381	-4.24254	0.0994439	-0.101675	ctrl	CD4 T cells
772	12.4822	-9.67288	-0.352728	0.0232584	ctrl	FCGR3A+ Monocytes
773	-6.18552	-7.39078	0.0117976	0.0184603	ctrl	NK cells
774	-8.8519	-6.69633	0.138262	-0.0806727	ctrl	CD4 T cells
775	6.81317	-13.9151	-0.383321	-0.117528	ctrl	CD14+ Monocytes
776	-4.05998	-7.90947	0.0152285	0.296415	ctrl	B cells
777	-9.58205	-6.03089	0.0611746	-0.0655721	ctrl	CD4 T cells
778	-7.5841	-4.18073	0.0560702	0.0424955	ctrl	NK cells
779	-6.0389	-6.49782	0.0345212	-0.0724981	ctrl	CD4 T cells
780	-7.90386	-5.19075	0.0338955	0.0506627	ctrl	CD8 T cells
781	-6.30445	-3.48934	0.0243609	0.286051	ctrl	B cells
782	-9.68781	-6.23469	0.0830945	-0.0621476	ctrl	CD4 T cells
783	13.7218	-10.5052	-0.423913	-0.0507401	ctrl	CD14+ Monocytes
784	-7.64206	-5.50157	-0.0110459	0.0676066	ctrl	CD4 T cells
785	-9.20625	-4.12721	0.0560354	0.0418058	ctrl	CD8 T cells
786	17.4546	-10.1211	-0.373588	0.0135272	ctrl	CD14+ Monocytes
787	8.16205	-10.6162	-0.351017	0.0651649	ctrl	FCGR3A+ Monocytes
788	-10.4638	-4.10349	0.118092	-0.049062	ctrl	CD4 T cells
789	10.9223	-13.7513	-0.228104	-0.0372661	ctrl	CD14+ Monocytes
790	-5.02438	-7.99789	0.0502101	0.261833	ctrl	B cells
791	-10.2886	-5.89332	0.149544	-0.0811372	ctrl	CD4 T cells
792	-6.92398	-4.47859	0.0375843	0.339728	ctrl	B cells
793	15.7162	-14.1112	-0.404282	0.0299907	ctrl	CD14+ Monocytes
794	-9.13829	-8.0374	0.106362	-0.093452	ctrl	CD4 T cells
795	-7.83303	-5.90105	0.000506305	-0.00403218	ctrl	CD4 T cells
796	-9.35394	-6.92642	0.123042	-0.0503688	ctrl	CD4 T cells
797	11.8174	-14.8362	-0.320953	-0.143555	ctrl	CD14+ Monocytes
798	-11.6646	-5.53108	0.0731125	-0.0961172	ctrl	CD4 T cells
799	13.3365	-14.8664	-0.412586	0.0733159	ctrl	CD14+ Monocytes
800	-10.8632	-4.91761	0.130472	0.0265679	ctrl	CD4 T cells
801	5.08587	-12.8442	-0.572158	0.0246638	ctrl	CD14+ Monocytes
802	-5.89398	-2.78284	0.0441532	-0.00835877	ctrl	NK cells
803	6.74221	-12.1069	-0.19837	-0.025691	ctrl	FCGR3A+ Monocytes
804	-8.20921	-6.5035	0.00477022	-0.0173751	ctrl	NK cells
805	-7.8704	-6.27938	0.0596761	-0.0044275	ctrl	CD8 T cells
806	-6.48907	-5.56391	0.0439125	-0.0101048	ctrl	CD8 T cells
807	-11.1827	-3.32464	0.140647	-0.14461	ctrl	CD4 T cells
808	-9.46729	-5.70337	0.0125331	-0.125337	ctrl	CD4 T cells
809	7.65664	-14.2764	-0.355544	-0.10154	ctrl	CD14+ Monocytes
810	-9.39652	-5.95271	0.0359973	-0.0573793	ctrl	NK cells
811	14.3939	-15.0056	-0.374246	-0.0635996	ctrl	CD14+ Monocytes
812	-9.71135	-5.71941	0.0549752	-0.0137498	ctrl	CD8 T cells
813	14.1324	-10.9926	-0.426824	0.00864884	ctrl	CD14+ Monocytes
814	14.7608	-12.1334	-0.303733	0.0545158	ctrl	CD14+ Monocytes
815	-11.5503	-4.43522	0.171985	-0.0858194	ctrl	CD4 T cells
816	-7.7491	-4.2468	-0.005702	-0.011496	ctrl	NK cells
817	14.1847	-13.1256	-0.439591	0.0332251	ctrl	CD14+ Monocytes
818	11.5495	-9.64205	-0.401702	-0.111545	ctrl	CD14+ Monocytes
819	-9.20288	-6.66273	0.125081	-0.110279	ctrl	CD4 T cells
820	4.29969	-6.83006	-0.0370498	0.169026	ctrl	Dendritic cells
821	-9.40098	-7.64369	0.12511	-0.0853948	ctrl	CD4 T cells
822	-11.3414	-6.01601	0.154108	-0.168741	ctrl	CD4 T cells
823	-8.91816	-5.09115	0.0322215	0.367102	ctrl	B cells
824	6.65974	-13.7266	-0.372959	0.0020493	ctrl	CD14+ Monocytes
825	-5.13731	-4.33771	0.060733	0.299359	ctrl	B cells
826	-8.61277	-6.63142	0.104476	-0.0651594	ctrl	CD4 T cells
827	13.66	-10.7738	-0.367822	-0.00450346	ctrl	CD14+ Monocytes
828	-11.1502	-3.82233	0.111742	-0.0615245	ctrl	CD4 T cells
829	-3.70713	-8.21849	0.047005	-0.0355698	ctrl	CD4 T cells
830	16.9118	-11.5827	-0.387061	0.0288556	ctrl	CD14+ Monocytes
831	13.3206	-8.07062	-0.242973	-0.00314725	ctrl	FCGR3A+ Monocytes
832	-5.21511	-6.24513	0.00879255	0.381826	ctrl	B cells
833	15.0711	-13.5994	-0.385848	0.0216261	ctrl	CD14+ Monocytes
834	-8.5099	-6.76143	0.133463	-0.0377263	ctrl	CD4 T cells
835	11.0694	-14.3879	-0.430931	-0.0463117	ctrl	CD14+ Monocytes
836	1.47122	-6.78772	-0.0923623	0.226331	ctrl	Dendritic cells
837	-10.4678	-5.8599	0.120328	0.00126961	ctrl	CD4 T cells
838	-9.28775	-3.57361	0.0800329	-0.100026	ctrl	CD4 T cells
839	-7.83236	-7.45555	0.0937284	-0.111855	ctrl	CD4 T cells
840	-10.1295	-2.69613	0.132335	-0.0433018	ctrl	CD4 T cells
841	8.4278	-14.7924	-0.424113	-0.0547195	ctrl	CD14+ Monocytes
842	-5.25699	3.61387	0.0459536	0.0059514	ctrl	NK cells
843	-7.34244	-7.75233	0.079343	-0.115623	ctrl	CD4 T cells
844	14.6232	-16.8342	-0.369355	-0.0950115	ctrl	CD14+ Monocytes
845	17.6402	-2.89156	-0.33213	0.0490909	ctrl	FCGR3A+ Monocytes
846	-9.46409	-5.30916	0.109504	-0.0893523	ctrl	CD4 T cells
847	10.7938	-15.4063	-0.458511	-0.101368	ctrl	CD14+ Monocytes
848	-5.29989	-5.65499	0.0190957	0.281088	ctrl	B cells
849	9.65642	-11.5199	-0.290153	0.00318642	ctrl	CD14+ Monocytes
850	-8.71911	-3.73561	0.127062	-0.0125666	ctrl	CD4 T cells
851	10.0564	-13.2354	-0.323905	-0.0472472	ctrl	FCGR3A+ Monocytes
852	-11.0319	-4.70234	-0.488947	0.239345	ctrl	Megakaryocytes
853	13.5939	-15.3977	-0.33917	-0.0963404	ctrl	CD14+ Monocytes
854	11.2799	-13.7805	-0.435666	-0.0580546	ctrl	CD14+ Monocytes
855	-9.72092	-7.56016	0.0526287	-0.0793934	ctrl	CD8 T cells
856	-8.84773	-5.79951	0.0614167	-0.166813	ctrl	CD4 T cells
857	12.6529	-13.6303	-0.425752	-0.085283	ctrl	CD14+ Monocytes
858	-6.16405	-3.97343	0.0424296	0.326194	ctrl	B cells
859	15.859	-3.95453	-0.249106	0.196466	ctrl	Dendritic cells
860	-10.241	-5.59629	0.053532	-0.0389985	ctrl	CD4 T cells
861	-10.4791	-4.95603	0.140884	-0.0370053	ctrl	CD4 T cells
862	0.995779	-8.44825	-0.105482	0.249361	ctrl	Dendritic cells
863	-9.70368	-6.63388	0.0934703	-0.117257	ctrl	CD4 T cells
864	-9.5879	-2.17908	0.11907	-0.0262175	ctrl	CD4 T cells
865	-9.16571	-4.81686	0.0793461	0.0351308	ctrl	CD8 T cells
866	11.0576	-14.2416	-0.397651	-0.0551996	ctrl	CD14+ Monocytes
867	11.9739	-10.7098	-0.396347	0.023769	ctrl	CD14+ Monocytes
868	-10.7703	-4.12276	0.138151	-0.158718	ctrl	CD4 T cells
869	12.8605	-9.34196	-0.321984	0.101745	ctrl	FCGR3A+ Monocytes
870	14.4341	-15.4129	-0.38992	-0.104117	ctrl	CD14+ Monocytes
871	-10.8628	-5.39487	0.118064	-0.0734433	ctrl	CD4 T cells
872	-8.36223	-7.26062	0.0858159	-0.120342	ctrl	CD4 T cells
873	-9.08072	-5.06799	0.0947638	-0.0927225	ctrl	CD4 T cells
874	-7.81545	-5.21185	0.0284393	-0.0101414	ctrl	CD8 T cells
875	14.6101	-13.147	-0.407432	-0.0341825	ctrl	CD14+ Monocytes
876	14.7404	-13.9568	-0.39312	-0.0379059	ctrl	CD14+ Monocytes
877	-4.59513	-3.77331	0.027151	-0.00390476	ctrl	NK cells
878	-8.54285	-6.20434	-0.00598073	-0.0847227	ctrl	CD8 T cells
879	-11.5486	-6.30111	0.119096	-0.099922	ctrl	CD4 T cells
880	-9.26578	-4.352	0.0190068	-0.0612774	ctrl	CD8 T cells
881	-7.85529	-4.38067	0.0752776	-0.0906238	ctrl	CD8 T cells
882	-8.45927	-4.97379	0.0633995	0.409073	ctrl	B cells
883	-6.39586	-7.66876	0.0470092	-0.128039	ctrl	CD4 T cells
884	-9.486	-4.57363	0.0990006	-0.0828238	ctrl	CD4 T cells
885	-11.631	-5.85221	0.116685	-0.1232	ctrl	CD4 T cells
886	15.8977	-15.6318	-0.359311	-0.00673931	ctrl	CD14+ Monocytes
887	-10.9777	-6.33285	0.0763732	-0.107613	ctrl	CD4 T cells
888	12.7378	-13.4559	-0.302723	0.011705	ctrl	CD14+ Monocytes
889	-8.12627	-8.22773	0.073796	-0.128202	ctrl	CD4 T cells
890	-8.19849	-2.77801	0.0411458	0.00964751	ctrl	NK cells
891	-12.4339	-5.44959	0.113836	0.0228129	ctrl	CD4 T cells
892	-7.94538	-5.90892	0.077264	0.0902781	ctrl	CD8 T cells
893	-9.07052	-8.41133	0.120639	-0.0707099	ctrl	CD4 T cells
894	11.6726	-13.9813	-0.446416	-0.114745	ctrl	CD14+ Monocytes
895	11.5471	-12.8562	-0.379604	0.103012	ctrl	CD14+ Monocytes
896	-11.2321	-0.530458	0.112915	-0.0463761	ctrl	CD4 T cells
897	-11.1368	-6.16567	0.0755583	-0.0306644	ctrl	CD4 T cells
898	12.9709	-0.50177	-0.2617	0.10203	ctrl	FCGR3A+ Monocytes
899	10.8401	-6.75033	-0.266222	-0.0704344	ctrl	CD14+ Monocytes
900	-2.73466	-7.26185	0.0304709	0.316257	ctrl	B cells
901	-8.01094	-6.12051	0.120893	-0.0767545	ctrl	CD4 T cells
902	15.6517	-14.2637	-0.3277	0.0409633	ctrl	CD14+ Monocytes
903	-6.98293	-4.20053	0.0497989	0.333203	ctrl	B cells
904	-2.27696	-5.71079	0.0855666	0.0462896	ctrl	CD4 T cells
905	-10.6089	-4.73804	0.125107	-0.0510989	ctrl	CD4 T cells
906	-6.56266	-6.31439	0.106789	-0.0695387	ctrl	CD8 T cells
907	-8.91374	-2.67361	0.134162	-0.133612	ctrl	CD4 T cells
908	14.9749	-15.0919	-0.401659	-0.0681056	ctrl	CD14+ Monocytes
909	-8.21576	-6.9759	0.0930545	-0.0237811	ctrl	CD4 T cells
910	-8.76143	-7.3528	0.0574712	-0.0905289	ctrl	CD4 T cells
911	14.0547	-11.9037	-0.356496	-0.0511252	ctrl	CD14+ Monocytes
912	9.12176	-13.1015	-0.39265	-0.0328127	ctrl	CD14+ Monocytes
913	-5.98889	-6.92035	0.0612505	-0.0394826	ctrl	CD4 T cells
914	-9.68052	-4.40706	0.102579	-0.0215242	ctrl	CD4 T cells
915	-5.10569	-3.54983	0.0607608	0.34978	ctrl	B cells
916	15.6254	-15.5108	-0.359448	-0.0850761	ctrl	CD14+ Monocytes
917	-10.5503	-5.42897	0.112364	-0.0462801	ctrl	CD4 T cells
918	16.5737	-13.5246	-0.28533	0.0598793	ctrl	Dendritic cells
919	-5.46495	-3.90115	-0.0164013	0.331075	ctrl	B cells
920	-11.0443	-6.69894	0.122016	-0.128979	ctrl	CD4 T cells
921	11.8582	-13.7749	-0.268335	0.145802	ctrl	Dendritic cells
922	-10.3295	-6.58928	0.0564989	-0.0673858	ctrl	CD8 T cells
923	11.2241	-15.4646	-0.384992	-0.0554659	ctrl	CD14+ Monocytes
924	-7.4812	-5.592	0.0712106	-0.0412148	ctrl	CD4 T cells
925	10.8059	-13.6949	-0.393973	0.0162455	ctrl	CD14+ Monocytes
926	-10.374	-5.07618	0.0497557	-0.132066	ctrl	CD4 T cells
927	-9.59665	-5.58584	0.09818	-0.0270569	ctrl	CD4 T cells
928	-8.01473	-6.56963	0.0474868	-0.0964909	ctrl	CD4 T cells
929	6.0094	-11.4742	-0.501459	-0.063998	ctrl	CD14+ Monocytes
930	-8.17816	-8.397	0.071185	-0.0837364	ctrl	CD4 T cells
931	-7.53052	-6.60479	0.100052	-0.0663817	ctrl	CD4 T cells
932	14.4023	-6.13723	-0.270136	-0.0366517	ctrl	FCGR3A+ Monocytes
933	-10.6129	-6.93468	0.101527	0.00105029	ctrl	CD4 T cells
934	-8.26078	-4.86435	0.164254	0.0511131	ctrl	CD4 T cells
935	-8.19321	-6.11383	0.0418034	-0.102629	ctrl	CD8 T cells
936	-11.1711	-4.83856	0.097599	-0.0223856	ctrl	CD4 T cells
937	12.4223	-11.5416	-0.346157	0.0296122	ctrl	FCGR3A+ Monocytes
938	-10.8663	-4.76195	0.147264	-0.0231328	ctrl	CD4 T cells
939	-12.1711	-4.83959	0.0880499	-0.0902249	ctrl	CD8 T cells
940	16.5872	-15.7761	-0.470727	-0.0155396	ctrl	CD14+ Monocytes
941	-7.7762	-8.40565	0.0940753	-0.151915	ctrl	CD4 T cells
942	-7.87671	-5.16564	0.0508885	0.31876	ctrl	B cells
943	-8.74192	-5.97394	0.0873972	0.00797631	ctrl	CD4 T cells
944	13.1771	-12.2994	-0.339663	0.184677	ctrl	Dendritic cells
945	-9.84355	-5.33203	0.0510599	0.0152787	ctrl	CD4 T cells
946	-7.95973	-6.16518	0.0159888	0.0468419	ctrl	NK cells
947	-7.25389	-5.58935	0.0112331	-0.0586606	ctrl	CD4 T cells
948	-9.55145	-5.33465	0.112434	-0.120817	ctrl	CD4 T cells
949	11.7974	-9.1663	-0.289099	-0.03497	ctrl	FCGR3A+ Monocytes
950	15.668	-15.0758	-0.319185	-0.00376893	ctrl	CD14+ Monocytes
951	10.1393	-13.454	-0.372082	-0.0526524	ctrl	CD14+ Monocytes
952	-7.62939	-7.6587	0.00645571	-0.20978	ctrl	CD4 T cells
953	-7.92584	-7.01459	0.0165068	-0.0590655	ctrl	CD8 T cells
954	-8.34342	-6.72992	0.0326685	-0.00926611	ctrl	CD8 T cells
955	-8.64922	-1.65572	0.0724925	0.0436813	ctrl	CD8 T cells
956	11.2319	-13.3705	-0.293734	-0.0566915	ctrl	CD14+ Monocytes
957	-8.35407	-6.59378	0.0620164	-0.0355354	ctrl	CD8 T cells
958	-8.06707	-3.99991	0.0881189	-0.104467	ctrl	CD4 T cells
959	4.95196	-9.03666	-0.342664	-0.0783469	ctrl	CD14+ Monocytes
960	-10.7102	-7.31743	0.0666831	-0.0921434	ctrl	CD4 T cells
961	-7.31795	-2.0444	0.00975238	0.367024	ctrl	B cells
962	-8.15597	-6.27621	0.0396225	0.117955	ctrl	CD4 T cells
963	12.6088	-14.6556	-0.35764	-0.0746401	ctrl	CD14+ Monocytes
964	15.8561	-14.4058	-0.42321	0.0234062	ctrl	CD14+ Monocytes
965	-8.00725	-3.87551	0.0717529	-0.102513	ctrl	CD4 T cells
966	-8.31283	-5.03776	0.0905835	-0.0510836	ctrl	CD4 T cells
967	-10.0231	-5.26777	0.100469	-0.0180037	ctrl	CD4 T cells
968	-6.86874	-6.31494	0.0326636	-0.113638	ctrl	CD4 T cells
969	-5.47922	-4.53196	0.0405197	-0.0364192	ctrl	NK cells
970	-9.61252	-4.16971	0.0558829	-0.000667585	ctrl	CD8 T cells
971	4.38814	-11.2072	-0.305588	-0.0705113	ctrl	CD14+ Monocytes
972	16.0128	-12.2451	-0.384578	-0.0153065	ctrl	FCGR3A+ Monocytes
973	-7.41682	-4.40194	0.0293358	0.325516	ctrl	B cells
974	-7.77183	-6.10642	0.0601428	-0.0736016	ctrl	CD4 T cells
975	-12.5712	-2.95033	0.141164	-0.0353223	ctrl	CD4 T cells
976	-6.30224	-4.50541	0.0443922	0.0191921	ctrl	NK cells
977	12.7874	-10.8977	-0.408515	0.0686569	ctrl	CD14+ Monocytes
978	-10.6005	-6.78003	0.132401	-0.0158339	ctrl	CD4 T cells
979	-8.16346	-7.52682	0.0293511	-0.0445823	ctrl	NK cells
980	-7.6086	-6.20664	0.0842806	-0.127612	ctrl	CD4 T cells
981	14.4885	-15.2222	-0.252694	0.0534745	ctrl	Dendritic cells
982	-6.45708	-5.32786	0.027365	0.338611	ctrl	B cells
983	-6.88449	-7.44265	-0.0146163	0.328055	ctrl	B cells
984	-7.58749	-6.58606	0.122539	-0.043945	ctrl	CD4 T cells
985	-8.91154	-7.80997	0.121255	-0.123779	ctrl	CD4 T cells
986	-8.01632	-6.24036	0.0812793	-0.0756745	ctrl	CD4 T cells
987	-0.0757152	-7.27444	-0.017302	0.293062	ctrl	B cells
988	-9.0596	-6.02066	-0.000988907	-0.0404129	ctrl	NK cells
989	14.9604	-14.5584	-0.301612	0.061094	ctrl	Dendritic cells
990	-5.94239	-6.88228	0.037239	-0.0957889	ctrl	CD4 T cells
991	-11.7301	-5.6576	0.120844	0.0200177	ctrl	CD4 T cells
992	8.35851	-11.6644	-0.324822	-0.0136056	ctrl	CD14+ Monocytes
993	-11.1814	-6.13065	0.114812	-0.0302853	ctrl	CD4 T cells
994	-6.98953	-3.52945	0.033824	0.345256	ctrl	B cells
995	-11.6905	-6.85784	0.0850371	-0.099241	ctrl	CD4 T cells
996	-5.37083	-6.07128	-0.00987312	0.341241	ctrl	B cells
997	17.2879	-13.199	-0.410913	-0.0113251	ctrl	CD14+ Monocytes
998	-10.3442	-4.57636	0.156305	0.0122854	ctrl	CD4 T cells
999	-8.47486	-3.95891	0.0275924	-0.0146526	ctrl	NK cells
1000	14.1576	-12.7397	-0.388674	0.0992644	ctrl	CD14+ Monocytes
1001	-8.16627	-4.48914	0.110511	-0.0824925	ctrl	CD4 T cells
1002	-9.0361	-5.43152	0.0613599	-0.0536199	ctrl	CD4 T cells
1003	14.3729	-8.0793	-0.33259	0.0477244	ctrl	FCGR3A+ Monocytes
1004	-9.47057	-6.24983	0.0185641	-0.0178174	ctrl	CD4 T cells
1005	-12.298	-4.00039	0.18178	-0.00108602	ctrl	CD4 T cells
1006	-8.47882	-7.78763	0.0258487	0.0444611	ctrl	CD8 T cells
1007	3.18389	-11.6842	-0.356284	-0.128501	ctrl	CD14+ Monocytes
1008	-8.51914	-4.41042	0.0161437	0.0279651	ctrl	CD8 T cells
1009	-8.92807	-6.28232	0.0562329	-0.00753885	ctrl	CD4 T cells
1010	-6.97865	-4.25498	0.0382769	0.31403	ctrl	B cells
1011	12.5759	-11.609	-0.359558	-0.0307878	ctrl	CD14+ Monocytes
1012	-7.73395	-7.25956	0.126264	-0.0907725	ctrl	CD4 T cells
1013	-6.50401	-5.44261	0.0780189	-0.230885	ctrl	CD4 T cells
1014	-4.79656	-1.10114	0.0441515	0.285528	ctrl	B cells
1015	-9.24922	-6.52754	0.145117	-0.0414151	ctrl	CD4 T cells
1016	-12.0821	-3.46126	0.157842	-0.0699507	ctrl	CD4 T cells
1017	-7.2086	-6.95188	0.00383818	0.33025	ctrl	B cells
1018	-6.85369	-7.07482	0.0299678	0.0288411	ctrl	CD8 T cells
1019	-8.54518	-7.35109	0.083415	0.00920652	ctrl	CD4 T cells
1020	-9.41917	-6.75621	0.0870894	-0.0581594	ctrl	CD4 T cells
1021	-10.8244	-7.17808	0.148352	-0.0500712	ctrl	CD4 T cells
1022	17.1993	-11.3974	-0.351981	0.11062	ctrl	FCGR3A+ Monocytes
1023	-10.2553	-7.94827	0.1176	-0.111425	ctrl	CD4 T cells
1024	14.3811	-15.1785	-0.41025	-0.0535244	ctrl	CD14+ Monocytes
1025	10.9461	-13.141	-0.257053	0.196944	ctrl	Dendritic cells
1026	12.9108	-14.3133	-0.307533	0.0179145	ctrl	CD14+ Monocytes
1027	-8.86581	-6.49369	0.118865	-0.103424	ctrl	CD4 T cells
1028	11.6495	-11.6992	-0.386754	-0.0126475	ctrl	CD14+ Monocytes
1029	14.0733	-15.5662	-0.379436	-0.0405691	ctrl	CD14+ Monocytes
1030	15.2224	-15.4428	-0.429714	-0.0449818	ctrl	CD14+ Monocytes
1031	-10.6854	-1.70452	0.146639	-0.060648	ctrl	CD4 T cells
1032	-8.36879	-5.64608	0.120063	-0.0907323	ctrl	CD4 T cells
1033	-5.23298	-4.38085	0.0578605	-0.0297766	ctrl	NK cells
1034	-7.71494	-8.15579	0.0865078	-0.0259354	ctrl	CD4 T cells
1035	-3.53406	-0.589487	0.0627927	-0.124748	ctrl	CD4 T cells
1036	-10.3991	-4.85534	0.123817	0.0424388	ctrl	CD4 T cells
1037	-11.2644	-5.20822	0.12593	-0.0799036	ctrl	CD4 T cells
1038	-8.25993	-6.15415	0.0882475	-0.0204383	ctrl	CD4 T cells
1039	-9.96799	-4.6216	0.0352943	0.039495	ctrl	CD8 T cells
1040	-9.99663	-4.8811	0.0599889	-0.082949	ctrl	CD4 T cells
1041	9.16263	-10.8861	-0.410402	0.016554	ctrl	CD14+ Monocytes
1042	12.9364	-14.4429	-0.396385	-0.0333276	ctrl	CD14+ Monocytes
1043	13.53	-11.778	-0.272161	0.194916	ctrl	Dendritic cells
1044	-8.08784	-3.23031	0.0166938	-0.0220531	ctrl	NK cells
1045	10.4154	-14.0603	-0.385695	-0.0838255	ctrl	CD14+ Monocytes
1046	-6.08976	-6.98255	0.0207371	-0.0433815	ctrl	CD4 T cells
1047	-9.91298	-3.6704	0.0368118	-0.0516221	ctrl	CD4 T cells
1048	-10.3132	-4.50793	0.111378	-0.0516618	ctrl	CD4 T cells
1049	-6.6515	-4.94938	0.052285	0.352501	ctrl	B cells
1050	-1.05614	-6.72306	0.0165921	-0.159457	ctrl	CD4 T cells
1051	17.5994	-15.4698	-0.361615	0.00379328	ctrl	CD14+ Monocytes
1052	-3.58475	-3.24978	0.0334566	0.303998	ctrl	B cells
1053	10.5666	-12.4877	-0.362264	0.0465195	ctrl	CD14+ Monocytes
1054	-6.11214	-6.38472	0.0919653	-0.0450754	ctrl	CD4 T cells
1055	9.91156	-11.5185	-0.366329	0.0777962	ctrl	CD14+ Monocytes
1056	-10.21	-4.84268	0.0331187	0.00495482	ctrl	CD4 T cells
1057	-10.2569	-6.86316	0.0540325	-0.0688508	ctrl	CD4 T cells
1058	13.7451	-10.5136	-0.311057	0.053358	ctrl	FCGR3A+ Monocytes
1059	-3.35114	-6.40666	-0.00278493	0.3598	ctrl	B cells
1060	-9.45499	-5.84204	0.130355	-0.0833425	ctrl	CD4 T cells
1061	11.763	-14.8639	-0.428844	-0.0655536	ctrl	CD14+ Monocytes
1062	8.19044	-15.3679	-0.351882	-0.161237	ctrl	CD14+ Monocytes
1063	-9.23065	-4.0287	0.047817	0.0582195	ctrl	CD4 T cells
1064	-7.01502	-5.8281	0.0366472	-0.10031	ctrl	CD4 T cells
1065	-10.1159	-6.02796	0.130719	-0.0826685	ctrl	CD4 T cells
1066	9.3266	-12.5675	-0.393447	-0.108432	ctrl	CD14+ Monocytes
1067	12.2104	-13.2333	-0.360972	-0.00659522	ctrl	CD14+ Monocytes
1068	-7.23787	-5.77296	0.0308652	-0.00613905	ctrl	NK cells
1069	-9.72417	-5.01154	0.062773	-0.101575	ctrl	CD4 T cells
1070	-11.4178	-6.19649	0.0248763	0.01138	ctrl	CD4 T cells
1071	-12.1424	-4.9745	-0.278026	0.151644	ctrl	Megakaryocytes
1072	9.73061	-11.497	-0.348282	0.0190913	ctrl	CD14+ Monocytes
1073	-8.48473	-6.01028	0.0513302	0.00722128	ctrl	CD8 T cells
1074	9.46888	-12.6051	-0.316586	-0.0184512	ctrl	FCGR3A+ Monocytes
1075	-5.27778	-5.35969	0.0716693	0.296889	ctrl	B cells
1076	-6.36262	-5.61068	0.0365852	0.349345	ctrl	B cells
1077	13.3073	-12.3246	-0.360333	-0.0236962	ctrl	FCGR3A+ Monocytes
1078	-7.3451	-1.00204	0.0432674	-0.0323743	ctrl	CD4 T cells
1079	-8.86092	-5.15206	0.0976175	-0.101059	ctrl	CD4 T cells
1080	13.4193	-13.6836	-0.288063	-0.0738712	ctrl	CD14+ Monocytes
1081	8.92234	-11.6096	-0.251618	0.209941	ctrl	Dendritic cells
1082	-7.86852	-6.28853	0.00451295	0.0481045	ctrl	CD8 T cells
1083	-9.2452	-7.10941	0.110665	-0.145165	ctrl	CD4 T cells
1084	-11.2996	-4.19874	0.125267	-0.0368638	ctrl	CD4 T cells
1085	-11.6237	-5.22034	-0.458595	0.236688	ctrl	Megakaryocytes
1086	-6.04175	-5.33693	0.0416105	0.383682	ctrl	B cells
1087	-9.06371	-6.1958	0.10243	-0.0512888	ctrl	CD4 T cells
1088	-8.77567	-6.03745	0.0658143	0.000730867	ctrl	CD4 T cells
1089	-8.58759	-4.45423	0.0156903	0.0122278	ctrl	NK cells
1090	10.62	-12.7448	-0.402336	-0.00582817	ctrl	CD14+ Monocytes
1091	-10.6541	-4.9205	0.172434	0.0139407	ctrl	CD4 T cells
1092	-7.58372	-5.85542	0.0921197	-0.108633	ctrl	CD4 T cells
1093	-6.22077	-5.69062	0.0334408	0.323649	ctrl	B cells
1094	-10.5197	-5.04108	0.116525	-0.0505645	ctrl	CD4 T cells
1095	4.85955	-8.9222	-0.0684936	-0.175335	ctrl	CD4 T cells
1096	-11.8955	-5.73388	0.132143	-0.0647547	ctrl	CD4 T cells
1097	-8.75103	-4.24523	0.018724	0.0162609	ctrl	CD4 T cells
1098	10.3452	-14.0497	-0.366887	-0.0172344	ctrl	CD14+ Monocytes
1099	15.7856	-12.5737	-0.351339	0.0802937	ctrl	CD14+ Monocytes
1100	-6.27577	-4.85272	0.0428999	0.310516	ctrl	B cells
1101	13.012	-13.111	-0.351074	-0.0320074	ctrl	CD14+ Monocytes
1102	-6.79458	-6.09191	-0.00784871	-0.0344244	ctrl	NK cells
1103	-7.04296	-5.64539	0.00999263	-0.0423423	ctrl	NK cells
1104	-11.2058	-5.71934	0.115463	-0.033458	ctrl	CD4 T cells
1105	17.374	-15.2768	-0.401124	-0.0651433	ctrl	CD14+ Monocytes
1106	-10.5686	-5.52432	0.0386153	-0.0711303	ctrl	CD4 T cells
1107	10.8799	-14.226	-0.34719	-0.0768405	ctrl	CD14+ Monocytes
1108	-6.58905	-0.577511	0.139425	-0.0571375	ctrl	CD4 T cells
1109	2.33841	-4.46264	-0.274909	0.0844261	ctrl	FCGR3A+ Monocytes
1110	1.98041	4.38676	-0.0161272	0.276199	ctrl	B cells
1111	-9.44706	-2.54698	-0.00380893	0.0241961	ctrl	NK cells
1112	-8.59341	-4.48282	0.101535	-0.0490242	ctrl	CD4 T cells
1113	14.5324	-12.5826	-0.403098	0.0586318	ctrl	CD14+ Monocytes
1114	-9.89964	-6.37902	0.124018	-0.11549	ctrl	CD4 T cells
1115	-9.59878	-7.08128	0.0976102	-0.049189	ctrl	CD4 T cells
1116	13.3692	-13.4379	-0.442962	0.0122648	ctrl	CD14+ Monocytes
1117	12.7324	-12.576	-0.378249	0.0143085	ctrl	CD14+ Monocytes
1118	6.78728	-14.2198	-0.42323	-0.0469911	ctrl	CD14+ Monocytes
1119	-6.66542	-7.58649	0.0448993	-0.0256281	ctrl	CD8 T cells
1120	15.4085	-16.4234	-0.412203	-0.122634	ctrl	CD14+ Monocytes
1121	-6.93795	-3.20825	0.0416823	0.0382967	ctrl	NK cells
1122	13.3809	-9.2553	-0.362853	0.0808661	ctrl	FCGR3A+ Monocytes
1123	-8.20071	-4.75905	0.0550344	0.0963598	ctrl	CD8 T cells
1124	13.2098	-13.3596	-0.378419	0.0851594	ctrl	CD14+ Monocytes
1125	-6.97478	-5.97828	0.037119	0.320422	ctrl	B cells
1126	-4.06789	-5.50739	0.00638793	0.315799	ctrl	B cells
1127	-10.4496	-5.41174	0.122765	-0.171722	ctrl	CD4 T cells
1128	-4.9531	-2.63121	0.0349163	-0.11916	ctrl	CD4 T cells
1129	-9.2788	-5.66943	0.129683	-0.0577847	ctrl	CD4 T cells
1130	9.59065	-13.5102	-0.359098	0.0563511	ctrl	CD14+ Monocytes
1131	-5.61021	-5.45577	0.0673685	0.00635996	ctrl	CD4 T cells
1132	16.6959	-10.5122	-0.293476	0.0326838	ctrl	CD14+ Monocytes
1133	-5.21608	-0.447651	-0.0337634	0.365987	ctrl	B cells
1134	-7.88339	-4.30451	0.0285139	-0.0037351	ctrl	CD8 T cells
1135	-5.26265	-6.08641	-0.0140211	-0.0712136	ctrl	NK cells
1136	9.59546	-13.695	-0.404347	-0.0502221	ctrl	CD14+ Monocytes
1137	-9.70041	-5.53777	0.080864	-0.116766	ctrl	CD8 T cells
1138	-8.02506	-5.6784	0.0973577	-0.151263	ctrl	CD4 T cells
1139	-9.53969	5.47407	0.108032	-0.0434625	ctrl	CD4 T cells
1140	13.0807	-6.30368	-0.289257	0.0611966	ctrl	FCGR3A+ Monocytes
1141	-6.78577	-5.21826	0.00935714	0.0320294	ctrl	NK cells
1142	-6.1253	-4.22692	0.046929	0.297228	ctrl	B cells
1143	-9.44311	-6.28393	0.0223652	-0.0142976	ctrl	NK cells
1144	-12.6109	-3.97129	0.126913	0.0172788	ctrl	CD4 T cells
1145	-7.86453	-1.32982	0.103534	0.0514545	ctrl	CD4 T cells
1146	9.08954	-12.3343	-0.40847	0.0834659	ctrl	CD14+ Monocytes
1147	14.1598	-16.0658	-0.381623	-0.127	ctrl	CD14+ Monocytes
1148	7.65948	-13.4108	-0.399361	0.00566302	ctrl	CD14+ Monocytes
1149	-8.82978	-5.82784	0.0330381	-0.014703	ctrl	CD8 T cells
1150	11.0306	-13.7894	-0.377821	-0.163272	ctrl	CD14+ Monocytes
1151	15.6133	-11.996	-0.460278	-0.0347852	ctrl	CD14+ Monocytes
1152	10.4798	-8.28614	-0.390218	-0.0871776	ctrl	CD14+ Monocytes
1153	-10.4425	-3.21407	0.123544	-0.0582308	ctrl	CD4 T cells
1154	14.0947	-0.127844	-0.264329	0.0965784	ctrl	FCGR3A+ Monocytes
1155	-9.0753	-4.02853	0.14363	-0.038002	ctrl	CD4 T cells
1156	12.0858	-15.883	-0.331881	-0.0313521	ctrl	CD14+ Monocytes
1157	-11.1844	-4.23667	0.105362	-0.127928	ctrl	CD4 T cells
1158	14.1462	-11.8516	-0.349064	-0.00501549	ctrl	CD14+ Monocytes
1159	-4.29298	-3.0172	0.0233681	0.370457	ctrl	B cells
1160	-10.8113	-3.46988	0.107591	-0.077631	ctrl	CD4 T cells
1161	-11.4108	-7.16207	0.121729	-0.0960251	ctrl	CD4 T cells
1162	-5.2464	-5.76422	0.0442378	-0.0180098	ctrl	CD8 T cells
1163	-12.1245	-6.35892	0.0994819	-0.0693201	ctrl	CD4 T cells
1164	-9.84805	-3.98794	0.111411	-0.067366	ctrl	CD4 T cells
1165	-4.41133	-7.12115	0.0230193	0.205248	ctrl	B cells
1166	-11.3552	-3.83523	0.142038	-0.0311042	ctrl	CD4 T cells
1167	-9.0322	-5.53788	0.0636417	0.0497867	ctrl	CD8 T cells
1168	-11.7574	-5.90119	0.0847875	-0.0549207	ctrl	CD4 T cells
1169	-8.61145	-3.84867	0.025309	0.0215571	ctrl	CD4 T cells
1170	-7.43159	-3.56641	0.116879	0.0214274	ctrl	CD4 T cells
1171	-6.59627	-4.04601	0.0439292	0.0383354	ctrl	CD8 T cells
1172	14.6848	-15.6707	-0.454815	0.0898836	ctrl	CD14+ Monocytes
1173	-8.41356	-5.45528	-0.0446723	-0.00851033	ctrl	NK cells
1174	-5.79673	-8.96258	-0.000586164	-0.154852	ctrl	CD4 T cells
1175	-8.96559	-4.61743	0.02757	-0.0141298	ctrl	NK cells
1176	-11.1926	-3.94192	0.0867699	0.0933882	ctrl	CD4 T cells
1177	-9.51096	-3.57933	0.0742741	0.0989012	ctrl	NK cells
1178	-6.98894	-6.12326	0.0796098	-0.11379	ctrl	CD4 T cells
1179	16.4687	-12.031	-0.407123	0.0298671	ctrl	CD14+ Monocytes
1180	-9.16532	-6.12865	0.137721	-0.0982688	ctrl	CD4 T cells
1181	-8.16778	-7.04941	0.109612	-0.0874819	ctrl	CD4 T cells
1182	15.9343	-12.0737	-0.324074	-0.0221471	ctrl	CD14+ Monocytes
1183	-2.5739	-4.32863	0.018682	0.312368	ctrl	B cells
1184	-7.82365	-6.77259	0.0276457	-0.166377	ctrl	CD4 T cells
1185	-9.43701	-1.40985	0.119741	-0.031311	ctrl	CD4 T cells
1186	-7.8275	-4.49896	0.0543775	-0.0285458	ctrl	NK cells
1187	15.543	-12.696	-0.418893	-0.0723838	ctrl	CD14+ Monocytes
1188	-5.67518	-6.31388	0.039586	0.0662161	ctrl	NK cells
1189	14.273	-13.6766	-0.396771	-0.0416202	ctrl	CD14+ Monocytes
1190	-9.18866	-5.78134	0.0665273	-0.0206615	ctrl	CD4 T cells
1191	-9.66259	-6.12273	0.100309	-0.080442	ctrl	CD4 T cells
1192	-8.03456	-5.03506	0.0799305	-0.0226601	ctrl	CD4 T cells
1193	13.0555	-11.5111	-0.36305	0.0303284	ctrl	CD14+ Monocytes
1194	8.44055	-12.7732	-0.441018	-0.107975	ctrl	CD14+ Monocytes
1195	-3.7685	-4.94358	0.0359892	0.315458	ctrl	B cells
1196	5.68362	-13.5943	-0.282799	-0.0314986	ctrl	CD14+ Monocytes
1197	14.5224	-14.7775	-0.422338	0.0294527	ctrl	CD14+ Monocytes
1198	13.6377	-13.9484	-0.447219	-0.0480277	ctrl	CD14+ Monocytes
1199	13.3334	-16.0591	-0.368243	-0.0212014	ctrl	CD14+ Monocytes
1200	-4.00008	-2.44759	-0.0267721	-0.0149576	ctrl	NK cells
1201	17.1754	-15.1488	-0.409183	0.0406124	ctrl	CD14+ Monocytes
1202	3.66364	-10.358	-0.168429	-0.118341	ctrl	FCGR3A+ Monocytes
1203	13.5729	-14.6284	-0.309013	0.11207	ctrl	Dendritic cells
1204	-7.89577	-6.23106	0.0695656	-0.0536178	ctrl	CD4 T cells
1205	-8.72268	-6.50627	0.0163613	-0.0539111	ctrl	CD4 T cells
1206	-11.5431	-5.85817	0.154972	-0.0823654	ctrl	CD4 T cells
1207	-8.87038	-7.43973	0.0411776	0.11073	ctrl	CD8 T cells
1208	14.5933	-14.4392	-0.337033	-0.0314843	ctrl	CD14+ Monocytes
1209	-10.0197	-7.48202	0.123816	-0.0954029	ctrl	CD4 T cells
1210	-6.25411	-5.95904	0.0331545	-0.031241	ctrl	CD8 T cells
1211	-7.81827	-5.67113	0.0299531	-0.0490656	ctrl	CD8 T cells
1212	13.069	-13.7349	-0.384714	0.0170558	ctrl	CD14+ Monocytes
1213	17.395	-10.6769	-0.342242	0.0422549	ctrl	FCGR3A+ Monocytes
1214	-8.48719	-4.35487	0.104874	-0.0718348	ctrl	CD4 T cells
1215	11.3211	-11.3067	-0.361056	0.013409	ctrl	CD14+ Monocytes
1216	14.9035	-15.8407	-0.369914	0.0474921	ctrl	CD14+ Monocytes
1217	-6.67048	-6.63979	0.0330241	-0.0701402	ctrl	CD8 T cells
1218	-8.40215	-5.66921	0.0731097	-0.0616362	ctrl	CD8 T cells
1219	-8.69519	-7.20444	0.0937656	0.0082171	ctrl	CD4 T cells
1220	-9.01818	-4.31303	0.00586056	-0.0718602	ctrl	CD4 T cells
1221	-8.74713	-7.99876	0.0985135	-0.0778903	ctrl	CD4 T cells
1222	13.1241	-14.219	-0.388755	-0.00955545	ctrl	FCGR3A+ Monocytes
1223	-5.52947	-8.72117	-0.145265	-0.0570285	ctrl	CD4 T cells
1224	-6.29781	-1.53739	-0.00724274	0.0352647	ctrl	NK cells
1225	-7.42461	-1.31587	0.0699779	-0.0586288	ctrl	CD8 T cells
1226	17.273	-13.775	-0.323985	-0.0750428	ctrl	CD14+ Monocytes
1227	-8.76314	-6.72989	0.0763813	-0.0667056	ctrl	CD4 T cells
1228	-9.53946	-6.03026	0.0611394	-0.100788	ctrl	CD4 T cells
1229	12.6502	-15.127	-0.342318	-0.118687	ctrl	CD14+ Monocytes
1230	-9.04811	-6.54616	0.0763734	-0.0700966	ctrl	CD4 T cells
1231	11.8526	-13.0792	-0.418795	-0.0620206	ctrl	CD14+ Monocytes
1232	12.728	-15.22	-0.319922	-0.0253197	ctrl	CD14+ Monocytes
1233	-11.0826	-6.19974	0.0455501	-0.0102865	ctrl	CD4 T cells
1234	-7.37912	-4.84952	0.00145746	0.0359577	ctrl	NK cells
1235	17.8424	-7.78026	-0.381415	0.0905479	ctrl	CD14+ Monocytes
1236	-9.70223	-4.96321	0.0550944	-0.062779	ctrl	CD4 T cells
1237	-7.53198	-4.71699	0.064233	0.246071	ctrl	B cells
1238	16.6624	-12.8282	-0.310216	0.106328	ctrl	CD14+ Monocytes
1239	-9.83602	-4.88951	0.13775	-0.0424276	ctrl	CD4 T cells
1240	11.6068	-14.0661	-0.380845	-0.0233695	ctrl	CD14+ Monocytes
1241	-4.35736	-5.01069	-0.0187008	0.323433	ctrl	B cells
1242	-7.75156	-7.02615	0.0928255	-0.0149124	ctrl	CD4 T cells
1243	-8.00818	-5.51815	0.0691715	0.0717603	ctrl	CD4 T cells
1244	7.72032	-11.515	-0.298071	-0.0797888	ctrl	CD14+ Monocytes
1245	-7.9494	-0.436015	0.0534662	-0.0465786	ctrl	CD8 T cells
1246	-7.9104	-6.7715	0.0373448	0.334793	ctrl	B cells
1247	-11.7847	-4.61406	0.162438	-0.0478561	ctrl	CD4 T cells
1248	16.3265	-5.1758	-0.348423	-0.0737839	ctrl	CD14+ Monocytes
1249	-9.97509	-7.21842	0.0414151	-0.0890433	ctrl	CD4 T cells
1250	-7.15034	-6.54147	-0.0313044	0.032326	ctrl	CD8 T cells
1251	14.0768	-14.5472	-0.302409	0.0145579	ctrl	CD14+ Monocytes
1252	8.17172	-12.0871	-0.321329	-0.071727	ctrl	CD14+ Monocytes
1253	-9.54777	-6.02212	0.129906	-0.0730433	ctrl	CD4 T cells
1254	-2.9608	-3.80949	0.0256775	0.241439	ctrl	B cells
1255	-7.10278	-5.76232	0.038985	0.302681	ctrl	B cells
1256	14.0329	-11.3364	-0.421288	-0.00401811	ctrl	CD14+ Monocytes
1257	-11.2095	-6.78047	0.0696663	-0.0694481	ctrl	CD4 T cells
1258	7.62044	-11.1257	-0.232394	-0.0830816	ctrl	CD14+ Monocytes
1259	-6.60605	-8.68084	0.0786458	-0.0934923	ctrl	CD4 T cells
1260	-9.35318	-3.57941	0.0855918	-0.0221734	ctrl	CD4 T cells
1261	-8.19703	-0.816863	0.0373755	-0.00836445	ctrl	NK cells
1262	-11.6606	-5.08658	0.128677	-0.00851725	ctrl	CD4 T cells
1263	-10.4497	-6.17848	0.0930247	-0.0903091	ctrl	CD4 T cells
1264	11.0083	-11.4681	-0.290665	0.012047	ctrl	CD14+ Monocytes
1265	-5.07895	-7.04475	-0.0418903	0.337988	ctrl	B cells
1266	-8.61339	-4.64717	0.0848348	0.0283464	ctrl	CD4 T cells
1267	-11.5886	-4.57621	0.0905051	-0.00723356	ctrl	CD4 T cells
1268	-11.4885	-5.42244	-0.44211	0.196513	ctrl	Megakaryocytes
1269	-6.39905	-4.10751	0.0270947	0.351856	ctrl	B cells
1270	-10.8896	-5.39112	0.0656691	-0.0473797	ctrl	CD4 T cells
1271	-11.5846	-5.86215	0.131782	-0.087762	ctrl	CD4 T cells
1272	16.0185	-3.80083	-0.278763	-0.039695	ctrl	FCGR3A+ Monocytes
1273	-6.02205	-4.16511	0.0313723	-0.0163373	ctrl	NK cells
1274	-10.8639	-4.13138	0.0885949	-0.00973678	ctrl	CD4 T cells
1275	-4.5328	-5.47575	0.0606993	0.304381	ctrl	B cells
1276	-8.62029	-4.28499	0.0689775	0.380792	ctrl	B cells
1277	-9.92737	-5.89681	0.123005	-0.0780657	ctrl	CD4 T cells
1278	14.1878	-9.73317	-0.358595	0.118045	ctrl	FCGR3A+ Monocytes
1279	10.7543	-7.55466	-0.279157	-0.145205	ctrl	CD14+ Monocytes
1280	-9.53872	-5.37818	0.130001	-0.0471522	ctrl	CD4 T cells
1281	-6.60133	-6.15517	0.06918	-0.103481	ctrl	CD4 T cells
1282	-11.1579	-6.03318	0.121288	-0.115197	ctrl	CD4 T cells
1283	8.25487	-9.80305	-0.331963	-0.0602931	ctrl	FCGR3A+ Monocytes
1284	-8.71852	-5.10925	0.0862551	-0.000253034	ctrl	CD8 T cells
1285	-6.84699	-7.42588	-0.0181144	-0.0152402	ctrl	CD8 T cells
1286	-6.38749	-5.66487	-0.0224887	0.391035	ctrl	B cells
1287	-8.95814	-4.15977	0.13272	-0.0740427	ctrl	CD4 T cells
1288	13.3651	-13.2589	-0.301794	-0.00838749	ctrl	CD14+ Monocytes
1289	13.767	-11.1668	-0.392633	0.112523	ctrl	CD14+ Monocytes
1290	-6.01992	-4.64435	0.0424571	0.288381	ctrl	B cells
1291	-10.6065	-6.02527	0.0547464	0.0296522	ctrl	CD4 T cells
1292	-9.34222	-6.12085	0.0742055	-0.0133138	ctrl	CD4 T cells
1293	-8.71262	-5.40762	0.0725195	-0.145028	ctrl	CD4 T cells
1294	20.944	-11.9507	-0.388503	0.0137034	ctrl	CD14+ Monocytes
1295	-7.08094	-5.37491	0.000723647	0.331167	ctrl	B cells
1296	9.6462	-14.2749	-0.293264	-0.0707818	ctrl	CD14+ Monocytes
1297	-5.52736	-5.24242	-0.0178003	-0.105347	ctrl	NK cells
1298	-7.15204	-5.87972	0.0328583	-0.0209769	ctrl	NK cells
1299	-11.1153	-3.85919	0.113217	0.0142345	ctrl	CD4 T cells
1300	-4.04506	-6.64627	0.0160036	0.308818	ctrl	B cells
1301	13.9206	-15.2531	-0.290947	0.0736197	ctrl	Dendritic cells
1302	18.5225	-15.3862	-0.355411	0.0414783	ctrl	CD14+ Monocytes
1303	-8.41851	-6.4609	0.0610231	-0.0294927	ctrl	CD8 T cells
1304	-1.34977	-6.90985	-0.0635958	0.227616	ctrl	Dendritic cells
1305	-7.67841	-5.3452	0.0890188	-0.124052	ctrl	CD4 T cells
1306	21.8045	-5.46576	-0.403081	0.0239754	ctrl	CD14+ Monocytes
1307	-10.2832	-6.12118	0.0164945	-0.0504502	ctrl	CD4 T cells
1308	-7.8276	-5.5221	0.00668271	-0.011993	ctrl	NK cells
1309	-7.42601	-7.10342	0.0165474	-0.0825641	ctrl	CD4 T cells
1310	-7.77171	-6.86399	0.0931639	-0.0184435	ctrl	CD4 T cells
1311	-5.8961	-5.14685	0.0432375	-0.00786913	ctrl	NK cells
1312	-7.24497	-5.60934	0.0471539	0.0148646	ctrl	CD8 T cells
1313	-4.23904	-4.2022	0.0579329	0.261375	ctrl	CD4 T cells
1314	-9.53823	-5.94482	0.135524	-0.0311113	ctrl	CD4 T cells
1315	15.3124	-14.9481	-0.380061	0.0400857	ctrl	CD14+ Monocytes
1316	-9.62563	-5.27388	0.108581	-0.0738423	ctrl	CD4 T cells
1317	-10.8383	-5.59229	0.117859	0.00629757	ctrl	CD4 T cells
1318	-7.10373	-6.94124	0.0897119	-0.177685	ctrl	CD4 T cells
1319	-8.84392	-2.87608	0.0884195	0.0219497	ctrl	CD4 T cells
1320	-11.6291	-6.59765	0.0956928	-0.0758236	ctrl	CD4 T cells
1321	-7.51469	-5.72501	0.00906275	-0.0128168	ctrl	CD8 T cells
1322	-10.9439	-5.06707	0.154795	-0.118331	ctrl	CD4 T cells
1323	-7.53547	-6.49871	0.0742811	0.00440374	ctrl	CD4 T cells
1324	-10.9565	-3.97213	0.130226	-0.0597432	ctrl	CD4 T cells
1325	-10.2329	-3.73266	0.119606	-0.113023	ctrl	CD4 T cells
1326	11.9074	-14.3643	-0.316173	-0.0987351	ctrl	CD14+ Monocytes
1327	14.2157	-14.5235	-0.424771	0.0093855	ctrl	CD14+ Monocytes
1328	-8.28473	-3.22574	0.0795985	-0.0722063	ctrl	CD4 T cells
1329	-8.72848	-3.54514	0.0533387	-0.010499	ctrl	CD8 T cells
1330	-7.22002	-5.23865	0.0927662	0.326042	ctrl	B cells
1331	-7.26854	-5.67275	0.0982638	-0.0581266	ctrl	CD4 T cells
1332	-8.19779	-7.37015	0.0688434	-0.136935	ctrl	CD4 T cells
1333	14.2024	-4.18443	-0.290853	0.0620003	ctrl	FCGR3A+ Monocytes
1334	-6.22188	-4.72079	0.00873207	-0.0659941	ctrl	NK cells
1335	12.2298	-8.65582	-0.325441	0.136512	ctrl	CD14+ Monocytes
1336	-7.70152	-3.8457	0.0144356	0.0122006	ctrl	NK cells
1337	17.5268	-14.808	-0.383021	-0.0267054	ctrl	CD14+ Monocytes
1338	10.6739	-11.5699	-0.390451	0.0404883	ctrl	CD14+ Monocytes
1339	-3.99699	-3.52637	-0.022938	-0.0254368	ctrl	CD8 T cells
1340	14.8215	-10.2515	-0.330939	-0.0504826	ctrl	CD14+ Monocytes
1341	-9.43494	-0.146281	0.0740461	-0.0253222	ctrl	CD8 T cells
1342	13.886	-14.3877	-0.223307	0.105121	ctrl	Dendritic cells
1343	7.44123	-10.1971	-0.203224	0.285994	ctrl	Dendritic cells
1344	-8.91928	-5.50412	0.00894804	-0.0561361	ctrl	NK cells
1345	14.0558	-13.7801	-0.39056	0.0115166	ctrl	CD14+ Monocytes
1346	-8.12584	1.95607	0.159285	-0.0374359	ctrl	CD4 T cells
1347	14.3394	-12.7997	-0.323811	-0.0324074	ctrl	CD14+ Monocytes
1348	-3.92418	-7.60792	0.0176282	0.285051	ctrl	B cells
1349	-9.11013	-4.24862	0.0899328	0.304762	ctrl	B cells
1350	-6.15866	-5.39019	0.0291944	-0.041125	ctrl	CD8 T cells
1351	-9.12832	-7.29927	0.0624423	-0.0727144	ctrl	CD4 T cells
1352	-7.86405	-4.90697	0.0792968	-0.00869187	ctrl	NK cells
1353	-8.48786	-6.97262	0.0387342	-0.114764	ctrl	CD4 T cells
1354	-7.49175	-5.02316	0.0297455	-0.0949813	ctrl	CD4 T cells
1355	12.1544	-7.61368	-0.32342	0.0254885	ctrl	FCGR3A+ Monocytes
1356	-12.0605	-2.62729	0.146712	-0.0413214	ctrl	CD4 T cells
1357	-7.43034	-5.27245	0.0922608	-0.00998111	ctrl	CD4 T cells
1358	-8.52879	-6.09435	0.074337	-0.121882	ctrl	CD4 T cells
1359	-6.48346	-4.64688	-0.0107898	0.0933155	ctrl	NK cells
1360	-12.2004	-4.88889	0.156837	-0.0462019	ctrl	CD4 T cells
1361	-5.95786	-7.00992	4.20198e-05	-0.0347589	ctrl	NK cells
1362	12.1199	-15.6537	-0.386696	-0.0923214	ctrl	CD14+ Monocytes
1363	8.85712	-10.3355	-0.344458	0.147294	ctrl	FCGR3A+ Monocytes
1364	-5.95564	-5.5089	-0.0194685	0.372868	ctrl	B cells
1365	13.1306	-9.61017	-0.251895	0.116489	ctrl	FCGR3A+ Monocytes
1366	-9.0089	-7.10188	0.0764054	-0.0502921	ctrl	CD4 T cells
1367	18.2631	-5.18656	-0.388217	0.0783138	ctrl	CD14+ Monocytes
1368	-6.2428	-6.22588	0.0633568	0.270616	ctrl	B cells
1369	13.1947	-14.0467	-0.409323	-0.128624	ctrl	CD14+ Monocytes
1370	-9.63284	-5.85074	0.112467	-0.0557466	ctrl	CD4 T cells
1371	-9.16898	-3.52377	0.0637041	0.0641808	ctrl	NK cells
1372	-9.40017	-5.1746	0.1249	-0.123253	ctrl	CD4 T cells
1373	-10.8062	-4.06101	0.0960792	-0.0941399	ctrl	CD4 T cells
1374	18.3263	-8.4756	-0.333404	0.0368161	ctrl	CD14+ Monocytes
1375	10.037	-12.815	-0.384319	-0.0580457	ctrl	CD14+ Monocytes
1376	-9.66201	-4.83955	0.110126	0.00209397	ctrl	CD4 T cells
1377	-9.95491	-6.63103	0.106479	-0.114216	ctrl	CD4 T cells
1378	14.8681	-7.99882	-0.345735	0.20063	ctrl	Dendritic cells
1379	-10.243	-4.02504	0.0613575	0.0359942	ctrl	CD4 T cells
1380	-9.1536	-5.47956	0.101461	0.0136515	ctrl	CD4 T cells
1381	-7.98939	-4.2815	0.126803	0.0259481	ctrl	CD4 T cells
1382	-9.25974	-6.65148	0.0485358	-0.058108	ctrl	CD8 T cells
1383	-9.17191	-3.69877	0.0890826	-0.0797587	ctrl	CD4 T cells
1384	14.2387	-10.6939	-0.312588	-0.0337253	ctrl	FCGR3A+ Monocytes
1385	-4.50458	-7.18815	-0.019712	0.297418	ctrl	B cells
1386	-5.75479	-1.55453	0.04194	0.344112	ctrl	B cells
1387	14.0275	-15.6417	-0.456316	-0.103032	ctrl	CD14+ Monocytes
1388	13.1557	-10.4197	-0.420511	0.0103546	ctrl	CD14+ Monocytes
1389	-3.58782	-6.77714	0.0566202	0.311118	ctrl	B cells
1390	12.9503	-14.7592	-0.375489	-0.027635	ctrl	CD14+ Monocytes
1391	5.98725	-10.0138	-0.283829	-0.0264801	ctrl	CD14+ Monocytes
1392	7.99201	0.562701	-0.249403	0.10002	ctrl	FCGR3A+ Monocytes
1393	8.27287	-13.4911	-0.437714	0.062092	ctrl	CD14+ Monocytes
1394	-7.03285	-6.85418	0.043059	0.290643	ctrl	B cells
1395	-8.71946	-1.76419	0.0902948	-0.0953426	ctrl	CD4 T cells
1396	-8.9782	-5.6582	0.0913442	-0.163152	ctrl	CD4 T cells
1397	12.7669	-9.98809	-0.36837	0.0337575	ctrl	CD14+ Monocytes
1398	7.84087	-12.3102	-0.276419	0.0282372	ctrl	FCGR3A+ Monocytes
1399	-9.20101	-6.37908	0.0445283	-0.047356	ctrl	CD4 T cells
1400	-10.4001	-5.35682	0.153571	-0.0678497	ctrl	CD4 T cells
1401	13.6019	-13.8793	-0.409521	-0.0094332	ctrl	CD14+ Monocytes
1402	13.2012	-14.7964	-0.340561	-0.0281693	ctrl	CD14+ Monocytes
1403	-4.21485	-0.313889	0.0317946	0.288372	ctrl	B cells
1404	-11.1391	-3.28012	0.130592	-0.116967	ctrl	CD4 T cells
1405	-6.69837	-6.79563	0.11256	-0.0351058	ctrl	CD4 T cells
1406	-9.72238	-5.49654	0.0930568	-0.0620102	ctrl	CD4 T cells
1407	-8.69287	-4.81878	-0.0228362	0.0200309	ctrl	CD4 T cells
1408	-5.63964	-4.57264	-0.0175007	0.35551	ctrl	B cells
1409	-10.8092	-3.47485	0.149941	-0.0481845	ctrl	CD4 T cells
1410	-4.08541	-6.4749	0.0336612	0.28687	ctrl	B cells
1411	2.66116	-10.9159	-0.301593	-0.121522	ctrl	CD14+ Monocytes
1412	-3.34626	-6.75934	-0.0277269	0.358064	ctrl	B cells
1413	15.8139	-14.1538	-0.340284	-0.00699348	ctrl	CD14+ Monocytes
1414	-7.97099	-6.10956	0.0192013	-0.089452	ctrl	CD4 T cells
1415	11.0614	-7.78937	-0.30314	0.0575156	ctrl	FCGR3A+ Monocytes
1416	-9.53508	-6.09896	0.0497715	0.0025722	ctrl	CD4 T cells
1417	13.5047	-12.4278	-0.344551	0.0383275	ctrl	FCGR3A+ Monocytes
1418	9.66664	-12.9419	-0.412866	-0.0668895	ctrl	CD14+ Monocytes
1419	-8.26609	-5.56276	0.0637463	0.00772238	ctrl	CD8 T cells
1420	-8.23817	-6.48574	0.0873868	-0.0296354	ctrl	CD4 T cells
1421	6.31203	-11.4576	-0.297044	-0.111926	ctrl	CD14+ Monocytes
1422	-10.3561	-7.21748	0.115151	-0.124079	ctrl	CD4 T cells
1423	-8.24951	-6.7315	0.0631448	0.0289317	ctrl	CD4 T cells
1424	-9.40585	-4.84941	0.121951	-0.0299676	ctrl	CD4 T cells
1425	-11.3846	-3.29815	0.152065	-0.0341052	ctrl	CD4 T cells
1426	-9.9927	-4.76278	0.100333	0.00225611	ctrl	NK cells
1427	-6.57083	-5.3356	0.0671369	-0.0292338	ctrl	CD4 T cells
1428	11.7774	-10.3884	-0.419924	-0.0513643	ctrl	CD14+ Monocytes
1429	-10.6402	-4.0627	0.0716747	0.00802315	ctrl	CD4 T cells
1430	-8.31699	-6.39256	0.108511	-0.060758	ctrl	CD4 T cells
1431	-0.222327	-7.20221	-0.0371503	0.239138	ctrl	Dendritic cells
1432	-10.837	-5.61651	0.092239	0.0136841	ctrl	CD4 T cells
1433	-11.7745	-4.19353	0.139725	0.0340405	ctrl	CD4 T cells
1434	7.45956	-13.4393	-0.360678	-0.0489116	ctrl	CD14+ Monocytes
1435	11.5247	-13.0527	-0.346233	-0.0199384	ctrl	FCGR3A+ Monocytes
1436	-9.38586	-6.17188	0.0695674	0.0443538	ctrl	CD4 T cells
1437	-11.9534	-2.73561	0.110206	0.0801743	ctrl	NK cells
1438	14.2123	-9.24502	-0.342426	0.043184	ctrl	CD14+ Monocytes
1439	-5.71944	-3.79686	0.0218376	-0.0358788	ctrl	NK cells
1440	-5.1834	-6.05763	-0.0189959	0.0167197	ctrl	CD8 T cells
1441	-7.64076	-6.71638	0.126102	0.000275352	ctrl	CD4 T cells
1442	11.581	-11.9553	-0.377537	0.0395328	ctrl	CD14+ Monocytes
1443	-6.23052	-4.61165	-0.00235084	0.373031	ctrl	B cells
1444	-2.39676	-9.03824	0.0242565	0.251776	ctrl	B cells
1445	17.8775	-12.9554	-0.400182	-0.0195198	ctrl	CD14+ Monocytes
1446	-7.39217	-5.86407	0.0556523	-0.10614	ctrl	CD4 T cells
1447	-9.90413	-4.90061	0.1341	-0.0428176	ctrl	CD4 T cells
1448	6.21273	-11.1719	-0.160289	0.240086	ctrl	Dendritic cells
1449	13.1168	-12.8853	-0.248901	-0.0930004	ctrl	CD14+ Monocytes
1450	10.4536	-8.63663	-0.222011	0.274455	ctrl	Dendritic cells
1451	16.8	-0.90163	-0.374297	0.0807454	ctrl	FCGR3A+ Monocytes
1452	10.1579	-8.476	-0.300498	0.0479332	ctrl	FCGR3A+ Monocytes
1453	17.8442	-12.8846	-0.388979	-0.0709451	ctrl	CD14+ Monocytes
1454	-8.89413	-6.67719	0.0694637	-0.0722559	ctrl	CD4 T cells
1455	13.1874	-16.2201	-0.359542	0.000843799	ctrl	CD14+ Monocytes
1456	12.7839	-13.8827	-0.399228	-0.00129522	ctrl	CD14+ Monocytes
1457	15.8286	-11.623	-0.404406	0.0250694	ctrl	CD14+ Monocytes
1458	-9.56809	-5.31168	0.10388	-0.0491459	ctrl	CD4 T cells
1459	-7.85873	-5.8016	0.000524364	-0.0444737	ctrl	NK cells
1460	-10.5796	-7.12614	0.140498	-0.102442	ctrl	CD4 T cells
1461	-7.5319	-7.19441	0.0413301	-0.067961	ctrl	CD4 T cells
1462	7.06052	-13.9023	-0.50693	-0.0276928	ctrl	CD14+ Monocytes
1463	-7.68691	-7.41949	0.0343622	0.062629	ctrl	CD8 T cells
1464	14.281	-13.9092	-0.464403	-0.100865	ctrl	CD14+ Monocytes
1465	10.242	-13.9359	-0.320667	-0.0608605	ctrl	CD14+ Monocytes
1466	-11.9798	-3.12139	0.154842	-0.125172	ctrl	CD4 T cells
1467	-9.19694	-1.04843	0.043851	0.070512	ctrl	NK cells
1468	9.85808	-9.62249	-0.300032	0.0962335	ctrl	FCGR3A+ Monocytes
1469	-9.9103	-5.17409	0.0334863	-0.0225111	ctrl	CD4 T cells
1470	-9.92394	-7.20733	0.0463811	-0.0881675	ctrl	CD4 T cells
1471	-9.07721	-5.92593	0.118389	0.0379348	ctrl	CD4 T cells
1472	17.3052	-15.1553	-0.388028	0.00365684	ctrl	CD14+ Monocytes
1473	-11.4118	-4.80309	0.141083	-0.0565074	ctrl	CD4 T cells
1474	-8.61044	-0.469891	0.0472322	0.0368329	ctrl	NK cells
1475	-7.47492	-5.37902	0.0333027	-0.0963916	ctrl	CD8 T cells
1476	15.4829	-8.20509	-0.288871	0.121269	ctrl	FCGR3A+ Monocytes
1477	-9.44227	-6.26236	0.0428177	-0.0444361	ctrl	CD8 T cells
1478	-9.64115	-2.06945	0.140711	-0.0813014	ctrl	CD4 T cells
1479	-10.7716	-6.65106	0.0279504	-0.0585995	ctrl	CD8 T cells
1480	-5.35846	-5.2666	0.0376021	0.0219415	ctrl	NK cells
1481	-5.83145	-4.18472	-0.00782772	0.0890128	ctrl	NK cells
1482	-6.93724	-3.81055	0.0599161	0.038869	ctrl	NK cells
1483	-10.0498	-5.54549	0.102509	0.0122392	ctrl	CD4 T cells
1484	-7.94696	-6.76306	0.02193	-0.00349258	ctrl	CD4 T cells
1485	-10.9463	-5.46613	0.146869	-0.0239704	ctrl	CD4 T cells
1486	15.708	-4.92637	-0.289507	0.162607	ctrl	FCGR3A+ Monocytes
1487	-9.81485	-3.79448	0.0720859	0.0425206	ctrl	CD4 T cells
1488	8.91951	-5.60361	-0.23196	0.153092	ctrl	FCGR3A+ Monocytes
1489	-6.17005	-2.02181	0.0140075	0.303413	ctrl	B cells
1490	-9.579	-5.21325	0.0355091	-0.045893	ctrl	CD8 T cells
1491	-9.64372	-6.07015	0.028771	0.0974722	ctrl	NK cells
1492	-7.25557	-7.40377	0.0469167	-0.047549	ctrl	CD4 T cells
1493	12.0509	-14.3817	-0.384934	-0.112439	ctrl	CD14+ Monocytes
1494	-7.77403	-8.19823	0.0987199	-0.099208	ctrl	CD4 T cells
1495	-5.04536	-5.3975	0.0259931	-0.036542	ctrl	NK cells
1496	-10.0192	-3.32668	0.140496	-0.0757705	ctrl	CD4 T cells
1497	9.95357	-11.1023	-0.317629	-0.0245713	ctrl	CD14+ Monocytes
1498	13.384	-15.4412	-0.422384	-0.0515839	ctrl	CD14+ Monocytes
1499	15.6247	-13.2668	-0.404396	0.00183031	ctrl	CD14+ Monocytes
1500	-11.3049	-3.65278	0.150985	-0.112297	ctrl	CD4 T cells
1501	11.9432	-14.3896	-0.318829	0.00125333	ctrl	CD14+ Monocytes
1502	9.57198	-12.7863	-0.398776	-0.148042	ctrl	CD14+ Monocytes
1503	11.4898	-14.8564	-0.319686	-0.0157201	ctrl	CD14+ Monocytes
1504	-8.79626	-6.6298	0.12332	-0.128833	ctrl	CD4 T cells
1505	13.9449	-11.8583	-0.353406	-0.0112599	ctrl	CD14+ Monocytes
1506	-10.7783	-3.77168	0.133659	-0.017797	ctrl	CD4 T cells
1507	-7.66095	-2.14027	0.050514	0.0379453	ctrl	NK cells
1508	-12.4919	-4.74324	0.164996	-0.0858016	ctrl	CD4 T cells
1509	-8.00975	-4.98044	0.0656503	-0.0432509	ctrl	CD4 T cells
1510	-11.939	-4.21605	0.168677	-0.0865197	ctrl	CD4 T cells
1511	-11.6993	-6.4112	0.115597	-0.0661022	ctrl	CD4 T cells
1512	-8.60767	-7.48851	0.00818119	0.0266603	ctrl	NK cells
1513	13.1857	-11.7047	-0.303483	0.00389571	ctrl	CD14+ Monocytes
1514	-5.71223	-5.6672	0.0650556	0.296596	ctrl	B cells
1515	-4.63591	-7.96433	-0.0108004	0.34585	ctrl	B cells
1516	13.5769	-13.8829	-0.388298	-0.0818085	ctrl	CD14+ Monocytes
1517	-8.24412	-4.80695	0.0262239	0.0436747	ctrl	NK cells
1518	-9.88787	-4.22971	0.0870247	-0.0979167	ctrl	CD4 T cells
1519	-8.41439	-5.34262	0.0895691	-0.0466629	ctrl	CD4 T cells
1520	-8.86635	-1.08881	0.067997	0.0100053	ctrl	CD4 T cells
1521	-10.4877	-5.14263	0.0364223	0.0284376	ctrl	CD4 T cells
1522	-11.501	-4.80745	0.119593	-0.0155765	ctrl	CD4 T cells
1523	-7.84521	-6.98599	-0.0271069	-0.0463057	ctrl	CD4 T cells
1524	10.2492	-13.0934	-0.394898	0.00663901	ctrl	CD14+ Monocytes
1525	16.5059	-14.7707	-0.362452	-0.0302044	ctrl	CD14+ Monocytes
1526	13.5368	-12.5654	-0.328644	0.0635293	ctrl	CD14+ Monocytes
1527	-9.2404	-6.64452	0.0825715	-0.144449	ctrl	CD4 T cells
1528	-8.32222	-6.25167	-0.0121536	-0.0482602	ctrl	NK cells
1529	-9.08451	-6.15129	0.107682	0.0158857	ctrl	CD4 T cells
1530	-6.99487	-6.48668	0.0282332	0.394734	ctrl	B cells
1531	-6.81815	-4.74516	0.0444341	0.358685	ctrl	B cells
1532	-9.20781	-3.05049	0.111583	0.0140829	ctrl	CD4 T cells
1533	12.8656	-14.7097	-0.417374	-0.0707716	ctrl	CD14+ Monocytes
1534	13.6551	-14.38	-0.403222	0.00240757	ctrl	CD14+ Monocytes
1535	-7.32237	-5.74807	0.0295775	0.323262	ctrl	B cells
1536	-11.4084	-5.82791	0.0730444	-0.0604517	ctrl	CD4 T cells
1537	-8.05986	-6.27932	0.0845631	-0.0999881	ctrl	CD4 T cells
1538	-9.39886	-6.58777	0.119139	-0.0586736	ctrl	CD4 T cells
1539	-6.02454	-5.29532	0.0547752	-0.00721472	ctrl	CD4 T cells
1540	-8.41445	-6.44508	0.0654949	-0.0573033	ctrl	CD8 T cells
1541	-11.2757	-4.09793	0.100788	-0.0794112	ctrl	CD4 T cells
1542	-11.3948	-3.85747	0.0972794	-0.0647683	ctrl	CD4 T cells
1543	11.7791	-1.82994	-0.272286	0.0353102	ctrl	FCGR3A+ Monocytes
1544	12.4699	-11.6897	-0.368431	-0.00490589	ctrl	CD14+ Monocytes
1545	11.8787	-13.2441	-0.41591	0.0101053	ctrl	CD14+ Monocytes
1546	-5.92978	-1.09952	0.0907773	-0.0460312	ctrl	CD4 T cells
1547	-10.6115	-6.16442	0.164338	0.000391278	ctrl	CD4 T cells
1548	1.08151	-8.44734	-0.224378	-0.0185418	ctrl	CD14+ Monocytes
1549	-7.39217	-5.92004	0.0995602	-0.127796	ctrl	CD4 T cells
1550	16.3665	-15.0414	-0.404195	-0.0522842	ctrl	CD14+ Monocytes
1551	16.9719	-13.5955	-0.356759	0.0291606	ctrl	CD14+ Monocytes
1552	-9.29011	-0.613235	0.108266	-0.00700202	ctrl	CD4 T cells
1553	-5.09155	-5.40324	0.0114828	0.112653	ctrl	NK cells
1554	-13.0638	-5.81807	0.142649	0.0176738	ctrl	CD4 T cells
1555	-9.7693	-4.23704	0.104673	-0.0069422	ctrl	CD4 T cells
1556	-5.3164	-6.0487	0.05795	0.330481	ctrl	B cells
1557	14.1468	-8.03261	-0.285282	0.14614	ctrl	FCGR3A+ Monocytes
1558	-11.06	-5.79943	0.142794	-0.00315244	ctrl	CD4 T cells
1559	-8.73693	-6.49661	0.0565882	-0.135941	ctrl	CD4 T cells
1560	-8.03601	-5.41906	0.0395757	-0.0320372	ctrl	CD4 T cells
1561	-6.25845	-6.15604	0.0138084	0.334473	ctrl	B cells
1562	-4.08311	-6.33118	0.0118012	0.333852	ctrl	B cells
1563	-8.02299	-5.38965	0.0814787	0.0148824	ctrl	CD4 T cells
1564	-10.718	-4.9226	0.114121	-0.0791097	ctrl	CD4 T cells
1565	12.5763	-14.592	-0.363991	-0.0553372	ctrl	CD14+ Monocytes
1566	-10.0133	-2.29875	0.0848855	-0.0297125	ctrl	CD4 T cells
1567	-9.38517	-5.331	0.120978	-0.0251153	ctrl	CD4 T cells
1568	11.9848	-15.4286	-0.363947	-0.00706675	ctrl	CD14+ Monocytes
1569	-12.951	-5.83041	0.141513	-0.0937787	ctrl	CD4 T cells
1570	-6.51252	-7.53655	0.0301381	0.263687	ctrl	B cells
1571	16.5886	-15.6126	-0.359926	-0.0169427	ctrl	CD14+ Monocytes
1572	-11.5357	-6.52978	0.107214	-0.0711681	ctrl	CD4 T cells
1573	14.3363	-14.4596	-0.336217	0.00569447	ctrl	CD14+ Monocytes
1574	-7.76521	-6.53142	0.0990738	-0.111779	ctrl	CD4 T cells
1575	12.1316	-7.94671	-0.359646	0.0583523	ctrl	FCGR3A+ Monocytes
1576	-4.55016	-6.56579	0.0105069	0.355677	ctrl	B cells
1577	12.6826	-13.5497	-0.336674	-0.0117069	ctrl	CD14+ Monocytes
1578	-12.0905	-3.14453	0.141534	0.00500325	ctrl	CD4 T cells
1579	-7.00507	-1.11331	0.00944643	-0.00476887	ctrl	NK cells
1580	-8.88422	-5.97856	0.00933805	-0.0820889	ctrl	CD4 T cells
1581	-12.0389	-3.24025	0.155164	-0.0247474	ctrl	CD4 T cells
1582	-11.7483	-5.49357	0.162739	-0.0671296	ctrl	CD4 T cells
1583	-10.0825	-5.2246	0.0631876	-0.000992398	ctrl	CD4 T cells
1584	16.6446	-3.19907	-0.361139	-0.0235059	ctrl	CD14+ Monocytes
1585	-9.09906	-5.81936	0.00775159	-0.101962	ctrl	CD4 T cells
1586	-6.57721	-6.74289	0.0414546	-0.0268694	ctrl	CD8 T cells
1587	15.9931	-13.8465	-0.395717	0.0599109	ctrl	CD14+ Monocytes
1588	-4.20719	-1.31241	0.00239785	-0.0132089	ctrl	NK cells
1589	-8.08336	-3.07804	0.0519519	-0.00922863	ctrl	CD8 T cells
1590	13.7046	-14.4146	-0.44028	-0.0144397	ctrl	CD14+ Monocytes
1591	-8.82383	-6.00572	0.0734873	-0.0259003	ctrl	CD4 T cells
1592	-4.34558	-6.17393	0.0105297	0.238052	ctrl	B cells
1593	-9.05012	-6.64451	0.0896828	-0.0608963	ctrl	CD4 T cells
1594	-9.00478	-6.91806	0.0915838	-0.0258508	ctrl	CD4 T cells
1595	13.3733	-15.577	-0.36927	-0.0242616	ctrl	CD14+ Monocytes
1596	-8.14705	-5.80274	0.0847852	-0.0609893	ctrl	CD4 T cells
1597	-11.1727	-5.03309	0.112653	-0.0119804	ctrl	CD4 T cells
1598	-7.78299	-6.80724	0.0986624	-0.165736	ctrl	CD4 T cells
1599	-9.79681	-4.73329	0.0887689	0.0314166	ctrl	CD8 T cells
1600	-8.63065	-5.7964	0.107264	-0.022815	ctrl	CD4 T cells
1601	-8.72523	-4.49681	0.080819	0.0341388	ctrl	CD4 T cells
1602	-10.245	-3.02632	0.119504	-0.0607132	ctrl	CD4 T cells
1603	-7.67133	-5.14075	0.140966	-0.058511	ctrl	CD4 T cells
1604	-9.1791	-3.77565	0.169693	-0.100754	ctrl	CD4 T cells
1605	-7.7003	-5.8339	0.0469925	-0.0553377	ctrl	NK cells
1606	-5.73581	-5.74079	0.0231848	0.245211	ctrl	B cells
1607	-8.82831	-5.2247	0.109873	-0.169475	ctrl	CD4 T cells
1608	-4.40266	-7.24054	0.0465831	0.215637	ctrl	B cells
1609	12.224	-14.0741	-0.412152	0.00102061	ctrl	CD14+ Monocytes
1610	-8.6903	-3.82014	0.0598785	-0.130392	ctrl	CD4 T cells
1611	15.5672	-14.3865	-0.418253	-0.0569496	ctrl	CD14+ Monocytes
1612	-10.0903	-5.8884	0.0807032	0.000162128	ctrl	CD8 T cells
1613	0.469894	-9.4485	0.0255053	0.0785629	ctrl	CD4 T cells
1614	-9.98577	-7.25006	0.0915485	-0.110267	ctrl	CD4 T cells
1615	-9.09336	-7.70328	0.114381	-0.141399	ctrl	CD4 T cells
1616	17.9367	-10.6349	-0.376666	-0.139757	ctrl	CD14+ Monocytes
1617	-7.54524	-6.11045	0.0495596	-0.132187	ctrl	CD4 T cells
1618	14.0887	-14.0484	-0.404646	-0.0103524	ctrl	CD14+ Monocytes
1619	16.3296	-11.5144	-0.36242	0.0690267	ctrl	CD14+ Monocytes
1620	6.37044	-12.1203	-0.383876	-0.0554997	ctrl	CD14+ Monocytes
1621	-9.00388	-5.41032	0.0177868	-0.0439001	ctrl	CD8 T cells
1622	14.0323	-14.7845	-0.408159	-0.066395	ctrl	CD14+ Monocytes
1623	-5.42261	3.40115	0.0207116	0.020575	ctrl	NK cells
1624	-10.0016	-5.40469	0.141045	-0.0258439	ctrl	CD4 T cells
1625	15.5591	-12.9652	-0.398619	-0.00684156	ctrl	FCGR3A+ Monocytes
1626	17.66	-14.402	-0.297641	-0.0823137	ctrl	CD14+ Monocytes
1627	-6.19216	-4.98436	0.062285	-0.104391	ctrl	CD4 T cells
1628	-10.5998	-3.46582	0.0856595	-0.0129658	ctrl	CD4 T cells
1629	-8.22227	-5.24946	-0.0110674	-0.0850973	ctrl	CD4 T cells
1630	-5.06524	-4.77268	0.0435431	0.349777	ctrl	B cells
1631	13.1114	-16.064	-0.387085	-0.111771	ctrl	CD14+ Monocytes
1632	-9.41772	-4.94092	0.0347754	0.0414081	ctrl	CD4 T cells
1633	-8.2378	-4.57126	0.0119177	0.356718	ctrl	B cells
1634	6.51907	-11.6497	-0.351932	-0.0169933	ctrl	CD14+ Monocytes
1635	-4.78261	-8.70238	-0.0412688	-0.210521	ctrl	NK cells
1636	-7.81944	-6.59768	0.0333768	-0.0965044	ctrl	CD8 T cells
1637	-11.3208	-2.47849	0.112861	0.0295071	ctrl	CD4 T cells
1638	-10.5312	-4.38853	0.139915	0.0456714	ctrl	CD4 T cells
1639	-11.3075	-8.05466	0.110114	-0.0186072	ctrl	CD4 T cells
1640	-6.81277	-6.05661	0.093076	-0.159642	ctrl	CD4 T cells
1641	-11.2978	-2.16203	0.160649	-0.018253	ctrl	CD4 T cells
1642	11.17	-15.1239	-0.441346	-0.10309	ctrl	CD14+ Monocytes
1643	-10.9676	-5.4979	0.127583	-0.126872	ctrl	CD4 T cells
1644	-7.35614	-7.03281	0.0832651	-0.125661	ctrl	CD4 T cells
1645	13.5118	-16.285	-0.390081	-0.104886	ctrl	CD14+ Monocytes
1646	-7.78077	-6.74087	0.0961917	0.0144122	ctrl	CD4 T cells
1647	13.1162	-6.59587	-0.261056	0.0767955	ctrl	FCGR3A+ Monocytes
1648	-11.4474	-6.969	0.12158	-0.129856	ctrl	CD4 T cells
1649	-10.3553	-5.87578	0.135697	-0.030697	ctrl	CD4 T cells
1650	5.36007	-5.88433	-0.282105	0.0964544	ctrl	FCGR3A+ Monocytes
1651	-6.93977	-5.98235	0.094031	-0.0284629	ctrl	CD4 T cells
1652	-8.66047	-3.73124	0.0287767	0.350727	ctrl	B cells
1653	-9.65258	-4.82556	0.0524789	0.0322457	ctrl	CD4 T cells
1654	-7.90005	-6.44518	0.0692159	-0.0691847	ctrl	CD4 T cells
1655	-9.27239	-5.41051	0.0252315	0.05482	ctrl	CD8 T cells
1656	-6.74225	-3.6583	0.00620734	0.103625	ctrl	NK cells
1657	-6.98749	-4.98452	0.0722368	-0.0460544	ctrl	CD4 T cells
1658	-11.7966	-4.06715	0.112344	-0.0387391	ctrl	CD4 T cells
1659	-6.97503	-4.54297	0.0503378	0.0454445	ctrl	CD4 T cells
1660	10.2781	-12.158	-0.424654	-0.0967561	ctrl	CD14+ Monocytes
1661	-7.0819	-6.17103	0.106671	0.30676	ctrl	B cells
1662	-4.83502	-6.96638	0.0262231	0.345439	ctrl	B cells
1663	-10.821	-6.69546	0.120532	-0.0972455	ctrl	CD4 T cells
1664	-7.52661	-6.15789	0.0337504	-0.00185172	ctrl	CD4 T cells
1665	8.31635	-8.81708	-0.319811	-0.0519929	ctrl	CD14+ Monocytes
1666	-11.0915	-2.16811	0.155243	-0.0314746	ctrl	CD4 T cells
1667	-10.6045	-3.31466	0.148081	0.0211193	ctrl	CD4 T cells
1668	-10.7785	-4.4589	0.134858	-0.0635453	ctrl	CD4 T cells
1669	-9.58971	-5.99306	0.141387	-0.0328491	ctrl	CD4 T cells
1670	-8.68069	-5.53571	0.10742	-0.0819158	ctrl	CD4 T cells
1671	-2.39611	-5.06457	0.0451923	0.259954	ctrl	B cells
1672	-7.75267	-3.04538	0.129212	-0.128598	ctrl	CD4 T cells
1673	-9.21747	-4.44118	0.155824	0.0377651	ctrl	CD4 T cells
1674	13.2495	-15.3652	-0.4333	0.0485408	ctrl	CD14+ Monocytes
1675	-3.04099	-6.78855	0.0566287	0.277174	ctrl	B cells
1676	12.7855	-15.5873	-0.42228	-0.0527139	ctrl	CD14+ Monocytes
1677	-7.77943	-7.02984	0.0847094	-0.0230388	ctrl	CD4 T cells
1678	-3.98076	-8.09429	-0.012838	0.321804	ctrl	B cells
1679	-8.51524	-4.10715	0.0407245	0.36448	ctrl	B cells
1680	11.7626	-13.5828	-0.436473	-0.0470268	ctrl	CD14+ Monocytes
1681	-7.9549	-5.07845	0.0386813	0.39644	ctrl	B cells
1682	-7.7407	-8.95869	0.0972155	-0.0831271	ctrl	CD4 T cells
1683	13.4121	-15.8567	-0.375395	-0.0796411	ctrl	CD14+ Monocytes
1684	-7.42653	-6.10085	-0.00660022	-0.0435732	ctrl	NK cells
1685	-4.98377	-5.36765	0.00324238	0.355205	ctrl	B cells
1686	-5.21195	-5.21822	0.0422834	-0.0543536	ctrl	CD4 T cells
1687	-6.3889	-6.80217	0.0270015	-0.087412	ctrl	CD8 T cells
1688	14.1754	-13.0558	-0.491115	-0.0542807	ctrl	CD14+ Monocytes
1689	-10.2612	-3.07816	0.0606394	0.0312958	ctrl	CD4 T cells
1690	-10.9769	-5.88763	0.137014	-0.0802079	ctrl	CD4 T cells
1691	-11.8345	-5.23962	0.140351	0.0597327	ctrl	CD4 T cells
1692	-8.27316	-1.7008	0.0736425	-0.048218	ctrl	NK cells
1693	13.0888	-2.15237	-0.309678	0.15621	ctrl	FCGR3A+ Monocytes
1694	-7.32613	-7.64218	0.0661747	-0.0478893	ctrl	CD4 T cells
1695	-10.7153	-3.50171	0.0816389	0.0273337	ctrl	CD8 T cells
1696	-8.27028	-6.65959	0.105786	-0.0218488	ctrl	CD4 T cells
1697	12.7664	-8.01564	-0.332681	-0.033197	ctrl	FCGR3A+ Monocytes
1698	-9.17495	-3.89931	0.110822	-0.124701	ctrl	CD4 T cells
1699	-6.5948	-4.32095	0.0100564	0.0221003	ctrl	NK cells
1700	-8.03862	-5.89098	0.081865	-0.0154958	ctrl	CD4 T cells
1701	-8.40598	-4.70564	-0.0197642	0.00524171	ctrl	NK cells
1702	13.4253	-13.5206	-0.32406	-0.126231	ctrl	CD14+ Monocytes
1703	-9.16028	-5.5386	0.0874601	0.0216677	ctrl	CD4 T cells
1704	9.99153	-13.2252	-0.301857	-0.0710681	ctrl	CD14+ Monocytes
1705	-9.11928	-5.98237	0.0133567	-0.12821	ctrl	CD4 T cells
1706	9.39954	-12.9966	-0.311139	-0.112747	ctrl	CD14+ Monocytes
1707	9.71585	-15.7037	-0.373203	-0.0842808	ctrl	CD14+ Monocytes
1708	-6.00027	-5.06439	0.0080211	0.0511302	ctrl	CD8 T cells
1709	17.2331	-14.6186	-0.330745	0.03529	ctrl	Dendritic cells
1710	17.896	-12.3293	-0.332254	-0.0579247	ctrl	CD14+ Monocytes
1711	-6.19425	-5.60187	0.0301358	0.307418	ctrl	B cells
1712	15.3515	-14.7787	-0.320494	0.0178416	ctrl	CD14+ Monocytes
1713	-10.7672	-6.42784	0.117313	-0.0109178	ctrl	CD4 T cells
1714	15.2859	-17.1699	-0.3897	-0.106386	ctrl	CD14+ Monocytes
1715	11.317	-13.2637	-0.257537	0.0721374	ctrl	Dendritic cells
1716	13.6939	-12.9091	-0.272752	0.0728793	ctrl	CD14+ Monocytes
1717	16.9434	-13.2029	-0.371702	0.000239541	ctrl	CD14+ Monocytes
1718	11.7209	-12.9625	-0.405383	-0.12343	ctrl	CD14+ Monocytes
1719	18.3766	-6.94522	-0.387179	0.0899871	ctrl	FCGR3A+ Monocytes
1720	-11.707	-5.58903	0.0948836	-0.0453553	ctrl	CD4 T cells
1721	11.8029	-13.5484	-0.368877	0.0474136	ctrl	CD14+ Monocytes
1722	-11.5557	-5.97699	0.149415	-0.123043	ctrl	CD4 T cells
1723	-6.02045	-6.38646	0.0433831	0.278642	ctrl	B cells
1724	-4.3952	0.378952	0.129928	0.181822	ctrl	B cells
1725	-8.56834	-6.36625	0.106303	-0.0218912	ctrl	CD4 T cells
1726	-9.0042	-5.95724	0.125139	-0.0869085	ctrl	CD4 T cells
1727	-6.12965	-5.45653	0.0409471	-0.0819228	ctrl	CD8 T cells
1728	19.6608	-4.39328	-0.392198	-0.0324871	ctrl	CD14+ Monocytes
1729	-10.4818	-5.68182	0.0275216	-0.0297369	ctrl	CD4 T cells
1730	-9.97156	-6.09463	0.112156	-0.0584542	ctrl	CD4 T cells
1731	5.89917	-13.3527	-0.289834	-0.071224	ctrl	CD14+ Monocytes
1732	15.1607	-14.106	-0.403329	0.00897483	ctrl	CD14+ Monocytes
1733	13.8619	-16.7546	-0.389749	0.0428452	ctrl	CD14+ Monocytes
1734	-11.2059	-0.52041	0.133442	-0.15263	ctrl	CD4 T cells
1735	14.4208	-12.2484	-0.407773	-0.0194901	ctrl	CD14+ Monocytes
1736	-8.29797	-7.6845	-0.061134	-0.0498504	ctrl	NK cells
1737	-3.52418	-3.89722	0.0127482	0.322619	ctrl	B cells
1738	-8.17281	-6.53547	0.10733	-0.00402326	ctrl	CD4 T cells
1739	7.66046	-10.9214	-0.109072	0.192436	ctrl	Dendritic cells
1740	-9.20066	-4.74955	0.0831579	-0.110066	ctrl	CD4 T cells
1741	-9.14596	-4.98331	0.057186	-0.0147977	ctrl	CD4 T cells
1742	15.2814	-14.5548	-0.39661	0.0256739	ctrl	CD14+ Monocytes
1743	-9.92756	-6.72716	0.124595	-0.114332	ctrl	CD4 T cells
1744	-8.44291	-7.98174	0.067571	-0.182951	ctrl	CD4 T cells
1745	-8.92418	-5.47753	0.0867519	-0.0528258	ctrl	CD8 T cells
1746	13.3793	-14.7698	-0.349925	0.00899857	ctrl	CD14+ Monocytes
1747	18.9865	-8.7066	-0.326904	0.0466562	ctrl	CD14+ Monocytes
1748	4.71558	-11.032	-0.307501	-0.063939	ctrl	CD14+ Monocytes
1749	15.4246	-10.3245	-0.315089	0.105754	ctrl	FCGR3A+ Monocytes
1750	-8.87109	-7.01073	0.132193	-0.0507776	ctrl	CD4 T cells
1751	-10.0958	-4.32328	0.14521	-0.0256983	ctrl	CD4 T cells
1752	12.1199	-12.6179	-0.274204	0.181075	ctrl	Dendritic cells
1753	-8.9683	-5.82921	0.118773	-0.122753	ctrl	CD4 T cells
1754	6.75858	-14.0104	-0.357133	-0.0145937	ctrl	CD14+ Monocytes
1755	13.8808	-12.2065	-0.32261	0.0178129	ctrl	CD14+ Monocytes
1756	-10.0383	-4.91957	0.119024	0.0502309	ctrl	CD4 T cells
1757	-6.40061	-3.22403	0.0348927	-0.0542181	ctrl	NK cells
1758	-6.55721	-6.18177	0.0256881	-0.129322	ctrl	NK cells
1759	-10.1543	-6.61488	0.0453249	-0.0585098	ctrl	CD4 T cells
1760	11.2939	-11.5323	-0.3724	-0.0839265	ctrl	CD14+ Monocytes
1761	-8.94884	-6.20181	0.121609	-0.130203	ctrl	CD4 T cells
1762	-9.88024	-4.36335	0.0982801	-0.0546255	ctrl	CD8 T cells
1763	13.6763	-13.5597	-0.43933	0.0426569	ctrl	CD14+ Monocytes
1764	-6.51092	-7.65647	0.0607015	-0.0491558	ctrl	CD4 T cells
1765	17.816	-13.2127	-0.397784	-0.0599184	ctrl	CD14+ Monocytes
1766	-8.18951	-8.14488	0.0808369	-0.0795684	ctrl	CD4 T cells
1767	16.6436	-13.432	-0.260492	-0.0480181	ctrl	CD14+ Monocytes
1768	-9.74155	-3.9161	0.111098	-0.00688664	ctrl	CD4 T cells
1769	-10.7371	-4.831	0.13471	-0.0741911	ctrl	CD4 T cells
1770	-4.01889	-6.51148	0.0259572	0.314023	ctrl	B cells
1771	-7.33278	-7.46964	0.0226144	-0.173183	ctrl	CD4 T cells
1772	-7.36573	-6.5489	-0.00721966	0.0167035	ctrl	NK cells
1773	-10.2521	-3.7071	0.117974	-0.0330505	ctrl	CD4 T cells
1774	15.9151	-12.6361	-0.411071	-0.014328	ctrl	CD14+ Monocytes
1775	-9.19465	-3.90994	0.119147	-0.0151307	ctrl	CD4 T cells
1776	-10.8245	-5.22569	0.128993	-0.0645357	ctrl	CD4 T cells
1777	10.2173	-4.67044	-0.197726	-0.0320527	ctrl	FCGR3A+ Monocytes
1778	12.9049	-12.7647	-0.455192	0.000767089	ctrl	CD14+ Monocytes
1779	-10.1048	-4.54911	0.14488	-0.0958202	ctrl	CD4 T cells
1780	14.957	-13.7199	-0.405025	0.00178739	ctrl	CD14+ Monocytes
1781	-7.33146	-5.53285	0.131134	-0.0157035	ctrl	CD4 T cells
1782	-9.85324	-5.68148	0.137778	-0.0469396	ctrl	CD4 T cells
1783	-10.8296	-3.82605	0.140301	-0.0383675	ctrl	CD4 T cells
1784	-10.3722	-7.07532	0.0913108	-0.0662548	ctrl	CD4 T cells
1785	-7.80433	-5.13942	0.112324	-0.077704	ctrl	CD4 T cells
1786	-7.88809	-6.10916	0.0417903	0.0356843	ctrl	NK cells
1787	6.283	-9.17037	-0.241414	0.0105415	ctrl	FCGR3A+ Monocytes
1788	-6.56302	-5.78956	0.00884752	0.342237	ctrl	B cells
1789	-5.19026	-7.30401	0.0109524	0.330423	ctrl	B cells
1790	-8.12375	-8.16243	0.0950248	-0.106755	ctrl	CD4 T cells
1791	13.4503	-15.2485	-0.367147	-0.0788388	ctrl	CD14+ Monocytes
1792	-9.51677	-7.18537	0.0337062	-0.0504354	ctrl	CD4 T cells
1793	-8.6964	-5.22356	0.0963955	-0.0202308	ctrl	CD4 T cells
1794	16.1414	-4.32458	-0.311773	0.0620896	ctrl	FCGR3A+ Monocytes
1795	-11.4846	-4.07407	0.149273	-0.0707062	ctrl	CD4 T cells
1796	22.8225	-1.6054	-0.349996	0.0274771	ctrl	CD14+ Monocytes
1797	-6.95139	-6.1129	0.047973	-0.0756993	ctrl	CD4 T cells
1798	12.2522	-14.3801	-0.360238	-0.0482292	ctrl	CD14+ Monocytes
1799	-5.49615	-4.94736	0.00746839	-0.0792034	ctrl	CD8 T cells
1800	-10.5717	-6.91191	0.039212	-0.0141808	ctrl	CD4 T cells
1801	15.755	-15.1014	-0.384112	0.0152355	ctrl	CD14+ Monocytes
1802	-8.97551	-5.8405	0.0524353	0.052039	ctrl	CD8 T cells
1803	-9.92573	-5.63338	0.158839	0.00369168	ctrl	CD4 T cells
1804	-6.28227	-6.22969	0.0222529	0.235605	ctrl	B cells
1805	-8.75304	-5.11619	0.0813694	0.0294453	ctrl	CD4 T cells
1806	-9.13789	-5.04036	-0.0248788	0.0493223	ctrl	NK cells
1807	12.9293	-7.54219	-0.306947	-0.0322433	ctrl	FCGR3A+ Monocytes
1808	8.93785	-11.5398	-0.368037	-0.00528899	ctrl	CD14+ Monocytes
1809	-10.4873	-5.87434	0.0407524	-0.0385314	ctrl	CD4 T cells
1810	-6.53675	-6.0042	0.065886	0.00405987	ctrl	NK cells
1811	-8.05152	-5.9384	0.0432026	-0.065099	ctrl	CD4 T cells
1812	-11.1169	-6.33578	0.11236	0.00291227	ctrl	CD4 T cells
1813	17.1459	-9.83732	-0.355066	0.0755663	ctrl	CD14+ Monocytes
1814	-9.44312	-7.03111	0.0887685	-0.0828111	ctrl	CD4 T cells
1815	-9.70542	-6.1035	0.0830052	-0.0258738	ctrl	CD4 T cells
1816	-7.14598	-5.62608	0.10932	-0.032186	ctrl	CD4 T cells
1817	-3.60609	-5.02534	0.0242399	0.0046074	ctrl	CD8 T cells
1818	15.5646	-12.2863	-0.39001	-0.0421232	ctrl	CD14+ Monocytes
1819	-7.94509	-4.99763	0.0185048	0.0449899	ctrl	CD4 T cells
1820	-3.23003	0.244515	-0.0292368	0.361061	ctrl	B cells
1821	-7.8768	-2.23459	0.00566748	0.352524	ctrl	B cells
1822	-6.70014	-6.80761	0.106856	-0.0966123	ctrl	CD4 T cells
1823	-11.0638	-1.75153	0.144096	-0.112395	ctrl	CD4 T cells
1824	-4.29143	-5.33214	0.0260031	0.11474	ctrl	CD8 T cells
1825	18.1716	-15.2556	-0.394	-0.0508032	ctrl	CD14+ Monocytes
1826	-10.272	-6.41476	0.147776	-0.0606463	ctrl	CD4 T cells
1827	9.75192	-9.94501	-0.354993	0.00182948	ctrl	FCGR3A+ Monocytes
1828	13.6698	-12.8597	-0.388173	-0.0476167	ctrl	CD14+ Monocytes
1829	13.4551	-15.0102	-0.348561	-0.0281184	ctrl	CD14+ Monocytes
1830	-11.6301	-5.57648	0.151107	-0.0639293	ctrl	CD4 T cells
1831	11.6547	-5.37344	-0.193425	0.0172212	ctrl	FCGR3A+ Monocytes
1832	11.8061	-14.2362	-0.425114	0.0490731	ctrl	CD14+ Monocytes
1833	-2.6973	-7.73409	-0.0145309	0.315739	ctrl	B cells
1834	-12.1854	-6.47534	0.159808	-0.0950748	ctrl	CD4 T cells
1835	-7.64159	-6.17098	0.045587	0.319927	ctrl	B cells
1836	10.5538	-9.82283	-0.391665	-0.133391	ctrl	CD14+ Monocytes
1837	-11.3942	-5.56882	0.125782	0.00154464	ctrl	CD4 T cells
1838	-9.62707	-5.33471	0.0960801	-0.0120704	ctrl	CD4 T cells
1839	-6.72958	-6.25011	-0.00837337	0.0240315	ctrl	NK cells
1840	-6.44834	-6.77733	0.00359855	0.303976	ctrl	B cells
1841	11.9288	-8.04233	-0.323421	0.0163382	ctrl	FCGR3A+ Monocytes
1842	15.6521	-15.6797	-0.352075	-0.0244229	ctrl	CD14+ Monocytes
1843	-7.69752	-7.33764	0.0172244	0.049942	ctrl	CD8 T cells
1844	-8.89467	-4.56189	0.0853127	-0.026013	ctrl	CD8 T cells
1845	-7.16396	-7.64908	0.0644591	-0.141894	ctrl	CD4 T cells
1846	-10.7155	-4.4085	0.0996289	-0.0916864	ctrl	CD4 T cells
1847	-7.3936	-5.58078	0.0615427	-0.0514672	ctrl	CD4 T cells
1848	-9.78344	-5.58768	0.109005	-0.027594	ctrl	CD4 T cells
1849	-10.732	-4.69947	0.133906	-0.0399223	ctrl	CD4 T cells
1850	-7.73502	-7.34715	0.0225393	0.344455	ctrl	B cells
1851	11.0712	-12.5719	-0.418297	0.119697	ctrl	CD14+ Monocytes
1852	-9.07742	-7.72362	0.0145198	-0.0531376	ctrl	CD4 T cells
1853	-10.9598	-4.65076	0.0920997	-0.0647915	ctrl	CD4 T cells
1854	6.69159	-9.84761	-0.275384	-0.0308454	ctrl	CD14+ Monocytes
1855	14.6802	-14.5847	-0.352047	0.0335819	ctrl	CD14+ Monocytes
1856	-7.68214	-7.12715	0.109424	-0.0869781	ctrl	CD4 T cells
1857	-8.50921	-6.86076	0.10187	-0.0835601	ctrl	CD4 T cells
1858	-9.80391	-3.98037	0.0876819	0.00621113	ctrl	CD4 T cells
1859	15.0179	-15.1326	-0.383678	0.0155669	ctrl	CD14+ Monocytes
1860	-7.08955	-3.78866	0.0914192	-0.0118633	ctrl	CD4 T cells
1861	-10.0672	-4.1527	0.131344	-0.114257	ctrl	CD4 T cells
1862	13.1584	-15.5059	-0.257572	0.0122294	ctrl	CD14+ Monocytes
1863	-8.99711	-4.56021	0.11625	-0.0113213	ctrl	CD4 T cells
1864	13.263	-13.1425	-0.306778	0.0236576	ctrl	CD14+ Monocytes
1865	-6.81136	-7.69277	0.0182598	-0.12113	ctrl	CD4 T cells
1866	-9.01495	-4.91809	0.0200629	0.0875051	ctrl	CD4 T cells
1867	9.7463	-11.8725	-0.348029	0.0178355	ctrl	CD14+ Monocytes
1868	15.7983	-12.4999	-0.413302	0.0795255	ctrl	CD14+ Monocytes
1869	15.9323	-16.1275	-0.365935	-0.0596039	ctrl	CD14+ Monocytes
1870	-8.40847	-6.03116	0.0864067	-0.110388	ctrl	CD4 T cells
1871	-10.8392	-6.052	0.0708098	-0.0647828	ctrl	CD8 T cells
1872	15.3433	-13.2456	-0.443706	-0.0124712	ctrl	CD14+ Monocytes
1873	-10.3133	-5.34786	0.0608093	-0.0259107	ctrl	CD4 T cells
1874	-7.6158	-3.74257	0.0247169	-0.0778708	ctrl	CD8 T cells
1875	-10.7695	-6.21562	0.0866724	-0.0374092	ctrl	CD4 T cells
1876	-8.70598	-4.43211	0.0507792	-0.00681072	ctrl	CD4 T cells
1877	-5.23867	-1.64228	0.00346602	0.00713844	ctrl	NK cells
1878	-9.34098	-5.69047	0.105508	-0.0982398	ctrl	CD4 T cells
1879	-6.51761	-4.62337	-0.00769448	-0.0404008	ctrl	NK cells
1880	-9.73796	-5.56476	0.127391	-0.101878	ctrl	CD4 T cells
1881	-10.464	-6.90912	0.135648	-0.111581	ctrl	CD4 T cells
1882	-10.409	-6.02517	0.0615306	-0.0857949	ctrl	CD4 T cells
1883	14.0193	-15.0786	-0.349222	-0.0456872	ctrl	CD14+ Monocytes
1884	13.0811	-6.67836	-0.2971	0.0704364	ctrl	FCGR3A+ Monocytes
1885	10.8973	-14.1608	-0.348244	-0.0769116	ctrl	CD14+ Monocytes
1886	12.5343	-16.9481	-0.355925	-0.0273898	ctrl	CD14+ Monocytes
1887	-6.76396	-4.85501	0.0890776	-0.0985423	ctrl	CD4 T cells
1888	-10.4747	-3.59515	0.127793	-0.0719807	ctrl	CD4 T cells
1889	-9.90583	-5.87925	0.0812646	-0.0464299	ctrl	CD4 T cells
1890	-9.78221	-6.53323	0.0560748	-0.0948385	ctrl	CD4 T cells
1891	19.3281	-11.3196	-0.389661	-0.0641062	ctrl	CD14+ Monocytes
1892	-9.1433	-7.61739	0.108382	-0.0841399	ctrl	CD4 T cells
1893	14.2493	-15.4123	-0.300827	0.0327427	ctrl	Dendritic cells
1894	-5.19577	-6.59725	-0.0115899	0.326403	ctrl	B cells
1895	-5.56033	-5.42822	0.0885136	0.305556	ctrl	B cells
1896	-9.17688	-6.62155	0.085296	-0.169456	ctrl	CD4 T cells
1897	18.1723	-11.671	-0.414529	0.00287057	ctrl	CD14+ Monocytes
1898	12.0313	-13.7242	-0.47467	-0.127433	ctrl	CD14+ Monocytes
1899	16.8151	-12.1664	-0.376399	0.0315029	ctrl	CD14+ Monocytes
1900	-6.63941	-5.92413	0.0519589	0.0677943	ctrl	NK cells
1901	-9.27329	-6.7554	0.13224	0.0291411	ctrl	CD4 T cells
1902	8.71787	-11.8112	-0.344862	-0.0679444	ctrl	CD14+ Monocytes
1903	-8.64938	-5.30292	0.0932969	0.0406368	ctrl	NK cells
1904	-10.8829	-6.3603	0.162672	-0.0961881	ctrl	CD4 T cells
1905	-11.5413	-6.06013	0.146681	-0.101432	ctrl	CD4 T cells
1906	-9.63336	-5.4666	0.103097	-0.0351532	ctrl	CD4 T cells
1907	6.36261	-13.6556	-0.293862	0.0514672	ctrl	CD14+ Monocytes
1908	-7.96283	-5.9408	0.0456708	-0.0407654	ctrl	CD8 T cells
1909	14.2212	-14.7251	-0.386387	-0.0283088	ctrl	CD14+ Monocytes
1910	12.2791	-12.7365	-0.441094	0.0213854	ctrl	CD14+ Monocytes
1911	12.2479	-13.3794	-0.394067	-0.0965821	ctrl	CD14+ Monocytes
1912	-10.7419	-6.52821	0.132701	-0.0442999	ctrl	CD4 T cells
1913	-9.28188	-4.7189	0.0735531	-0.100765	ctrl	CD4 T cells
1914	-3.36013	-6.57158	-0.00153114	-0.0374736	ctrl	CD8 T cells
1915	-10.6588	-6.29017	0.152915	-0.046452	ctrl	CD4 T cells
1916	14.2163	-13.8193	-0.339132	0.0256747	ctrl	CD14+ Monocytes
1917	-2.07367	-6.74183	0.0196759	0.309723	ctrl	B cells
1918	-8.93941	-6.28867	0.137029	0.0648682	ctrl	CD4 T cells
1919	13.1501	-13.1613	-0.298152	-0.140406	ctrl	CD14+ Monocytes
1920	-6.46966	-5.09766	-0.00417497	0.114201	ctrl	NK cells
1921	-10.0978	-4.45724	0.146364	-0.117461	ctrl	CD4 T cells
1922	-2.94063	-8.0198	0.0315949	0.320704	ctrl	B cells
1923	-7.08295	-5.09161	0.0375073	0.352734	ctrl	B cells
1924	9.86715	-14.0928	-0.430513	-0.129615	ctrl	CD14+ Monocytes
1925	-9.6601	-3.43999	0.0877235	-0.0944086	ctrl	CD4 T cells
1926	16.411	-13.3965	-0.39199	0.0194975	ctrl	FCGR3A+ Monocytes
1927	-3.57122	-5.62568	0.0405246	0.0862405	ctrl	NK cells
1928	-7.59706	-6.47944	0.0883007	0.267334	ctrl	B cells
1929	10.2854	-13.5746	-0.414206	0.005106	ctrl	CD14+ Monocytes
1930	-8.38076	-6.02056	0.13341	-0.0937895	ctrl	CD4 T cells
1931	-9.85351	-6.3956	0.124334	-0.0983102	ctrl	CD4 T cells
1932	-5.7291	-6.86984	0.0452907	-0.0201571	ctrl	NK cells
1933	-5.99773	-8.22455	0.00100473	-0.0330926	ctrl	CD4 T cells
1934	-7.56381	-5.57209	0.0667099	0.00811428	ctrl	CD4 T cells
1935	-3.35615	-5.82773	-0.00523751	0.212662	ctrl	B cells
1936	-11.4284	-4.5713	0.17233	-0.0199439	ctrl	CD4 T cells
1937	-7.34094	-6.01918	0.0689932	-0.0689513	ctrl	CD4 T cells
1938	16.7382	-5.99568	-0.356736	0.14706	ctrl	FCGR3A+ Monocytes
1939	-6.96064	-6.08121	0.0603019	0.0405194	ctrl	CD4 T cells
1940	-8.66075	-6.9643	0.0534412	-0.103518	ctrl	CD4 T cells
1941	11.8221	-14.3942	-0.420172	0.00164704	ctrl	CD14+ Monocytes
1942	-12.2645	-5.06415	0.143324	-0.0881669	ctrl	CD4 T cells
1943	13.9287	-14.6077	-0.417761	-0.001783	ctrl	CD14+ Monocytes
1944	15.0899	-16.3542	-0.408365	-0.0574284	ctrl	CD14+ Monocytes
1945	-8.40423	-3.21062	0.0552025	-0.00693865	ctrl	NK cells
1946	-4.86108	-5.55341	0.0220027	0.357466	ctrl	B cells
1947	-7.37952	-5.7617	0.0654622	-0.0581614	ctrl	CD4 T cells
1948	-11.4306	-5.28502	0.129703	-0.0137535	ctrl	CD4 T cells
1949	-9.85066	-4.67381	0.0697181	-0.0645689	ctrl	CD4 T cells
1950	4.37992	-10.7087	-0.139596	-0.182572	ctrl	CD14+ Monocytes
1951	-8.74144	-6.85303	0.0539088	-0.0933829	ctrl	CD4 T cells
1952	-7.17012	-1.89773	0.0240469	-0.048379	ctrl	NK cells
1953	-10.4385	-3.33317	0.0747093	-0.052261	ctrl	CD4 T cells
1954	11.5288	-15.4278	-0.371014	-0.00424849	ctrl	CD14+ Monocytes
1955	-9.25885	-4.23878	0.0519976	-0.0839438	ctrl	CD4 T cells
1956	11.4532	-13.4045	-0.302878	-0.0990515	ctrl	CD14+ Monocytes
1957	-6.7189	-6.66522	-0.00365041	-0.0738513	ctrl	CD4 T cells
1958	-11.8243	-4.25932	0.126904	-0.0891839	ctrl	CD4 T cells
1959	-9.85903	-6.33448	0.157101	-0.0162232	ctrl	CD4 T cells
1960	12.8324	-12.4543	-0.417249	-0.108656	ctrl	CD14+ Monocytes
1961	6.50602	-12.215	-0.404898	0.0632934	ctrl	CD14+ Monocytes
1962	-9.38683	-5.6076	0.16423	0.0391611	ctrl	CD4 T cells
1963	-5.75611	-6.34312	-0.0171961	0.0157119	ctrl	NK cells
1964	16.8537	-13.933	-0.413826	0.00670416	ctrl	CD14+ Monocytes
1965	-10.5272	-5.28423	0.149853	-0.0277028	ctrl	CD4 T cells
1966	-3.64423	-5.13823	0.0215783	0.329764	ctrl	B cells
1967	16.162	-15.4712	-0.377773	-0.11574	ctrl	CD14+ Monocytes
1968	-8.9279	-6.38543	-0.0125278	-0.0128586	ctrl	CD4 T cells
1969	-8.209	-5.77238	0.0826138	-0.0826983	ctrl	CD4 T cells
1970	-10.1936	-5.32445	0.0765793	-0.100445	ctrl	CD4 T cells
1971	-8.28238	-5.99274	0.0448505	0.030574	ctrl	CD8 T cells
1972	-5.99111	-6.47188	0.0146155	0.100271	ctrl	CD8 T cells
1973	-6.23142	-6.53632	0.0587478	0.355812	ctrl	B cells
1974	8.68024	-8.86993	-0.408966	0.0217881	ctrl	CD14+ Monocytes
1975	-10.6067	-5.47692	0.158211	-0.0735467	ctrl	CD4 T cells
1976	-8.38462	-6.81263	0.0467894	0.0525461	ctrl	CD8 T cells
1977	-6.0129	-2.92929	0.0466855	0.377527	ctrl	B cells
1978	13.3966	-13.3723	-0.374685	-0.0556345	ctrl	CD14+ Monocytes
1979	-9.36785	-5.46834	0.0495034	0.0286009	ctrl	CD8 T cells
1980	-5.44312	-4.51053	-0.0186106	-0.0264262	ctrl	NK cells
1981	8.46553	-14.1911	-0.368968	-0.0291662	ctrl	CD14+ Monocytes
1982	-12.4141	-3.9586	0.149354	0.067136	ctrl	CD4 T cells
1983	13.6785	-8.3847	-0.165242	0.0485246	ctrl	Dendritic cells
1984	9.92656	-15.3787	-0.429555	-0.0638388	ctrl	CD14+ Monocytes
1985	-8.61492	-6.87973	0.0779101	-0.112715	ctrl	CD4 T cells
1986	-7.29411	-6.72994	0.0322481	-0.0605516	ctrl	CD4 T cells
1987	-10.2618	-3.7083	0.136226	-0.0518501	ctrl	CD4 T cells
1988	-7.76708	-6.03218	0.109925	-0.0473618	ctrl	CD4 T cells
1989	17.0188	-14.235	-0.397863	-0.0868526	ctrl	CD14+ Monocytes
1990	-6.26084	-6.80495	0.019284	-0.0114174	ctrl	CD4 T cells
1991	-5.34781	3.34599	-0.0126474	0.0173054	ctrl	NK cells
1992	-8.22507	-7.75029	-0.00322058	-0.0971769	ctrl	CD8 T cells
1993	15.6397	-12.2613	-0.357253	-0.102643	ctrl	CD14+ Monocytes
1994	-7.62937	-5.96427	0.0685818	-0.113627	ctrl	CD4 T cells
1995	-8.95495	-6.19245	0.13364	-0.107676	ctrl	CD4 T cells
1996	-7.46597	-6.12059	0.0674715	-0.0407572	ctrl	NK cells
1997	13.5707	-8.08857	-0.361298	0.0245721	ctrl	FCGR3A+ Monocytes
1998	-11.3179	-4.92036	0.0678182	-0.0121466	ctrl	CD4 T cells
[truncated: 22,674 more rows]

## Sheet: Fig2_f
	gene	magnitude	difference	type	state	factor	index	Intercept	label[T.stim]	significant
0	RABGAP1L	6.34185	6.34185	highest	label[T.stim]-Intercept	0	314	-5.67321	0.668639	TRUE
1	HES4	5.24054	5.24054	highest	label[T.stim]-Intercept	0	0	-2.65056	2.58998	TRUE
2	FAM26F	4.8676	4.8676	highest	label[T.stim]-Intercept	0	1452	0.0238565	4.89146	TRUE
3	SSB	4.21783	4.21783	highest	label[T.stim]-Intercept	0	598	-4.34937	-0.131541	TRUE
4	CTSC	4.1364	4.1364	highest	label[T.stim]-Intercept	0	2466	-0.429865	3.70654	TRUE
5	RTCB	3.98648	3.98648	highest	label[T.stim]-Intercept	0	3900	-4.45262	-0.466141	TRUE
6	HSPB1	3.7868	3.7868	highest	label[T.stim]-Intercept	0	1590	-1.04426	2.74255	TRUE
7	IFITM2	3.76459	3.76459	highest	label[T.stim]-Intercept	0	2307	-4.90701	-1.14242	TRUE
8	FAM8A1	3.59327	3.59327	highest	label[T.stim]-Intercept	0	1282	-3.00877	0.58449	TRUE
9	OPTN	3.56905	3.56905	highest	label[T.stim]-Intercept	0	2146	-4.59847	-1.02942	TRUE
10	VAMP5	3.55608	3.55608	highest	label[T.stim]-Intercept	0	517	-2.90703	0.649047	TRUE
11	TNFSF10	3.55101	3.55101	highest	label[T.stim]-Intercept	0	866	-3.16988	0.381128	TRUE
12	ARL5B	3.4883	3.4883	highest	label[T.stim]-Intercept	0	2153	-2.48511	1.00319	TRUE
13	APOBEC3B	3.41686	3.41686	highest	label[T.stim]-Intercept	0	3919	3.89475	7.31161	TRUE
14	HESX1	3.37007	3.37007	highest	label[T.stim]-Intercept	0	763	0.866202	4.23627	TRUE
15	ISG20	3.36918	3.36918	highest	label[T.stim]-Intercept	0	3035	-5.09072	-1.72153	TRUE
16	NT5C3A	3.26649	3.26649	highest	label[T.stim]-Intercept	0	1558	-5.17365	-1.90716	TRUE
17	NUPR1	3.26318	3.26318	highest	label[T.stim]-Intercept	0	3121	1.32997	4.59315	TRUE
18	CD38	3.24977	3.24977	highest	label[T.stim]-Intercept	0	923	-2.34776	0.902009	TRUE
19	CCNA1	3.2455	3.2455	highest	label[T.stim]-Intercept	0	2778	0.403155	3.64865	TRUE
20	TOR1B	3.22926	3.22926	highest	label[T.stim]-Intercept	0	2102	-2.65637	0.572891	TRUE
21	NCOA7	3.20366	3.20366	highest	label[T.stim]-Intercept	0	1460	-5.04304	-1.83938	TRUE
22	DEFB1	3.20352	3.20352	highest	label[T.stim]-Intercept	0	1826	3.52582	6.72934	TRUE
23	SCPEP1	3.17323	3.17323	highest	label[T.stim]-Intercept	0	3367	-0.918702	2.25453	TRUE
24	CCL8	3.16958	3.16958	highest	label[T.stim]-Intercept	0	3297	4.1458	7.31538	TRUE
25	IL27	3.15449	3.15449	highest	label[T.stim]-Intercept	0	3120	2.71902	5.87351	TRUE
26	HSPA1A	3.14738	3.14738	highest	label[T.stim]-Intercept	0	1344	0.845937	3.99332	TRUE
27	GMPR	3.12961	3.12961	highest	label[T.stim]-Intercept	0	1280	-0.875441	2.25416	TRUE
28	ISG15	3.11578	3.11578	highest	label[T.stim]-Intercept	0	1	-1.92229	1.19349	TRUE
29	NCF1	3.02755	3.02755	highest	label[T.stim]-Intercept	0	1587	1.45285	4.4804	TRUE
30	CXCL11	2.9783	2.9783	highest	label[T.stim]-Intercept	0	979	3.24845	6.22676	TRUE
31	SOCS1	2.96078	2.96078	highest	label[T.stim]-Intercept	0	3092	-8.0126	-5.05182	TRUE
32	CBR1	2.93847	2.93847	highest	label[T.stim]-Intercept	0	3971	-5.75272	-2.81425	TRUE
33	SPTLC2	2.90279	2.90279	highest	label[T.stim]-Intercept	0	2908	-1.95711	0.945686	TRUE
34	OSBPL9	2.89908	2.89908	highest	label[T.stim]-Intercept	0	132	-5.14354	-2.24446	TRUE
35	IDO1	2.89043	2.89043	highest	label[T.stim]-Intercept	0	1881	3.72167	6.6121	TRUE
36	GALM	2.88856	2.88856	highest	label[T.stim]-Intercept	0	456	-6.6202	-3.73164	TRUE
37	PTP4A1	2.88833	2.88833	highest	label[T.stim]-Intercept	0	1406	-5.63322	-2.74488	TRUE
38	IL1RN	2.86387	2.86387	highest	label[T.stim]-Intercept	0	558	3.60174	6.46561	TRUE
39	CXCL10	2.8167	2.8167	highest	label[T.stim]-Intercept	0	978	2.70528	5.52199	TRUE
40	SNN	2.79759	2.79759	highest	label[T.stim]-Intercept	0	3094	-1.32981	1.46779	TRUE
41	IRG1	2.77098	2.77098	highest	label[T.stim]-Intercept	0	2810	2.30905	5.08003	TRUE
42	IQGAP2	2.77097	2.77097	highest	label[T.stim]-Intercept	0	1140	-4.12942	-1.35845	TRUE
43	BLZF1	2.7399	2.7399	highest	label[T.stim]-Intercept	0	304	-3.75515	-1.01526	TRUE
44	SAMD4A	2.72067	2.72067	highest	label[T.stim]-Intercept	0	2869	-0.0368684	2.6838	TRUE
45	CD80	2.68976	2.68976	highest	label[T.stim]-Intercept	0	803	0.727664	3.41743	TRUE
46	CUL1	2.68889	2.68889	highest	label[T.stim]-Intercept	0	1667	-3.27162	-0.58273	TRUE
47	CRTAM	2.66502	2.66502	highest	label[T.stim]-Intercept	0	2511	-2.91363	-0.248613	TRUE
48	SCIMP	2.64926	2.64926	highest	label[T.stim]-Intercept	0	3233	-0.319285	2.32998	TRUE
49	KIAA0040	2.6428	2.6428	highest	label[T.stim]-Intercept	0	316	-3.3677	-0.724892	TRUE
50	DNAAF1	2.64031	2.64031	highest	label[T.stim]-Intercept	0	3194	1.60437	4.24468	TRUE
51	CKB	2.59122	2.59122	highest	label[T.stim]-Intercept	0	2936	-0.786283	1.80494	TRUE
52	AOAH	2.54825	2.54825	highest	label[T.stim]-Intercept	0	1560	-4.00212	-1.45387	TRUE
53	RNF114	2.54544	2.54544	highest	label[T.stim]-Intercept	0	3581	-3.10006	-0.554623	TRUE
54	EXOSC9	2.54537	2.54537	highest	label[T.stim]-Intercept	0	1033	-4.57897	-2.0336	TRUE
55	APOL3	2.52617	2.52617	highest	label[T.stim]-Intercept	0	3905	-2.61523	-0.0890586	TRUE
56	ITGB2	2.52384	2.52384	highest	label[T.stim]-Intercept	0	3994	-1.42673	1.09711	TRUE
57	TMEM60	2.50274	2.50274	highest	label[T.stim]-Intercept	0	1594	-2.52662	-0.0238859	TRUE
58	SERPING1	2.49728	2.49728	highest	label[T.stim]-Intercept	0	2370	2.20649	4.70378	TRUE
59	ARMCX1	2.49247	2.49247	highest	label[T.stim]-Intercept	0	1766	-2.09013	0.40234	TRUE
60	APOBEC3G	2.48852	2.48852	highest	label[T.stim]-Intercept	0	3921	-4.73837	-2.24985	TRUE
61	ATXN7L1	2.48242	2.48242	highest	label[T.stim]-Intercept	0	1629	-4.34361	-1.86119	TRUE
62	SMIM14	2.45607	2.45607	highest	label[T.stim]-Intercept	0	937	-2.68175	-0.225679	TRUE
63	CD40	2.40705	2.40705	highest	label[T.stim]-Intercept	0	3577	-0.339909	2.06714	TRUE
64	AIM2	2.40485	2.40485	highest	label[T.stim]-Intercept	0	273	-3.34877	-0.943924	TRUE
65	AXL	2.38666	2.38666	highest	label[T.stim]-Intercept	0	3761	-0.154633	2.23203	TRUE
66	CCL4	2.37231	2.37231	highest	label[T.stim]-Intercept	0	3308	2.22702	4.59933	TRUE
67	SCIN	2.36922	2.36922	highest	label[T.stim]-Intercept	0	1534	0.0439968	2.41322	TRUE
68	CD69	2.36867	2.36867	highest	label[T.stim]-Intercept	0	2569	-7.11726	-4.74859	TRUE
69	RP11-343N15.5	2.34393	2.34393	highest	label[T.stim]-Intercept	0	214	-2.49304	-0.149102	TRUE
70	IGFBP4	2.3378	2.3378	highest	label[T.stim]-Intercept	0	3320	-4.76493	-2.42713	TRUE
71	SAT2	2.31025	2.31025	highest	label[T.stim]-Intercept	0	3248	-1.08761	1.22265	TRUE
72	DLAT	2.30925	2.30925	highest	label[T.stim]-Intercept	0	2494	-5.87909	-3.56984	TRUE
73	MGLL	2.28662	2.28662	highest	label[T.stim]-Intercept	0	817	1.05305	3.33966	TRUE
74	NADK	2.2832	2.2832	highest	label[T.stim]-Intercept	0	6	0.327558	2.61075	TRUE
75	MS4A6A	2.26281	2.26281	highest	label[T.stim]-Intercept	0	2378	3.80108	6.06389	TRUE
76	SLAMF7	2.2233	2.2233	highest	label[T.stim]-Intercept	0	282	1.62583	3.84914	TRUE
77	CENPJ	2.20382	2.20382	highest	label[T.stim]-Intercept	0	2765	-2.88739	-0.68357	TRUE
78	PHACTR2	2.19502	2.19502	highest	label[T.stim]-Intercept	0	1483	-3.09618	-0.901163	TRUE
79	SGTB	2.18503	2.18503	highest	label[T.stim]-Intercept	0	1124	-0.764167	1.42086	TRUE
80	PPM1K	2.18315	2.18315	highest	label[T.stim]-Intercept	0	996	-7.16323	-4.98008	TRUE
81	NT5C2	2.1749	2.1749	highest	label[T.stim]-Intercept	0	2277	-0.993836	1.18106	TRUE
82	EXOC3L1	2.16538	2.16538	highest	label[T.stim]-Intercept	0	3166	0.832647	2.99803	TRUE
83	PIM3	2.15651	2.15651	highest	label[T.stim]-Intercept	0	3945	-2.85045	-0.693949	TRUE
84	LMNB1	2.15426	2.15426	highest	label[T.stim]-Intercept	0	1181	-4.00058	-1.84632	TRUE
85	CMKLR1	2.14647	2.14647	highest	label[T.stim]-Intercept	0	2709	1.21256	3.35903	TRUE
86	RNF138	2.12608	2.12608	highest	label[T.stim]-Intercept	0	3476	-5.55257	-3.42649	TRUE
87	APOBEC3C	2.11767	2.11767	highest	label[T.stim]-Intercept	0	3920	-5.63137	-3.5137	TRUE
88	RP11-701P16.5	2.09702	2.09702	highest	label[T.stim]-Intercept	0	1082	3.60212	5.69914	TRUE
89	NR4A3	2.09524	2.09524	highest	label[T.stim]-Intercept	0	2053	-0.609846	1.48539	TRUE
90	CH25H	2.06398	2.06398	highest	label[T.stim]-Intercept	0	2241	-0.481395	1.58259	TRUE
91	TNFSF13B	2.06207	2.06207	highest	label[T.stim]-Intercept	0	2820	-0.11969	1.94238	TRUE
92	SIGLEC1	2.06203	2.06203	highest	label[T.stim]-Intercept	0	3521	1.62567	3.6877	TRUE
93	PLA2G16	2.05853	2.05853	highest	label[T.stim]-Intercept	0	2401	-4.8837	-2.82517	TRUE
94	PPA1	2.0321	2.0321	highest	label[T.stim]-Intercept	0	2209	-6.99197	-4.95987	TRUE
95	CD72	2.02242	2.02242	highest	label[T.stim]-Intercept	0	2008	-3.96991	-1.94749	TRUE
96	ANKRD22	2.01613	2.01613	highest	label[T.stim]-Intercept	0	2239	3.28214	5.29827	TRUE
97	NAGK	2.00698	2.00698	highest	label[T.stim]-Intercept	0	503	-0.348534	1.65845	TRUE
98	GADD45B	1.99731	1.99731	highest	label[T.stim]-Intercept	0	3627	-5.77448	-3.77717	TRUE
99	SLC31A2	1.98969	1.98969	highest	label[T.stim]-Intercept	0	2070	1.8332	3.82289	TRUE
100	RSAD2	1.98165	1.98165	highest	label[T.stim]-Intercept	0	416	-1.37987	0.601783	TRUE
101	N4BP2L1	1.98048	1.98048	highest	label[T.stim]-Intercept	0	2775	-6.29716	-4.31668	TRUE
102	GOLM1	1.97692	1.97692	highest	label[T.stim]-Intercept	0	2033	-0.804148	1.17277	TRUE
103	ARL8B	1.96749	1.96749	highest	label[T.stim]-Intercept	0	691	-0.930561	1.03693	TRUE
104	SELL	1.95488	1.95488	highest	label[T.stim]-Intercept	0	306	-9.7051	-7.75022	FALSE
105	GMDS	1.95345	1.95345	highest	label[T.stim]-Intercept	0	1251	-4.57044	-2.61699	FALSE
106	DENND1B	1.94369	1.94369	highest	label[T.stim]-Intercept	0	339	-0.50471	1.43898	FALSE
107	HIST1H2BD	1.94362	1.94362	highest	label[T.stim]-Intercept	0	1300	-4.23188	-2.28827	FALSE
108	STOM	1.93234	1.93234	highest	label[T.stim]-Intercept	0	2082	-3.30713	-1.3748	FALSE
109	CFLAR	1.93047	1.93047	highest	label[T.stim]-Intercept	0	636	-2.80924	-0.878765	FALSE
110	NINJ1	1.928	1.928	highest	label[T.stim]-Intercept	0	2043	2.71135	4.63935	FALSE
111	HIST1H2AC	1.92094	1.92094	highest	label[T.stim]-Intercept	0	1299	-3.82852	-1.90758	FALSE
112	GPR141	1.92004	1.92004	highest	label[T.stim]-Intercept	0	1561	0.912595	2.83263	FALSE
113	IKBKE	1.91479	1.91479	highest	label[T.stim]-Intercept	0	358	-3.09259	-1.17779	FALSE
114	PDGFRL	1.90887	1.90887	highest	label[T.stim]-Intercept	0	1838	-0.372806	1.53607	FALSE
115	IFIT2	1.90749	1.90749	highest	label[T.stim]-Intercept	0	2242	-2.58877	-0.681275	FALSE
116	IRF2	1.90584	1.90584	highest	label[T.stim]-Intercept	0	1077	-3.40463	-1.49878	FALSE
117	CD2AP	1.87285	1.87285	highest	label[T.stim]-Intercept	0	1399	-3.49369	-1.62085	FALSE
118	SNX10	1.8653	1.8653	highest	label[T.stim]-Intercept	0	1545	1.53825	3.40354	FALSE
119	SDS	1.84878	1.84878	highest	label[T.stim]-Intercept	0	2729	3.95509	5.80387	FALSE
120	FAM129A	1.84465	1.84465	highest	label[T.stim]-Intercept	0	330	-2.99079	-1.14614	FALSE
121	LILRA5	1.8424	1.8424	highest	label[T.stim]-Intercept	0	3834	3.35484	5.19724	FALSE
122	SP140	1.8405	1.8405	highest	label[T.stim]-Intercept	0	665	-5.90191	-4.06141	FALSE
123	PDE7A	1.83882	1.83882	highest	label[T.stim]-Intercept	0	1903	-2.92313	-1.08432	FALSE
124	FAM72B	1.8296	1.8296	highest	label[T.stim]-Intercept	0	212	0.769307	2.59891	FALSE
125	SLC38A5	1.81764	1.81764	highest	label[T.stim]-Intercept	0	1734	-5.14861	-3.33098	FALSE
126	MARCKS	1.79275	1.79275	highest	label[T.stim]-Intercept	0	1446	2.80214	4.59489	FALSE
127	IL6	1.79196	1.79196	highest	label[T.stim]-Intercept	0	1540	-2.05115	-0.259189	FALSE
128	CD83	1.78301	1.78301	highest	label[T.stim]-Intercept	0	1277	-1.5564	0.22661	FALSE
129	TCF4	1.7808	1.7808	highest	label[T.stim]-Intercept	0	3493	-2.6618	-0.881003	FALSE
130	BLNK	1.77694	1.77694	highest	label[T.stim]-Intercept	0	2261	-4.14088	-2.36394	FALSE
131	DNAJB4	1.77548	1.77548	highest	label[T.stim]-Intercept	0	156	-2.17103	-0.395552	FALSE
132	AC004988.1	1.77531	1.77531	highest	label[T.stim]-Intercept	0	1565	0.361087	2.13639	FALSE
133	CNPPD1	1.77409	1.77409	highest	label[T.stim]-Intercept	0	659	-3.71523	-1.94114	FALSE
134	TRIB2	1.74717	1.74717	highest	label[T.stim]-Intercept	0	426	-5.6865	-3.93933	FALSE
135	HRASLS2	1.73706	1.73706	highest	label[T.stim]-Intercept	0	2400	-1.05479	0.68227	FALSE
136	ANXA4	1.7368	1.7368	highest	label[T.stim]-Intercept	0	493	0.568559	2.30536	FALSE
137	PKD2L1	1.73621	1.73621	highest	label[T.stim]-Intercept	0	2266	0.503699	2.23991	FALSE
138	FAM49A	1.72962	1.72962	highest	label[T.stim]-Intercept	0	427	0.983938	2.71356	FALSE
139	EDN1	1.72737	1.72737	highest	label[T.stim]-Intercept	0	1271	0.197289	1.92466	FALSE
140	CXCL9	1.72416	1.72416	highest	label[T.stim]-Intercept	0	977	0.224845	1.94901	FALSE
141	UBE2Z	1.71948	1.71948	highest	label[T.stim]-Intercept	0	3356	0.131787	1.85126	FALSE
142	TUBA1A	1.71416	1.71416	highest	label[T.stim]-Intercept	0	2620	-4.93559	-3.22142	FALSE
143	FNIP2	1.70571	1.70571	highest	label[T.stim]-Intercept	0	1060	0.896791	2.6025	FALSE
144	CNTRL	1.69606	1.69606	highest	label[T.stim]-Intercept	0	2080	-3.9727	-2.27664	FALSE
145	CHST7	1.69303	1.69303	highest	label[T.stim]-Intercept	0	1728	-0.468793	1.22423	FALSE
146	TMEM110	1.68716	1.68716	highest	label[T.stim]-Intercept	0	759	-2.28296	-0.5958	FALSE
147	GCH1	1.68424	1.68424	highest	label[T.stim]-Intercept	0	2870	-0.71626	0.967976	FALSE
148	GUCY1A3	1.68349	1.68349	highest	label[T.stim]-Intercept	0	1058	-1.91016	-0.226671	FALSE
149	BLVRA	1.67873	1.67873	highest	label[T.stim]-Intercept	0	1568	-1.128	0.550729	FALSE
150	MDK	1.66339	1.66339	highest	label[T.stim]-Intercept	0	2362	-2.78861	-1.12522	FALSE
151	CREM	1.66319	1.66319	highest	label[T.stim]-Intercept	0	2172	-6.55839	-4.8952	FALSE
152	IFIT1	1.65657	1.65657	highest	label[T.stim]-Intercept	0	2244	-2.9309	-1.27434	FALSE
153	CD1D	1.65492	1.65492	highest	label[T.stim]-Intercept	0	266	-0.870406	0.784515	FALSE
154	TMEM159	1.65398	1.65398	highest	label[T.stim]-Intercept	0	3105	-3.67701	-2.02303	FALSE
155	SEPT4	1.65238	1.65238	highest	label[T.stim]-Intercept	0	3373	-2.60096	-0.948581	FALSE
156	RASSF4	1.64198	1.64198	highest	label[T.stim]-Intercept	0	2180	0.043547	1.68552	FALSE
157	ST8SIA4	1.64198	1.64198	highest	label[T.stim]-Intercept	0	1166	-0.158268	1.48371	FALSE
158	GBP3	1.64159	1.64159	highest	label[T.stim]-Intercept	0	163	-3.10096	-1.45936	FALSE
159	SLC27A3	1.61595	1.61595	highest	label[T.stim]-Intercept	0	245	-1.76493	-0.148983	FALSE
160	UBE2F	1.61226	1.61226	highest	label[T.stim]-Intercept	0	676	-2.106	-0.493737	FALSE
161	LY6E	1.59817	1.59817	highest	label[T.stim]-Intercept	0	1965	-2.99075	-1.39257	FALSE
162	TXNIP	1.584	1.584	highest	label[T.stim]-Intercept	0	218	-3.62164	-2.03764	FALSE
163	CD274	1.58322	1.58322	highest	label[T.stim]-Intercept	0	1982	-0.419126	1.1641	FALSE
164	KLHDC7B	1.57885	1.57885	highest	label[T.stim]-Intercept	0	3950	-3.17335	-1.5945	FALSE
165	HERC5	1.57471	1.57471	highest	label[T.stim]-Intercept	0	997	-4.64277	-3.06806	FALSE
166	NRP2	1.57452	1.57452	highest	label[T.stim]-Intercept	0	644	0.00514401	1.57967	FALSE
167	RARRES3	1.57259	1.57259	highest	label[T.stim]-Intercept	0	2399	-6.70737	-5.13478	FALSE
168	RMI2	1.5722	1.5722	highest	label[T.stim]-Intercept	0	3091	-5.21475	-3.64256	FALSE
169	FOXN2	1.57205	1.57205	highest	label[T.stim]-Intercept	0	466	-2.52319	-0.951137	FALSE
170	ADAMDEC1	1.57025	1.57025	highest	label[T.stim]-Intercept	0	1857	2.32459	3.89485	FALSE
171	ZNF277	1.56777	1.56777	highest	label[T.stim]-Intercept	0	1637	-3.3099	-1.74213	FALSE
172	AAED1	1.55642	1.55642	highest	label[T.stim]-Intercept	0	2044	-1.91095	-0.354523	FALSE
173	MASTL	1.55371	1.55371	highest	label[T.stim]-Intercept	0	2164	-2.75118	-1.19747	FALSE
174	IDO2	1.5433	1.5433	highest	label[T.stim]-Intercept	0	1882	-0.110691	1.43261	FALSE
175	CTSL	1.54196	1.54196	highest	label[T.stim]-Intercept	0	2036	2.51512	4.05708	FALSE
176	RAPGEF2	1.5414	1.5414	highest	label[T.stim]-Intercept	0	1061	-0.347236	1.19417	FALSE
177	BIRC3	1.53814	1.53814	highest	label[T.stim]-Intercept	0	2478	-7.04075	-5.5026	FALSE
178	MSR1	1.5283	1.5283	highest	label[T.stim]-Intercept	0	1835	2.58005	4.10835	FALSE
179	FFAR2	1.52663	1.52663	highest	label[T.stim]-Intercept	0	3733	1.68042	3.20705	FALSE
180	ADPRM	1.5217	1.5217	highest	label[T.stim]-Intercept	0	3257	-5.65349	-4.13179	FALSE
181	SERPINB9	1.52065	1.52065	highest	label[T.stim]-Intercept	0	1253	-1.79805	-0.277404	FALSE
182	STX18	1.51739	1.51739	highest	label[T.stim]-Intercept	0	913	-4.91207	-3.39468	FALSE
183	SYTL3	1.50422	1.50422	highest	label[T.stim]-Intercept	0	1501	-7.14661	-5.64239	FALSE
184	CCNJ	1.50372	1.50372	highest	label[T.stim]-Intercept	0	2260	-3.09138	-1.58766	FALSE
185	CBR3	1.49318	1.49318	highest	label[T.stim]-Intercept	0	3972	-7.04501	-5.55183	FALSE
186	IL7R	1.49039	1.49039	highest	label[T.stim]-Intercept	0	1099	-8.19066	-6.70027	FALSE
187	RNASE2	1.48871	1.48871	highest	label[T.stim]-Intercept	0	2834	1.41413	2.90285	FALSE
188	GM2A	1.48844	1.48844	highest	label[T.stim]-Intercept	0	1218	-1.85972	-0.371273	FALSE
189	IRF8	1.48773	1.48773	highest	label[T.stim]-Intercept	0	3199	-1.38055	0.10718	FALSE
190	RP11-426C22.5	1.48628	1.48628	highest	label[T.stim]-Intercept	0	3126	-3.27838	-1.7921	FALSE
191	MX2	1.4849	1.4849	highest	label[T.stim]-Intercept	0	3979	-3.53889	-2.05399	FALSE
192	AC007036.6	1.48243	1.48243	highest	label[T.stim]-Intercept	0	1555	0.723033	2.20547	FALSE
193	LY9	1.48036	1.48036	highest	label[T.stim]-Intercept	0	283	-8.25432	-6.77395	FALSE
194	FGD2	1.47204	1.47204	highest	label[T.stim]-Intercept	0	1374	0.0521174	1.52416	FALSE
195	PLD4	1.46867	1.46867	highest	label[T.stim]-Intercept	0	2938	-2.16955	-0.700876	FALSE
196	ATG3	1.46647	1.46647	highest	label[T.stim]-Intercept	0	795	-1.20276	0.263703	FALSE
197	TXN	1.45874	1.45874	highest	label[T.stim]-Intercept	0	2063	0.411323	1.87006	FALSE
198	TPMT	1.44744	1.44744	highest	label[T.stim]-Intercept	0	1284	-0.501148	0.946295	FALSE
199	KLF6	1.44726	1.44726	highest	label[T.stim]-Intercept	0	2132	-2.5947	-1.14745	FALSE
200	RIN2	1.44123	1.44123	highest	label[T.stim]-Intercept	0	3538	2.02321	3.46444	FALSE
201	PLGRKT	1.44007	1.44007	highest	label[T.stim]-Intercept	0	1981	-4.84949	-3.40943	FALSE
202	ZFP36	1.43101	1.43101	highest	label[T.stim]-Intercept	0	3753	-3.27932	-1.84831	FALSE
203	RAB9A	1.42285	1.42285	highest	label[T.stim]-Intercept	0	1702	-2.04158	-0.618728	FALSE
204	NBN	1.42104	1.42104	highest	label[T.stim]-Intercept	0	1923	-2.78621	-1.36517	FALSE
205	MB21D1	1.41871	1.41871	highest	label[T.stim]-Intercept	0	1410	0.0278441	1.44655	FALSE
206	KCNMA1	1.41455	1.41455	highest	label[T.stim]-Intercept	0	2232	-0.442713	0.97184	FALSE
207	HSP90AB1	1.40706	1.40706	highest	label[T.stim]-Intercept	0	1396	-4.13214	-2.72508	FALSE
208	ZSCAN16	1.38533	1.38533	highest	label[T.stim]-Intercept	0	1318	-6.17216	-4.78683	FALSE
209	DRAM1	1.37965	1.37965	highest	label[T.stim]-Intercept	0	2695	3.04389	4.42354	FALSE
210	CEP63	1.37128	1.37128	highest	label[T.stim]-Intercept	0	826	-4.87602	-3.50474	FALSE
211	SSTR2	1.35507	1.35507	highest	label[T.stim]-Intercept	0	3400	-1.25278	0.102285	FALSE
212	APOBEC3A	1.338	1.338	highest	label[T.stim]-Intercept	0	3918	6.38962	7.72761	FALSE
213	NRIP3	1.33312	1.33312	highest	label[T.stim]-Intercept	0	2332	-0.3188	1.01432	FALSE
214	MEFV	1.3228	1.3228	highest	label[T.stim]-Intercept	0	3081	1.20179	2.52459	FALSE
215	C9orf89	1.31964	1.31964	highest	label[T.stim]-Intercept	0	2042	-0.440322	0.87932	FALSE
216	CLEC2D	1.31601	1.31601	highest	label[T.stim]-Intercept	0	2567	-9.53382	-8.21781	FALSE
217	WTAP	1.29762	1.29762	highest	label[T.stim]-Intercept	0	1503	-1.24059	0.0570291	FALSE
218	PELI1	1.29473	1.29473	highest	label[T.stim]-Intercept	0	481	-3.28466	-1.98992	FALSE
219	PLEK	1.29192	1.29192	highest	label[T.stim]-Intercept	0	490	3.17547	4.46739	FALSE
220	PDCD1LG2	1.28912	1.28912	highest	label[T.stim]-Intercept	0	1983	-0.400966	0.888152	FALSE
221	MT2A	1.28815	1.28815	highest	label[T.stim]-Intercept	0	3148	-3.32464	-2.03648	FALSE
222	IL4I1	1.28184	1.28184	highest	label[T.stim]-Intercept	0	3808	4.24431	5.52615	FALSE
223	KCNJ2	1.27442	1.27442	highest	label[T.stim]-Intercept	0	3397	0.546084	1.8205	FALSE
224	GBP4	1.27281	1.27281	highest	label[T.stim]-Intercept	0	165	-3.22847	-1.95566	FALSE
225	RRAGC	1.26994	1.26994	highest	label[T.stim]-Intercept	0	110	-1.16912	0.100826	FALSE
226	ARNT2	1.26476	1.26476	highest	label[T.stim]-Intercept	0	3027	-0.183304	1.08146	FALSE
227	MCOLN2	1.26217	1.26217	highest	label[T.stim]-Intercept	0	159	-2.94362	-1.68145	FALSE
228	SLCO4A1	1.26008	1.26008	highest	label[T.stim]-Intercept	0	3599	-4.96346	-3.70337	FALSE
229	DCP1A	1.2566	1.2566	highest	label[T.stim]-Intercept	0	760	-4.62458	-3.36797	FALSE
230	MAP3K13	1.24546	1.24546	highest	label[T.stim]-Intercept	0	878	-3.32944	-2.08398	FALSE
231	KCTD14	1.24476	1.24476	highest	label[T.stim]-Intercept	0	2453	-1.6007	-0.355943	FALSE
232	C1orf21	1.24079	1.24079	highest	label[T.stim]-Intercept	0	329	-3.21717	-1.97638	FALSE
233	SLC41A2	1.23776	1.23776	highest	label[T.stim]-Intercept	0	2703	-0.321318	0.916441	FALSE
234	WARS	1.23757	1.23757	highest	label[T.stim]-Intercept	0	2931	1.11813	2.3557	FALSE
235	DDX58	1.23611	1.23611	highest	label[T.stim]-Intercept	0	1996	-3.45472	-2.21861	FALSE
236	SQSTM1	1.2344	1.2344	highest	label[T.stim]-Intercept	0	1246	-1.04323	0.191177	FALSE
237	LMO4	1.23305	1.23305	highest	label[T.stim]-Intercept	0	162	-3.55861	-2.32556	FALSE
238	LINC01137	1.22786	1.22786	highest	label[T.stim]-Intercept	0	107	-4.0771	-2.84924	FALSE
239	CCRL2	1.22465	1.22465	highest	label[T.stim]-Intercept	0	741	3.60186	4.82651	FALSE
240	CITED2	1.22306	1.22306	highest	label[T.stim]-Intercept	0	1479	-4.75644	-3.53337	FALSE
241	CPNE2	1.21988	1.21988	highest	label[T.stim]-Intercept	0	3156	-4.63288	-3.413	FALSE
242	UVRAG	1.21935	1.21935	highest	label[T.stim]-Intercept	0	2446	-3.58999	-2.37064	FALSE
243	PML	1.21834	1.21834	highest	label[T.stim]-Intercept	0	3011	-2.49875	-1.28041	FALSE
244	CREG1	1.21824	1.21824	highest	label[T.stim]-Intercept	0	300	1.42574	2.64398	FALSE
245	TGM1	1.21594	1.21594	highest	label[T.stim]-Intercept	0	2844	-1.42813	-0.212188	FALSE
246	PSMA4	1.2131	1.2131	highest	label[T.stim]-Intercept	0	3022	-2.3045	-1.09139	FALSE
247	DHX58	1.20973	1.20973	highest	label[T.stim]-Intercept	0	3326	-2.94108	-1.73135	FALSE
248	MX1	1.20954	1.20954	highest	label[T.stim]-Intercept	0	3980	-3.86765	-2.65811	FALSE
249	IL36RN	1.20816	1.20816	highest	label[T.stim]-Intercept	0	557	-1.73399	-0.525834	FALSE
250	SERPINB1	1.20746	1.20746	highest	label[T.stim]-Intercept	0	1252	-1.87374	-0.666278	FALSE
251	CASP3	1.20659	1.20659	highest	label[T.stim]-Intercept	0	1079	-3.68809	-2.4815	FALSE
252	ATF5	1.19428	1.19428	highest	label[T.stim]-Intercept	0	3810	3.71795	4.91223	FALSE
253	MIR29A	1.19145	1.19145	highest	label[T.stim]-Intercept	0	1656	-2.03831	-0.846862	FALSE
254	RP11-356I2.4	1.18881	1.18881	highest	label[T.stim]-Intercept	0	1474	-6.57602	-5.38722	FALSE
255	FXYD6	1.18862	1.18862	highest	label[T.stim]-Intercept	0	2500	0.514075	1.7027	FALSE
256	CCL5	1.1883	1.1883	highest	label[T.stim]-Intercept	0	3302	-5.73003	-4.54173	FALSE
257	PTPRE	1.18777	1.18777	highest	label[T.stim]-Intercept	0	2297	1.42474	2.61251	FALSE
258	CSTB	1.18732	1.18732	highest	label[T.stim]-Intercept	0	3987	0.596851	1.78417	FALSE
259	CTSZ	1.18547	1.18547	highest	label[T.stim]-Intercept	0	3595	2.92774	4.11321	FALSE
260	ITM2C	1.18546	1.18546	highest	label[T.stim]-Intercept	0	666	-8.43502	-7.24955	FALSE
261	MIR155HG	1.18191	1.18191	highest	label[T.stim]-Intercept	0	3955	-4.39883	-3.21691	FALSE
262	ADAM28	1.18175	1.18175	highest	label[T.stim]-Intercept	0	1856	-1.77656	-0.594805	FALSE
263	LGALS2	1.17521	1.17521	highest	label[T.stim]-Intercept	0	3909	3.89555	5.07076	FALSE
264	LYN	1.17246	1.17246	highest	label[T.stim]-Intercept	0	1894	1.88395	3.05641	FALSE
265	ACOT9	1.1668	1.1668	highest	label[T.stim]-Intercept	0	1715	0.926081	2.09288	FALSE
266	KIAA1958	1.15585	1.15585	highest	label[T.stim]-Intercept	0	2068	-2.83737	-1.68152	FALSE
267	DUSP5	1.15522	1.15522	highest	label[T.stim]-Intercept	0	2280	-1.09094	0.0642846	FALSE
268	GJB2	1.15242	1.15242	highest	label[T.stim]-Intercept	0	2761	0.103015	1.25543	FALSE
269	FXYD2	1.14983	1.14983	highest	label[T.stim]-Intercept	0	2499	-2.7357	-1.58587	FALSE
270	SLC15A4	1.14902	1.14902	highest	label[T.stim]-Intercept	0	2756	-1.62934	-0.480321	FALSE
271	HSP90AA1	1.14779	1.14779	highest	label[T.stim]-Intercept	0	2933	-2.33941	-1.19162	FALSE
272	ELOVL3	1.13507	1.13507	highest	label[T.stim]-Intercept	0	2273	-1.42532	-0.290251	FALSE
273	TNFAIP6	1.13199	1.13199	highest	label[T.stim]-Intercept	0	585	5.77418	6.90616	FALSE
274	TTC37	1.13009	1.13009	highest	label[T.stim]-Intercept	0	1161	-5.48385	-4.35375	FALSE
275	HAPLN3	1.12872	1.12872	highest	label[T.stim]-Intercept	0	3036	-4.60014	-3.47142	FALSE
276	ATF3	1.12702	1.12702	highest	label[T.stim]-Intercept	0	368	2.69206	3.81908	FALSE
277	FAM46A	1.12303	1.12303	highest	label[T.stim]-Intercept	0	1415	-2.44184	-1.31882	FALSE
278	ACTR6	1.12295	1.12295	highest	label[T.stim]-Intercept	0	2692	-6.32155	-5.1986	FALSE
279	TMEM19	1.12254	1.12254	highest	label[T.stim]-Intercept	0	2672	-5.21608	-4.09355	FALSE
280	CCNG2	1.12146	1.12146	highest	label[T.stim]-Intercept	0	981	-3.07368	-1.95223	FALSE
281	FAM212A	1.12098	1.12098	highest	label[T.stim]-Intercept	0	746	-3.88721	-2.76622	FALSE
282	CSF2	1.12034	1.12034	highest	label[T.stim]-Intercept	0	1184	-3.51328	-2.39294	FALSE
283	CXCL13	1.11867	1.11867	highest	label[T.stim]-Intercept	0	982	-2.88046	-1.76179	FALSE
284	CLIC4	1.11829	1.11829	highest	label[T.stim]-Intercept	0	72	1.42076	2.53905	FALSE
285	CCL18	1.11626	1.11626	highest	label[T.stim]-Intercept	0	3305	-1.43731	-0.321053	FALSE
286	HLA-DPB1	1.11027	1.11027	highest	label[T.stim]-Intercept	0	1360	0.451541	1.56181	FALSE
287	EBI3	1.1055	1.1055	highest	label[T.stim]-Intercept	0	3636	-2.59297	-1.48747	FALSE
288	HSBP1L1	1.10513	1.10513	highest	label[T.stim]-Intercept	0	3511	-6.40151	-5.29638	FALSE
289	HIST1H2BC	1.10024	1.10024	highest	label[T.stim]-Intercept	0	1298	0.0478339	1.14807	FALSE
290	HIST1H1C	1.09758	1.09758	highest	label[T.stim]-Intercept	0	1296	-5.97371	-4.87613	FALSE
291	TSC22D3	1.09644	1.09644	highest	label[T.stim]-Intercept	0	1778	-7.22802	-6.13158	FALSE
292	GSTO1	1.09619	1.09619	highest	label[T.stim]-Intercept	0	2278	0.967597	2.06379	FALSE
293	CCDC50	1.09433	1.09433	highest	label[T.stim]-Intercept	0	886	-0.790156	0.304173	FALSE
294	CCL3	1.09227	1.09227	highest	label[T.stim]-Intercept	0	3307	4.81637	5.90864	FALSE
295	SAMSN1	1.09097	1.09097	highest	label[T.stim]-Intercept	0	3951	-2.26074	-1.16977	FALSE
296	THAP8	1.09044	1.09044	highest	label[T.stim]-Intercept	0	3739	-4.38761	-3.29717	FALSE
297	CLECL1	1.08739	1.08739	highest	label[T.stim]-Intercept	0	2568	-3.74518	-2.65778	FALSE
298	VAV3-AS1	1.0846	1.0846	highest	label[T.stim]-Intercept	0	180	-1.0748	0.00980448	FALSE
299	PLAC8	1.08372	1.08372	highest	label[T.stim]-Intercept	0	988	-5.09338	-4.00966	FALSE
300	SNRPA	1.08323	1.08323	highest	label[T.stim]-Intercept	0	3760	-5.60128	-4.51806	FALSE
301	C2	1.078	1.078	highest	label[T.stim]-Intercept	0	1347	0.644189	1.72219	FALSE
302	STX11	1.07764	1.07764	highest	label[T.stim]-Intercept	0	1486	0.769914	1.84755	FALSE
303	CD79A	1.07473	1.07473	highest	label[T.stim]-Intercept	0	3769	-6.25355	-5.17882	FALSE
304	GCLM	1.07239	1.07239	highest	label[T.stim]-Intercept	0	172	-1.14767	-0.0752812	FALSE
305	AC104654.2	1.07112	1.07112	highest	label[T.stim]-Intercept	0	460	-1.58703	-0.515911	FALSE
306	B4GALT5	1.0691	1.0691	highest	label[T.stim]-Intercept	0	3580	1.12489	2.19399	FALSE
307	AP1AR	1.06234	1.06234	highest	label[T.stim]-Intercept	0	1025	-3.35383	-2.29149	FALSE
308	HINT3	1.06178	1.06178	highest	label[T.stim]-Intercept	0	1461	-3.27272	-2.21094	FALSE
309	ATF2	1.06165	1.06165	highest	label[T.stim]-Intercept	0	606	-4.55983	-3.49818	FALSE
310	FBXO32	1.0616	1.0616	highest	label[T.stim]-Intercept	0	1947	-7.28868	-6.22708	FALSE
311	DCBLD1	1.06158	1.06158	highest	label[T.stim]-Intercept	0	1455	-4.12078	-3.05919	FALSE
312	TRIM31	1.05943	1.05943	highest	label[T.stim]-Intercept	0	1322	-2.21544	-1.15601	FALSE
313	TFEC	1.0476	1.0476	highest	label[T.stim]-Intercept	0	1641	3.42883	4.47643	FALSE
314	CTSD	1.04699	1.04699	highest	label[T.stim]-Intercept	0	2317	2.27949	3.32648	FALSE
315	ZNF273	1.04109	1.04109	highest	label[T.stim]-Intercept	0	1580	-5.65581	-4.61472	FALSE
316	OTOF	1.03948	1.03948	highest	label[T.stim]-Intercept	0	435	-1.23792	-0.198438	FALSE
317	RAB38	1.03761	1.03761	highest	label[T.stim]-Intercept	0	2465	-2.66731	-1.62969	FALSE
318	STX3	1.03721	1.03721	highest	label[T.stim]-Intercept	0	2377	-0.350851	0.686354	FALSE
319	RGL1	1.03484	1.03484	highest	label[T.stim]-Intercept	0	327	3.20845	4.24329	FALSE
320	NSMAF	1.03341	1.03341	highest	label[T.stim]-Intercept	0	1896	0.479083	1.5125	FALSE
321	RRM1	1.03036	1.03036	highest	label[T.stim]-Intercept	0	2324	-7.45246	-6.42209	FALSE
322	ARL4D	1.02834	1.02834	highest	label[T.stim]-Intercept	0	3336	-5.05111	-4.02277	FALSE
323	INTS3	1.02696	1.02696	highest	label[T.stim]-Intercept	0	244	-3.58856	-2.5616	FALSE
324	RP11-548P2.2	1.02656	1.02656	highest	label[T.stim]-Intercept	0	520	-1.90051	-0.873947	FALSE
325	TICAM1	1.02626	1.02626	highest	label[T.stim]-Intercept	0	3645	-1.11138	-0.0851287	FALSE
326	CYP19A1	1.02405	1.02405	highest	label[T.stim]-Intercept	0	2974	-1.54776	-0.523707	FALSE
327	CDC42EP2	1.02249	1.02249	highest	label[T.stim]-Intercept	0	2411	3.70418	4.72667	FALSE
328	CKAP4	1.02159	1.02159	highest	label[T.stim]-Intercept	0	2707	1.66712	2.68871	FALSE
329	UBL3	1.01862	1.01862	highest	label[T.stim]-Intercept	0	2769	-3.14385	-2.12523	FALSE
330	CLEC11A	1.0171	1.0171	highest	label[T.stim]-Intercept	0	3814	-3.82678	-2.80969	FALSE
331	EMP1	1.01402	1.01402	highest	label[T.stim]-Intercept	0	2587	2.95928	3.9733	FALSE
332	CASP8	1.01329	1.01329	highest	label[T.stim]-Intercept	0	637	-5.25367	-4.24038	FALSE
333	OAS2	1.01278	1.01278	highest	label[T.stim]-Intercept	0	2727	-2.99148	-1.9787	FALSE
334	LRRC2	1.01275	1.01275	highest	label[T.stim]-Intercept	0	742	-5.37733	-4.36458	FALSE
335	HNRNPLL	1.01133	1.01133	highest	label[T.stim]-Intercept	0	455	-3.04594	-2.03461	FALSE
336	WASL	1.01045	1.01045	highest	label[T.stim]-Intercept	0	1646	-2.04461	-1.03415	FALSE
337	C4orf36	1.00526	1.00526	highest	label[T.stim]-Intercept	0	993	-3.18365	-2.1784	FALSE
338	GNG2	1.00341	1.00341	highest	label[T.stim]-Intercept	0	2864	-6.88295	-5.87954	FALSE
339	CEBPD	1.0027	1.0027	highest	label[T.stim]-Intercept	0	1891	1.39605	2.39875	FALSE
340	IL15	0.99442	0.99442	highest	label[T.stim]-Intercept	0	1048	-0.846932	0.147488	FALSE
341	MS4A4A	0.991831	0.991831	highest	label[T.stim]-Intercept	0	2379	3.89202	4.88385	FALSE
342	OGFRL1	0.989208	0.989208	highest	label[T.stim]-Intercept	0	1409	1.1654	2.15461	FALSE
343	IL15RA	0.985983	0.985983	highest	label[T.stim]-Intercept	0	2137	-2.24784	-1.26186	FALSE
344	IFNB1	0.985641	0.985641	highest	label[T.stim]-Intercept	0	1993	-1.50238	-0.516735	FALSE
345	GATAD1	0.98517	0.98517	highest	label[T.stim]-Intercept	0	1602	-2.68712	-1.70195	FALSE
346	RAB20	0.984497	0.984497	highest	label[T.stim]-Intercept	0	2822	1.84769	2.83219	FALSE
347	MAP2K6	0.983695	0.983695	highest	label[T.stim]-Intercept	0	3396	-2.41271	-1.42901	FALSE
348	IL23A	0.982699	0.982699	highest	label[T.stim]-Intercept	0	2642	-7.8043	-6.8216	FALSE
349	TCEAL3	0.978444	0.978444	highest	label[T.stim]-Intercept	0	1775	-3.49036	-2.51191	FALSE
350	NUP62	0.972823	0.972823	highest	label[T.stim]-Intercept	0	3809	-1.26359	-0.290768	FALSE
351	TRAF1	0.970475	0.970475	highest	label[T.stim]-Intercept	0	2079	-2.9595	-1.98903	FALSE
352	CD300A	0.965622	0.965622	highest	label[T.stim]-Intercept	0	3402	-3.07899	-2.11337	FALSE
353	CCR5	0.960915	0.960915	highest	label[T.stim]-Intercept	0	740	2.16527	3.12618	FALSE
354	HSPA1B	0.958846	0.958846	highest	label[T.stim]-Intercept	0	1345	-0.596209	0.362637	FALSE
355	CDHR3	0.958687	0.958687	highest	label[T.stim]-Intercept	0	1630	-7.292	-6.33331	FALSE
356	AGAP2	0.956533	0.956533	highest	label[T.stim]-Intercept	0	2649	-5.19539	-4.23885	FALSE
357	HK2	0.95447	0.95447	highest	label[T.stim]-Intercept	0	514	2.52508	3.47955	FALSE
358	EPHX1	0.952578	0.952578	highest	label[T.stim]-Intercept	0	383	-1.3526	-0.400027	FALSE
359	CITF22-92A6.1	0.950616	0.950616	highest	label[T.stim]-Intercept	0	3939	-4.80184	-3.85123	FALSE
360	CD163	0.949796	0.949796	highest	label[T.stim]-Intercept	0	2555	2.58881	3.5386	FALSE
361	CXCL12	0.946981	0.946981	highest	label[T.stim]-Intercept	0	2179	-1.85991	-0.912925	FALSE
362	AGPAT5	0.946224	0.946224	highest	label[T.stim]-Intercept	0	1825	-6.46439	-5.51816	FALSE
363	TCN2	0.945951	0.945951	highest	label[T.stim]-Intercept	0	3895	3.16536	4.11131	FALSE
364	BIN2	0.94522	0.94522	highest	label[T.stim]-Intercept	0	2624	-3.95202	-3.0068	FALSE
365	SEC14L2	0.941506	0.941506	highest	label[T.stim]-Intercept	0	3893	-6.46171	-5.5202	FALSE
366	AHSA1	0.939919	0.939919	highest	label[T.stim]-Intercept	0	2907	-4.0667	-3.12678	FALSE
367	WDR41	0.939827	0.939827	highest	label[T.stim]-Intercept	0	1142	-1.67401	-0.73418	FALSE
368	KCNE1L	0.939497	0.939497	highest	label[T.stim]-Intercept	0	1781	-1.71753	-0.778033	FALSE
369	MFSD1	0.9369	0.9369	highest	label[T.stim]-Intercept	0	855	-0.604713	0.332187	FALSE
370	IFI27	0.928861	0.928861	highest	label[T.stim]-Intercept	0	2922	1.80956	2.73842	FALSE
371	HIST2H2BE	0.928488	0.928488	highest	label[T.stim]-Intercept	0	223	-1.42439	-0.495899	FALSE
372	DDAH2	0.928028	0.928028	highest	label[T.stim]-Intercept	0	1342	0.405599	1.33363	FALSE
373	DROSHA	0.927907	0.927907	highest	label[T.stim]-Intercept	0	1095	-4.04503	-3.11713	FALSE
374	ARID5B	0.9251	0.9251	highest	label[T.stim]-Intercept	0	2194	-5.61858	-4.69348	FALSE
375	NAA25	0.925016	0.925016	highest	label[T.stim]-Intercept	0	2724	-5.22406	-4.29905	FALSE
376	IFRD1	0.924023	0.924023	highest	label[T.stim]-Intercept	0	1638	-4.60482	-3.6808	FALSE
377	HSPD1	0.922746	0.922746	highest	label[T.stim]-Intercept	0	628	-5.65975	-4.737	FALSE
378	ACSL1	0.919711	0.919711	highest	label[T.stim]-Intercept	0	1081	2.07604	2.99575	FALSE
379	HLA-DMA	0.919156	0.919156	highest	label[T.stim]-Intercept	0	1358	1.72595	2.64511	FALSE
380	RIPK2	0.911377	0.911377	highest	label[T.stim]-Intercept	0	1922	-0.57695	0.334427	FALSE
381	SPG20	0.909089	0.909089	highest	label[T.stim]-Intercept	0	2777	-1.92471	-1.01562	FALSE
382	VEZF1	0.904729	0.904729	highest	label[T.stim]-Intercept	0	3370	-3.4365	-2.53177	FALSE
383	PLBD1	0.902046	0.902046	highest	label[T.stim]-Intercept	0	2589	2.4159	3.31794	FALSE
384	IFT74	0.900616	0.900616	highest	label[T.stim]-Intercept	0	1995	-5.21725	-4.31663	FALSE
385	BAALC	0.90056	0.90056	highest	label[T.stim]-Intercept	0	1936	-1.97075	-1.07019	FALSE
386	PKIG	0.898908	0.898908	highest	label[T.stim]-Intercept	0	3566	-6.102	-5.20309	FALSE
387	UBE2D1	0.89554	0.89554	highest	label[T.stim]-Intercept	0	2191	-1.42603	-0.530494	FALSE
388	NLN	0.892745	0.892745	highest	label[T.stim]-Intercept	0	1125	0.472854	1.3656	FALSE
389	IL36G	0.890466	0.890466	highest	label[T.stim]-Intercept	0	555	-1.89783	-1.00736	FALSE
390	C10orf54	0.889006	0.889006	highest	label[T.stim]-Intercept	0	2213	-3.13203	-2.24302	FALSE
391	BCL2L13	0.888342	0.888342	highest	label[T.stim]-Intercept	0	3866	-2.64874	-1.7604	FALSE
392	FCGRT	0.886853	0.886853	highest	label[T.stim]-Intercept	0	3804	3.51152	4.39837	FALSE
393	MS4A1	0.87867	0.87867	highest	label[T.stim]-Intercept	0	2381	-5.52473	-4.64606	FALSE
394	AZIN1	0.875598	0.875598	highest	label[T.stim]-Intercept	0	1934	-3.88443	-3.00883	FALSE
395	SLC35G2	0.875089	0.875089	highest	label[T.stim]-Intercept	0	827	-4.37491	-3.49982	FALSE
396	FCGR3B	0.869582	0.869582	highest	label[T.stim]-Intercept	0	291	-0.649992	0.21959	FALSE
397	HIST1H2BJ	0.866739	0.866739	highest	label[T.stim]-Intercept	0	1309	-4.53257	-3.66583	FALSE
398	AMD1	0.864887	0.864887	highest	label[T.stim]-Intercept	0	1443	-3.63195	-2.76706	FALSE
399	GZMM	0.864508	0.864508	highest	label[T.stim]-Intercept	0	3612	-8.73847	-7.87396	FALSE
400	SDCBP	0.86415	0.86415	highest	label[T.stim]-Intercept	0	1895	0.841818	1.70597	FALSE
401	MGEA5	0.861233	0.861233	highest	label[T.stim]-Intercept	0	2270	-4.09831	-3.23708	FALSE
402	PXDC1	0.857643	0.857643	highest	label[T.stim]-Intercept	0	1258	-0.538587	0.319056	FALSE
403	MRPL18	0.855151	0.855151	highest	label[T.stim]-Intercept	0	1506	-4.1861	-3.33095	FALSE
404	ABHD12	0.853874	0.853874	highest	label[T.stim]-Intercept	0	3544	-0.190332	0.663542	FALSE
405	PANX1	0.852163	0.852163	highest	label[T.stim]-Intercept	0	2470	-0.938723	-0.0865595	FALSE
406	C15orf57	0.84863	0.84863	highest	label[T.stim]-Intercept	0	2955	-3.36279	-2.51416	FALSE
407	KLRC1	0.845162	0.845162	highest	label[T.stim]-Intercept	0	2579	-5.5938	-4.74864	FALSE
408	RPL39L	0.84118	0.84118	highest	label[T.stim]-Intercept	0	882	-4.25962	-3.41844	FALSE
409	LPAR6	0.840382	0.840382	highest	label[T.stim]-Intercept	0	2796	-1.25917	-0.418792	FALSE
410	EPHB2	0.838595	0.838595	highest	label[T.stim]-Intercept	0	64	-0.199235	0.63936	FALSE
411	SPI1	0.836995	0.836995	highest	label[T.stim]-Intercept	0	2365	4.65952	5.49652	FALSE
412	HIST1H4H	0.83686	0.83686	highest	label[T.stim]-Intercept	0	1307	-1.6211	-0.784239	FALSE
413	P2RX4	0.836301	0.836301	highest	label[T.stim]-Intercept	0	2738	1.39311	2.22942	FALSE
414	FCGR1A	0.836012	0.836012	highest	label[T.stim]-Intercept	0	222	2.7096	3.54561	FALSE
415	ARHGAP10	0.83528	0.83528	highest	label[T.stim]-Intercept	0	1055	0.961921	1.7972	FALSE
416	GPBAR1	0.834237	0.834237	highest	label[T.stim]-Intercept	0	654	1.47136	2.3056	FALSE
417	RASGEF1A	0.832599	0.832599	highest	label[T.stim]-Intercept	0	2177	-2.27177	-1.43917	FALSE
418	CMPK2	0.831479	0.831479	highest	label[T.stim]-Intercept	0	415	-3.41809	-2.58661	FALSE
419	CLIC2	0.831076	0.831076	highest	label[T.stim]-Intercept	0	1817	2.08092	2.912	FALSE
420	LCP2	0.830621	0.830621	highest	label[T.stim]-Intercept	0	1227	-1.24239	-0.411769	FALSE
421	CCL13	0.822479	0.822479	highest	label[T.stim]-Intercept	0	3298	0.253827	1.07631	FALSE
422	IRAK2	0.819363	0.819363	highest	label[T.stim]-Intercept	0	699	0.143028	0.962391	FALSE
423	MYO1E	0.815532	0.815532	highest	label[T.stim]-Intercept	0	2987	-0.727003	0.0885292	FALSE
424	LRIF1	0.814981	0.814981	highest	label[T.stim]-Intercept	0	188	-5.77022	-4.95524	FALSE
425	ARIH1	0.814751	0.814751	highest	label[T.stim]-Intercept	0	3009	-2.61157	-1.79682	FALSE
426	ADM	0.813475	0.813475	highest	label[T.stim]-Intercept	0	2336	3.6456	4.45907	FALSE
427	TET2	0.809714	0.809714	highest	label[T.stim]-Intercept	0	1019	-0.465088	0.344626	FALSE
428	PGM2L1	0.807991	0.807991	highest	label[T.stim]-Intercept	0	2442	-6.74993	-5.94194	FALSE
429	LINC00996	0.806449	0.806449	highest	label[T.stim]-Intercept	0	1672	-3.41496	-2.60851	FALSE
430	APOBR	0.806025	0.806025	highest	label[T.stim]-Intercept	0	3119	1.3642	2.17023	FALSE
431	MYLIP	0.80522	0.80522	highest	label[T.stim]-Intercept	0	1279	-5.12935	-4.32413	FALSE
432	GLRX	0.80346	0.80346	highest	label[T.stim]-Intercept	0	1162	-0.897183	-0.0937231	FALSE
433	PKIA	0.801739	0.801739	highest	label[T.stim]-Intercept	0	1911	-7.84896	-7.04722	FALSE
434	RP11-752G15.6	0.80127	0.80127	highest	label[T.stim]-Intercept	0	3028	-7.16401	-6.36274	FALSE
435	GRSF1	0.80067	0.80067	highest	label[T.stim]-Intercept	0	963	-4.70977	-3.9091	FALSE
436	GCA	0.797987	0.797987	highest	label[T.stim]-Intercept	0	592	-0.584184	0.213803	FALSE
437	RP11-326C3.12	0.796479	0.796479	highest	label[T.stim]-Intercept	0	2309	-4.04323	-3.24675	FALSE
438	LINC00909	0.795164	0.795164	highest	label[T.stim]-Intercept	0	3508	-4.26018	-3.46502	FALSE
439	AK4	0.79505	0.79505	highest	label[T.stim]-Intercept	0	147	1.21795	2.013	FALSE
440	TUBA1B	0.790505	0.790505	highest	label[T.stim]-Intercept	0	2619	-3.73172	-2.94121	FALSE
441	SCML1	0.786748	0.786748	highest	label[T.stim]-Intercept	0	1708	-5.24151	-4.45477	FALSE
442	TTC39B	0.78283	0.78283	highest	label[T.stim]-Intercept	0	1988	-3.48947	-2.70664	FALSE
443	HLA-DMB	0.780461	0.780461	highest	label[T.stim]-Intercept	0	1357	-0.0661723	0.714289	FALSE
444	GCLC	0.779926	0.779926	highest	label[T.stim]-Intercept	0	1404	-1.38296	-0.603031	FALSE
445	FAM76B	0.776472	0.776472	highest	label[T.stim]-Intercept	0	2474	-5.06098	-4.28451	FALSE
446	BTN2A2	0.775601	0.775601	highest	label[T.stim]-Intercept	0	1308	-3.34176	-2.56616	FALSE
447	LEMD3	0.77427	0.77427	highest	label[T.stim]-Intercept	0	2658	-4.17714	-3.40287	FALSE
448	ADAP2	0.7739	0.7739	highest	label[T.stim]-Intercept	0	3290	3.2724	4.0463	FALSE
449	FUT8	0.773661	0.773661	highest	label[T.stim]-Intercept	0	2882	-5.76788	-4.99422	FALSE
450	WNT10A	0.773181	0.773181	highest	label[T.stim]-Intercept	0	657	-5.84249	-5.06931	FALSE
451	GPRASP1	0.772878	0.772878	highest	label[T.stim]-Intercept	0	1771	-5.16606	-4.39318	FALSE
452	LSS	0.772338	0.772338	highest	label[T.stim]-Intercept	0	3998	-2.44065	-1.66831	FALSE
453	RBM43	0.768616	0.768616	highest	label[T.stim]-Intercept	0	584	-5.9863	-5.21768	FALSE
454	CLEC4D	0.767055	0.767055	highest	label[T.stim]-Intercept	0	2560	3.58989	4.35694	FALSE
455	ORC4	0.765819	0.765819	highest	label[T.stim]-Intercept	0	583	-5.73255	-4.96673	FALSE
456	ZFP90	0.764804	0.764804	highest	label[T.stim]-Intercept	0	3172	-6.73237	-5.96756	FALSE
457	KIAA0247	0.763949	0.763949	highest	label[T.stim]-Intercept	0	2886	-0.247894	0.516055	FALSE
458	COA1	0.763478	0.763478	highest	label[T.stim]-Intercept	0	1567	-7.5102	-6.74672	FALSE
459	FGR	0.763162	0.763162	highest	label[T.stim]-Intercept	0	82	2.68133	3.4445	FALSE
460	FAM135A	0.760807	0.760807	highest	label[T.stim]-Intercept	0	1408	-1.6805	-0.919691	FALSE
461	AVPI1	0.760663	0.760663	highest	label[T.stim]-Intercept	0	2262	-1.52882	-0.768159	FALSE
462	C10orf118	0.75733	0.75733	highest	label[T.stim]-Intercept	0	2284	-4.27169	-3.51436	FALSE
463	F13A1	0.753323	0.753323	highest	label[T.stim]-Intercept	0	1263	-3.09684	-2.34352	FALSE
464	CCL7	0.751725	0.751725	highest	label[T.stim]-Intercept	0	3296	6.05902	6.81075	FALSE
465	LINC00176	0.749608	0.749608	highest	label[T.stim]-Intercept	0	3610	-4.74066	-3.99105	FALSE
466	MBOAT7	0.748544	0.748544	highest	label[T.stim]-Intercept	0	3830	1.70362	2.45217	FALSE
467	CPED1	0.747004	0.747004	highest	label[T.stim]-Intercept	0	1644	-1.50419	-0.757187	FALSE
468	LATS2	0.745162	0.745162	highest	label[T.stim]-Intercept	0	2763	-0.144473	0.600688	FALSE
469	IGF2R	0.74306	0.74306	highest	label[T.stim]-Intercept	0	1507	0.571299	1.31436	FALSE
470	BRI3	0.741237	0.741237	highest	label[T.stim]-Intercept	0	1609	1.33301	2.07425	FALSE
471	AQP3	0.739986	0.739986	highest	label[T.stim]-Intercept	0	1999	-8.79491	-8.05493	FALSE
472	ING1	0.737582	0.737582	highest	label[T.stim]-Intercept	0	2824	-6.25415	-5.51657	FALSE
473	FCGR1B	0.736494	0.736494	highest	label[T.stim]-Intercept	0	213	1.66411	2.4006	FALSE
474	PRKCDBP	0.735038	0.735038	highest	label[T.stim]-Intercept	0	2329	-0.119504	0.615533	FALSE
475	LYPD2	0.731218	0.731218	highest	label[T.stim]-Intercept	0	1963	-1.0971	-0.365882	FALSE
476	CLEC12A	0.729301	0.729301	highest	label[T.stim]-Intercept	0	2572	2.25561	2.98491	FALSE
477	SLC39A11	0.727579	0.727579	highest	label[T.stim]-Intercept	0	3399	-2.9117	-2.18412	FALSE
478	TXK	0.727558	0.727558	highest	label[T.stim]-Intercept	0	945	-7.23626	-6.5087	FALSE
479	ZNF627	0.726815	0.726815	highest	label[T.stim]-Intercept	0	3679	-4.44985	-3.72304	FALSE
480	FKBP4	0.723349	0.723349	highest	label[T.stim]-Intercept	0	2536	-3.31174	-2.58839	FALSE
481	ZNF124	0.722327	0.722327	highest	label[T.stim]-Intercept	0	410	-3.82675	-3.10442	FALSE
482	TMED7	0.720264	0.720264	highest	label[T.stim]-Intercept	0	1174	-3.76708	-3.04682	FALSE
483	C1QC	0.718228	0.718228	highest	label[T.stim]-Intercept	0	62	-1.38304	-0.664815	FALSE
484	HAVCR2	0.715277	0.715277	highest	label[T.stim]-Intercept	0	1222	2.06027	2.77555	FALSE
485	ANKRD1	0.714193	0.714193	highest	label[T.stim]-Intercept	0	2246	-2.17857	-1.46438	FALSE
486	SDPR	0.714193	0.714193	highest	label[T.stim]-Intercept	0	624	-3.91642	-3.20223	FALSE
487	PASK	0.711727	0.711727	highest	label[T.stim]-Intercept	0	683	-9.65892	-8.9472	FALSE
488	AGK	0.711637	0.711637	highest	label[T.stim]-Intercept	0	1661	-5.13689	-4.42525	FALSE
489	TMEM91	0.711406	0.711406	highest	label[T.stim]-Intercept	0	3763	-3.57261	-2.8612	FALSE
490	RP11-35G9.3	0.709041	0.709041	highest	label[T.stim]-Intercept	0	3495	-4.13617	-3.42713	FALSE
491	SNAP23	0.705483	0.705483	highest	label[T.stim]-Intercept	0	2962	-2.42473	-1.71925	FALSE
492	RP11-291B21.2	0.70502	0.70502	highest	label[T.stim]-Intercept	0	2580	-8.81238	-8.10736	FALSE
493	RP3-395M20.12	0.704767	0.704767	highest	label[T.stim]-Intercept	0	9	-4.20104	-3.49627	FALSE
494	TTC39A	0.702847	0.702847	highest	label[T.stim]-Intercept	0	131	-2.69767	-1.99482	FALSE
495	UBFD1	0.702824	0.702824	highest	label[T.stim]-Intercept	0	3109	-3.54369	-2.84087	FALSE
496	CYTL1	0.702721	0.702721	highest	label[T.stim]-Intercept	0	914	-2.32736	-1.62464	FALSE
497	MPP1	0.702312	0.702312	highest	label[T.stim]-Intercept	0	1814	2.63321	3.33552	FALSE
498	UBXN11	0.701841	0.701841	highest	label[T.stim]-Intercept	0	80	-2.21233	-1.51049	FALSE
499	PCSK1N	0.699556	0.699556	highest	label[T.stim]-Intercept	0	1739	-8.1567	-7.45714	FALSE
500	CDK17	0.698951	0.698951	highest	label[T.stim]-Intercept	0	2690	-6.25039	-5.55144	FALSE
501	TIFAB	0.698062	0.698062	highest	label[T.stim]-Intercept	0	1190	-1.26678	-0.568717	FALSE
502	C12orf57	0.6977	0.6977	highest	label[T.stim]-Intercept	0	2553	-8.20385	-7.50615	FALSE
503	SCCPDH	0.697057	0.697057	highest	label[T.stim]-Intercept	0	408	-5.16883	-4.47177	FALSE
504	DTNBP1	0.696035	0.696035	highest	label[T.stim]-Intercept	0	1278	-3.60515	-2.90911	FALSE
505	RAB3GAP1	0.693993	0.693993	highest	label[T.stim]-Intercept	0	574	-3.64232	-2.94833	FALSE
506	SCARB2	0.692009	0.692009	highest	label[T.stim]-Intercept	0	980	0.970059	1.66207	FALSE
507	UBD	0.691883	0.691883	highest	label[T.stim]-Intercept	0	1321	-1.92721	-1.23532	FALSE
508	FLI1	0.691535	0.691535	highest	label[T.stim]-Intercept	0	2521	-6.29734	-5.60581	FALSE
509	RP13-580F15.2	0.689584	0.689584	highest	label[T.stim]-Intercept	0	3224	-5.43318	-4.7436	FALSE
510	RHOH	0.688842	0.688842	highest	label[T.stim]-Intercept	0	941	-8.85152	-8.16268	FALSE
511	SLC8A1	0.688345	0.688345	highest	label[T.stim]-Intercept	0	459	3.0768	3.76514	FALSE
512	PVRL2	0.686237	0.686237	highest	label[T.stim]-Intercept	0	3782	4.7758	5.46203	FALSE
513	TTC38	0.683406	0.683406	highest	label[T.stim]-Intercept	0	3940	-3.41808	-2.73467	FALSE
514	DNAJB1	0.681948	0.681948	highest	label[T.stim]-Intercept	0	3695	-3.97866	-3.29671	FALSE
515	TRIM65	0.680607	0.680607	highest	label[T.stim]-Intercept	0	3417	-6.31023	-5.62962	FALSE
516	SYNJ1	0.680529	0.680529	highest	label[T.stim]-Intercept	0	3964	-1.76359	-1.08306	FALSE
517	TANK	0.678036	0.678036	highest	label[T.stim]-Intercept	0	589	-2.35397	-1.67594	FALSE
518	PATZ1	0.676099	0.676099	highest	label[T.stim]-Intercept	0	3897	-5.61304	-4.93694	FALSE
519	MMP28	0.676067	0.676067	highest	label[T.stim]-Intercept	0	3301	-4.96984	-4.29377	FALSE
520	VSIG1	0.67559	0.67559	highest	label[T.stim]-Intercept	0	1779	-7.08383	-6.40824	FALSE
521	RCBTB2	0.675226	0.675226	highest	label[T.stim]-Intercept	0	2797	1.3948	2.07003	FALSE
522	STX17	0.673432	0.673432	highest	label[T.stim]-Intercept	0	2054	-4.00752	-3.33409	FALSE
523	PRR7	0.672137	0.672137	highest	label[T.stim]-Intercept	0	1236	-6.35071	-5.67858	FALSE
524	ZMYM4	0.670067	0.670067	highest	label[T.stim]-Intercept	0	104	-2.5402	-1.87014	FALSE
525	FKBP15	0.667884	0.667884	highest	label[T.stim]-Intercept	0	2071	-0.390496	0.277388	FALSE
526	LGALS1	0.667024	0.667024	highest	label[T.stim]-Intercept	0	3911	3.73311	4.40013	FALSE
527	YPEL5	0.665292	0.665292	highest	label[T.stim]-Intercept	0	445	-4.70966	-4.04437	FALSE
528	CCDC28B	0.664737	0.664737	highest	label[T.stim]-Intercept	0	95	-6.22642	-5.56168	FALSE
529	HDAC6	0.663718	0.663718	highest	label[T.stim]-Intercept	0	1738	-2.95812	-2.2944	FALSE
530	SMC6	0.661947	0.661947	highest	label[T.stim]-Intercept	0	428	-4.777	-4.11505	FALSE
531	DBP	0.661939	0.661939	highest	label[T.stim]-Intercept	0	3799	-5.90291	-5.24097	FALSE
532	CCL1	0.661424	0.661424	highest	label[T.stim]-Intercept	0	3299	-1.70876	-1.04733	FALSE
533	NELL2	0.660323	0.660323	highest	label[T.stim]-Intercept	0	2610	-9.21207	-8.55175	FALSE
534	ALDH6A1	0.659556	0.659556	highest	label[T.stim]-Intercept	0	2898	-6.81902	-6.15947	FALSE
535	FGL2	0.657584	0.657584	highest	label[T.stim]-Intercept	0	1592	4.30204	4.95963	FALSE
536	RCAN3	0.654822	0.654822	highest	label[T.stim]-Intercept	0	71	-7.97726	-7.32244	FALSE
537	CACYBP	0.6543	0.6543	highest	label[T.stim]-Intercept	0	315	-5.0313	-4.377	FALSE
538	ZNF555	0.651681	0.651681	highest	label[T.stim]-Intercept	0	3630	-4.50308	-3.8514	FALSE
539	KCNQ1OT1	0.64983	0.64983	highest	label[T.stim]-Intercept	0	2321	-3.69504	-3.04521	FALSE
540	H1F0	0.64819	0.64819	highest	label[T.stim]-Intercept	0	3913	-0.557616	0.0905745	FALSE
541	CPM	0.647605	0.647605	highest	label[T.stim]-Intercept	0	2665	1.54169	2.18929	FALSE
542	RP11-598F7.3	0.647353	0.647353	highest	label[T.stim]-Intercept	0	2530	0.158752	0.806105	FALSE
543	CD22	0.646806	0.646806	highest	label[T.stim]-Intercept	0	3731	-3.3368	-2.69	FALSE
544	SIRPA	0.645666	0.645666	highest	label[T.stim]-Intercept	0	3514	3.88318	4.52885	FALSE
545	TES	0.645151	0.645151	highest	label[T.stim]-Intercept	0	1642	-3.67965	-3.0345	FALSE
546	HSD17B8	0.643577	0.643577	highest	label[T.stim]-Intercept	0	1361	-6.61482	-5.97125	FALSE
547	PAXIP1-AS2	0.64251	0.64251	highest	label[T.stim]-Intercept	0	1680	-4.95922	-4.31671	FALSE
548	KIF23	0.639754	0.639754	highest	label[T.stim]-Intercept	0	3005	-1.58674	-0.94699	FALSE
549	AL928768.3	0.638258	0.638258	highest	label[T.stim]-Intercept	0	2942	-4.83192	-4.19367	FALSE
550	TTC7A	0.637923	0.637923	highest	label[T.stim]-Intercept	0	464	-1.85617	-1.21825	FALSE
551	MIR181A1HG	0.637306	0.637306	highest	label[T.stim]-Intercept	0	340	-1.97562	-1.33831	FALSE
552	IFITM3	0.636167	0.636167	highest	label[T.stim]-Intercept	0	2308	2.12793	2.7641	FALSE
553	CCR7	0.63611	0.63611	highest	label[T.stim]-Intercept	0	3322	-9.87238	-9.23627	FALSE
554	C12orf76	0.63595	0.63595	highest	label[T.stim]-Intercept	0	2719	-6.81191	-6.17596	FALSE
555	RP11-5C23.1	0.635132	0.635132	highest	label[T.stim]-Intercept	0	1682	-3.08297	-2.44784	FALSE
556	DNAJA4	0.634989	0.634989	highest	label[T.stim]-Intercept	0	3020	-0.462561	0.172428	FALSE
557	KMO	0.633912	0.633912	highest	label[T.stim]-Intercept	0	400	3.17837	3.81228	FALSE
558	CLEC2B	0.629876	0.629876	highest	label[T.stim]-Intercept	0	2571	-4.51943	-3.88955	FALSE
559	RP11-514O12.4	0.629506	0.629506	highest	label[T.stim]-Intercept	0	1510	-3.55509	-2.92558	FALSE
560	TMIGD2	0.629217	0.629217	highest	label[T.stim]-Intercept	0	3637	-7.60965	-6.98043	FALSE
561	CAMK2D	0.628399	0.628399	highest	label[T.stim]-Intercept	0	1028	-3.63755	-3.00915	FALSE
562	ASCL2	0.626934	0.626934	highest	label[T.stim]-Intercept	0	2319	1.16565	1.79258	FALSE
563	MAP3K1	0.625578	0.625578	highest	label[T.stim]-Intercept	0	1117	-3.91193	-3.28635	FALSE
564	ATMIN	0.62536	0.62536	highest	label[T.stim]-Intercept	0	3187	-4.1667	-3.54134	FALSE
565	RAMP1	0.623813	0.623813	highest	label[T.stim]-Intercept	0	675	-3.98154	-3.35772	FALSE
566	MAP3K4	0.623711	0.623711	highest	label[T.stim]-Intercept	0	1509	-2.84575	-2.22204	FALSE
567	DUSP2	0.623539	0.623539	highest	label[T.stim]-Intercept	0	531	-5.31153	-4.68799	FALSE
568	METTL7B	0.622753	0.622753	highest	label[T.stim]-Intercept	0	2635	-1.49144	-0.868684	FALSE
569	SNX20	0.622619	0.622619	highest	label[T.stim]-Intercept	0	3143	-2.67012	-2.0475	FALSE
570	MSRB3	0.622153	0.622153	highest	label[T.stim]-Intercept	0	2659	-1.64084	-1.01868	FALSE
571	HEMGN	0.619921	0.619921	highest	label[T.stim]-Intercept	0	2047	-5.76805	-5.14813	FALSE
572	P2RX7	0.61662	0.61662	highest	label[T.stim]-Intercept	0	2737	1.41493	2.03155	FALSE
573	CTB-113D17.1	0.615638	0.615638	highest	label[T.stim]-Intercept	0	1551	-2.52747	-1.91183	FALSE
574	CHST2	0.615501	0.615501	highest	label[T.stim]-Intercept	0	833	-0.82209	-0.206588	FALSE
575	HOPX	0.612465	0.612465	highest	label[T.stim]-Intercept	0	956	-6.45511	-5.84265	FALSE
576	IGFBP7	0.611852	0.611852	highest	label[T.stim]-Intercept	0	958	0.521464	1.13332	FALSE
577	IL1R2	0.610888	0.610888	highest	label[T.stim]-Intercept	0	537	2.70021	3.3111	FALSE
578	CHORDC1	0.610428	0.610428	highest	label[T.stim]-Intercept	0	2467	-3.92376	-3.31333	FALSE
579	SCYL3	0.610373	0.610373	highest	label[T.stim]-Intercept	0	308	-5.36609	-4.75571	FALSE
580	ATOX1	0.609715	0.609715	highest	label[T.stim]-Intercept	0	1220	0.303078	0.912793	FALSE
581	TSTD3	0.609277	0.609277	highest	label[T.stim]-Intercept	0	1431	-3.77861	-3.16933	FALSE
582	PPP1R15A	0.608426	0.608426	highest	label[T.stim]-Intercept	0	3801	-0.0547617	0.553664	FALSE
583	NBL1	0.604274	0.604274	highest	label[T.stim]-Intercept	0	51	-6.27541	-5.67113	FALSE
584	EFCAB7	0.603606	0.603606	highest	label[T.stim]-Intercept	0	146	-6.32171	-5.7181	FALSE
585	MICB	0.603448	0.603448	highest	label[T.stim]-Intercept	0	1333	-2.9083	-2.30485	FALSE
586	EIF5A2	0.601757	0.601757	highest	label[T.stim]-Intercept	0	864	-5.58968	-4.98792	FALSE
587	ISCA1	0.599867	0.599867	highest	label[T.stim]-Intercept	0	2034	-6.96192	-6.36205	FALSE
588	TLR7	0.598983	0.598983	highest	label[T.stim]-Intercept	0	1700	-1.73504	-1.13606	FALSE
589	CLDN23	0.597899	0.597899	highest	label[T.stim]-Intercept	0	1827	2.40283	3.00073	FALSE
590	ALAS1	0.59641	0.59641	highest	label[T.stim]-Intercept	0	758	-1.90079	-1.30438	FALSE
591	CTC-332L22.1	0.594213	0.594213	highest	label[T.stim]-Intercept	0	1169	-3.60252	-3.00831	FALSE
592	TNF	0.594195	0.594195	highest	label[T.stim]-Intercept	0	1336	0.549468	1.14366	FALSE
593	SLC2A6	0.593509	0.593509	highest	label[T.stim]-Intercept	0	2112	2.58313	3.17664	FALSE
594	NR1H3	0.59332	0.59332	highest	label[T.stim]-Intercept	0	2364	-2.36001	-1.76669	FALSE
595	TOB1	0.593024	0.593024	highest	label[T.stim]-Intercept	0	3362	-5.64527	-5.05225	FALSE
596	NIPA1	0.592083	0.592083	highest	label[T.stim]-Intercept	0	2945	-5.03814	-4.44606	FALSE
597	POLR1A	0.591762	0.591762	highest	label[T.stim]-Intercept	0	521	-4.28531	-3.69355	FALSE
598	DYNLT1	0.59095	0.59095	highest	label[T.stim]-Intercept	0	1500	-0.885176	-0.294226	FALSE
599	SFXN1	0.588644	0.588644	highest	label[T.stim]-Intercept	0	1232	-8.63172	-8.04307	FALSE
600	BCL2A1	0.588549	0.588549	highest	label[T.stim]-Intercept	0	3026	0.78714	1.37569	FALSE
601	FAS	0.588524	0.588524	highest	label[T.stim]-Intercept	0	2240	-4.64865	-4.06013	FALSE
602	TVP23A	0.586974	0.586974	highest	label[T.stim]-Intercept	0	3090	-3.62511	-3.03814	FALSE
603	ADAM8	0.585905	0.585905	highest	label[T.stim]-Intercept	0	2303	-0.374078	0.211827	FALSE
604	ARL17B	0.581398	0.581398	highest	label[T.stim]-Intercept	0	3348	-5.16718	-4.58579	FALSE
605	CPNE7	0.578136	0.578136	highest	label[T.stim]-Intercept	0	3208	-6.03895	-5.46081	FALSE
606	SLC9B2	0.577696	0.577696	highest	label[T.stim]-Intercept	0	1016	-5.66774	-5.09004	FALSE
607	SPRY1	0.575585	0.575585	highest	label[T.stim]-Intercept	0	1038	-5.64147	-5.06589	FALSE
608	TMEM217	0.574055	0.574055	highest	label[T.stim]-Intercept	0	1375	-3.43788	-2.86383	FALSE
609	RECK	0.572957	0.572957	highest	label[T.stim]-Intercept	0	2015	-3.50874	-2.93578	FALSE
610	CLU	0.571071	0.571071	highest	label[T.stim]-Intercept	0	1862	-4.32915	-3.75808	FALSE
611	CMTM6	0.570827	0.570827	highest	label[T.stim]-Intercept	0	714	-1.78117	-1.21034	FALSE
612	SECTM1	0.569192	0.569192	highest	label[T.stim]-Intercept	0	3446	0.687345	1.25654	FALSE
613	MT1G	0.569006	0.569006	highest	label[T.stim]-Intercept	0	3151	-2.08293	-1.51392	FALSE
614	SCARF1	0.568788	0.568788	highest	label[T.stim]-Intercept	0	3211	-0.00994787	0.55884	FALSE
615	CTA-384D8.35	0.568015	0.568015	highest	label[T.stim]-Intercept	0	3949	0.73936	1.30738	FALSE
616	BACH2	0.563321	0.563321	highest	label[T.stim]-Intercept	0	1429	-6.69073	-6.12741	FALSE
617	TSPAN32	0.56138	0.56138	highest	label[T.stim]-Intercept	0	2320	-2.01725	-1.45587	FALSE
618	TRIM58	0.560329	0.560329	highest	label[T.stim]-Intercept	0	411	-1.78818	-1.22785	FALSE
619	PDE4DIP	0.559789	0.559789	highest	label[T.stim]-Intercept	0	216	2.38353	2.94332	FALSE
620	FMR1	0.558301	0.558301	highest	label[T.stim]-Intercept	0	1801	-3.96435	-3.40605	FALSE
621	CTD-2576D5.4	0.557269	0.557269	highest	label[T.stim]-Intercept	0	3103	-4.30901	-3.75175	FALSE
622	PIGB	0.556932	0.556932	highest	label[T.stim]-Intercept	0	2978	-5.15131	-4.59438	FALSE
623	UNKL	0.551265	0.551265	highest	label[T.stim]-Intercept	0	3059	-4.05375	-3.50248	FALSE
624	SGCE	0.55022	0.55022	highest	label[T.stim]-Intercept	0	1607	-4.69193	-4.14171	FALSE
625	VWA3B	0.547772	0.547772	highest	label[T.stim]-Intercept	0	534	-2.34764	-1.79987	FALSE
626	ALDH2	0.546369	0.546369	highest	label[T.stim]-Intercept	0	2723	3.45037	3.99674	FALSE
627	KCTD21	0.545972	0.545972	highest	label[T.stim]-Intercept	0	2455	-4.68541	-4.13944	FALSE
628	EMP3	0.545381	0.545381	highest	label[T.stim]-Intercept	0	3798	-0.400006	0.145375	FALSE
629	TLK1	0.544248	0.544248	highest	label[T.stim]-Intercept	0	599	-5.63718	-5.09293	FALSE
630	FNTA	0.543103	0.543103	highest	label[T.stim]-Intercept	0	1888	-5.54447	-5.00136	FALSE
631	ZC3H11A	0.543038	0.543038	highest	label[T.stim]-Intercept	0	349	-4.18057	-3.63753	FALSE
632	GAMT	0.54173	0.54173	highest	label[T.stim]-Intercept	0	3621	-6.64986	-6.10813	FALSE
633	PLEKHF1	0.541705	0.541705	highest	label[T.stim]-Intercept	0	3725	-7.20817	-6.66646	FALSE
634	LILRB2	0.539633	0.539633	highest	label[T.stim]-Intercept	0	3832	4.9709	5.51053	FALSE
635	SCRN2	0.539345	0.539345	highest	label[T.stim]-Intercept	0	3353	-6.4588	-5.91945	FALSE
636	LXN	0.538816	0.538816	highest	label[T.stim]-Intercept	0	853	-4.74051	-4.2017	FALSE
637	TSPYL2	0.538229	0.538229	highest	label[T.stim]-Intercept	0	1743	-5.8954	-5.35717	FALSE
638	RP4-756G23.5	0.536419	0.536419	highest	label[T.stim]-Intercept	0	3925	-2.12494	-1.58853	FALSE
639	TUBB2A	0.536084	0.536084	highest	label[T.stim]-Intercept	0	1257	-2.40394	-1.86785	FALSE
640	CSTF3	0.533537	0.533537	highest	label[T.stim]-Intercept	0	2348	-5.24622	-4.71268	FALSE
641	AIFM2	0.533069	0.533069	highest	label[T.stim]-Intercept	0	2207	0.253121	0.78619	FALSE
642	FAM69A	0.532791	0.532791	highest	label[T.stim]-Intercept	0	169	-5.67184	-5.13905	FALSE
643	LGALS8	0.532143	0.532143	highest	label[T.stim]-Intercept	0	397	-5.39218	-4.86004	FALSE
644	ITM2A	0.531698	0.531698	highest	label[T.stim]-Intercept	0	1759	-9.7282	-9.19651	FALSE
645	ARHGAP21	0.531433	0.531433	highest	label[T.stim]-Intercept	0	2161	-1.62056	-1.08913	FALSE
646	PTK7	0.530696	0.530696	highest	label[T.stim]-Intercept	0	1389	-4.00158	-3.47088	FALSE
647	MYADM	0.530118	0.530118	highest	label[T.stim]-Intercept	0	3829	-2.19237	-1.66225	FALSE
648	C12orf75	0.527473	0.527473	highest	label[T.stim]-Intercept	0	2706	-6.42101	-5.89354	FALSE
649	TMCO4	0.526126	0.526126	highest	label[T.stim]-Intercept	0	52	-4.5672	-4.04107	FALSE
650	NUDT2	0.525702	0.525702	highest	label[T.stim]-Intercept	0	2003	-5.8924	-5.3667	FALSE
651	CXCR3	0.525613	0.525613	highest	label[T.stim]-Intercept	0	1752	-7.24594	-6.72033	FALSE
652	SLC25A46	0.524635	0.524635	highest	label[T.stim]-Intercept	0	1170	-5.88759	-5.36295	FALSE
653	ABHD3	0.523851	0.523851	highest	label[T.stim]-Intercept	0	3471	-3.689	-3.16515	FALSE
654	QDPR	0.520888	0.520888	highest	label[T.stim]-Intercept	0	925	-6.36999	-5.8491	FALSE
655	PLA2G4A	0.520108	0.520108	highest	label[T.stim]-Intercept	0	332	-0.468572	0.0515356	FALSE
656	C1QA	0.519572	0.519572	highest	label[T.stim]-Intercept	0	61	0.490158	1.00973	FALSE
657	RHOC	0.516381	0.516381	highest	label[T.stim]-Intercept	0	195	0.470945	0.987326	FALSE
658	RP11-44N11.2	0.514472	0.514472	highest	label[T.stim]-Intercept	0	1944	-4.08039	-3.56592	FALSE
659	TSPAN13	0.513937	0.513937	highest	label[T.stim]-Intercept	0	1536	-4.15242	-3.63848	FALSE
660	NRIP1	0.513706	0.513706	highest	label[T.stim]-Intercept	0	3952	-2.03528	-1.52158	FALSE
661	MS4A7	0.513354	0.513354	highest	label[T.stim]-Intercept	0	2380	5.37669	5.89005	FALSE
662	ZEB2	0.513344	0.513344	highest	label[T.stim]-Intercept	0	580	2.22978	2.74312	FALSE
663	EHBP1	0.512844	0.512844	highest	label[T.stim]-Intercept	0	480	-5.46382	-4.95097	FALSE
664	ALDH1A1	0.512518	0.512518	highest	label[T.stim]-Intercept	0	2023	0.325742	0.83826	FALSE
665	IL2RA	0.511283	0.511283	highest	label[T.stim]-Intercept	0	2138	-5.1527	-4.64141	FALSE
666	LASP1	0.511109	0.511109	highest	label[T.stim]-Intercept	0	3315	-1.53997	-1.02886	FALSE
667	RP11-139H15.1	0.509486	0.509486	highest	label[T.stim]-Intercept	0	2977	-3.41729	-2.90781	FALSE
668	PNOC	0.50876	0.50876	highest	label[T.stim]-Intercept	0	1864	-3.77375	-3.26499	FALSE
669	NDEL1	0.508649	0.508649	highest	label[T.stim]-Intercept	0	3252	-4.39364	-3.88499	FALSE
670	BBS7	0.507439	0.507439	highest	label[T.stim]-Intercept	0	1035	-4.05629	-3.54885	FALSE
671	SFXN3	0.505637	0.505637	highest	label[T.stim]-Intercept	0	2268	-1.78741	-1.28177	FALSE
672	HAR1A	0.504366	0.504366	highest	label[T.stim]-Intercept	0	3604	-5.07557	-4.57121	FALSE
673	DENND4C	0.503849	0.503849	highest	label[T.stim]-Intercept	0	1990	-3.55196	-3.04811	FALSE
674	DMXL1	0.503058	0.503058	highest	label[T.stim]-Intercept	0	1176	-2.87137	-2.36831	FALSE
675	ZKSCAN8	0.502915	0.502915	highest	label[T.stim]-Intercept	0	1319	-3.23489	-2.73197	FALSE
676	WDR54	0.501913	0.501913	highest	label[T.stim]-Intercept	0	511	-8.04128	-7.53936	FALSE
677	FPR3	0.501529	0.501529	highest	label[T.stim]-Intercept	0	3824	5.28546	5.78699	FALSE
678	S1PR1	0.499571	0.499571	highest	label[T.stim]-Intercept	0	177	-8.32407	-7.8245	FALSE
679	XXbac-BPG252P9.10	0.498852	0.498852	highest	label[T.stim]-Intercept	0	1329	-3.53769	-3.03884	FALSE
680	AQP9	0.49823	0.49823	highest	label[T.stim]-Intercept	0	2984	4.84303	5.34127	FALSE
681	NUCB2	0.498222	0.498222	highest	label[T.stim]-Intercept	0	2341	-6.34404	-5.84581	FALSE
682	FGFBP3	0.497587	0.497587	highest	label[T.stim]-Intercept	0	2249	-7.0091	-6.51152	FALSE
683	RP11-265P11.2	0.496768	0.496768	highest	label[T.stim]-Intercept	0	1723	-5.26687	-4.7701	FALSE
684	SAP130	0.496282	0.496282	highest	label[T.stim]-Intercept	0	570	-2.44656	-1.95027	FALSE
685	FAM178B	0.495278	0.495278	highest	label[T.stim]-Intercept	0	533	-3.65033	-3.15505	FALSE
686	IGSF6	0.49454	0.49454	highest	label[T.stim]-Intercept	0	3107	6.31325	6.80779	FALSE
687	TMEM245	0.494401	0.494401	highest	label[T.stim]-Intercept	0	2062	-7.18136	-6.68696	FALSE
688	ZFYVE28	0.494388	0.494388	highest	label[T.stim]-Intercept	0	910	-5.43827	-4.94388	FALSE
689	COLGALT2	0.493301	0.493301	highest	label[T.stim]-Intercept	0	328	-4.05451	-3.56121	FALSE
690	PXMP4	0.492483	0.492483	highest	label[T.stim]-Intercept	0	3551	-6.38568	-5.8932	FALSE
691	DERL3	0.49242	0.49242	highest	label[T.stim]-Intercept	0	3881	-4.09556	-3.60313	FALSE
692	CTNNAL1	0.490721	0.490721	highest	label[T.stim]-Intercept	0	2061	-6.37167	-5.88095	FALSE
693	DHRS9	0.490129	0.490129	highest	label[T.stim]-Intercept	0	595	4.14957	4.6397	FALSE
694	N4BP2	0.489634	0.489634	highest	label[T.stim]-Intercept	0	940	-4.63101	-4.14138	FALSE
695	NUP160	0.489509	0.489509	highest	label[T.stim]-Intercept	0	2368	-5.38865	-4.89914	FALSE
696	SPTBN1	0.489469	0.489469	highest	label[T.stim]-Intercept	0	471	-7.7575	-7.26804	FALSE
697	ZNF563	0.489228	0.489228	highest	label[T.stim]-Intercept	0	3684	-7.35113	-6.8619	FALSE
698	TWSG1	0.487225	0.487225	highest	label[T.stim]-Intercept	0	3464	-3.37032	-2.88309	FALSE
699	RP11-400F19.6	0.484949	0.484949	highest	label[T.stim]-Intercept	0	3330	-4.9279	-4.44295	FALSE
700	LILRB1	0.484264	0.484264	highest	label[T.stim]-Intercept	0	3841	3.12102	3.60528	FALSE
701	GTF3C1	0.484158	0.484158	highest	label[T.stim]-Intercept	0	3117	-5.13324	-4.64908	FALSE
702	GOLPH3L	0.482607	0.482607	highest	label[T.stim]-Intercept	0	228	-6.8837	-6.40109	FALSE
703	IL36B	0.482594	0.482594	highest	label[T.stim]-Intercept	0	556	-2.26337	-1.78078	FALSE
704	SLC23A3	0.482531	0.482531	highest	label[T.stim]-Intercept	0	658	-3.51883	-3.0363	FALSE
705	CD82	0.482206	0.482206	highest	label[T.stim]-Intercept	0	2357	-3.50402	-3.02182	FALSE
706	CLK1	0.481162	0.481162	highest	label[T.stim]-Intercept	0	635	-6.04396	-5.5628	FALSE
707	SLCO3A1	0.480203	0.480203	highest	label[T.stim]-Intercept	0	3042	-1.97618	-1.49598	FALSE
708	HINT2	0.479306	0.479306	highest	label[T.stim]-Intercept	0	2013	-7.73085	-7.25155	FALSE
709	TATDN3	0.47808	0.47808	highest	label[T.stim]-Intercept	0	370	-3.3332	-2.85512	FALSE
710	PEX3	0.476499	0.476499	highest	label[T.stim]-Intercept	0	1482	-6.76447	-6.28797	FALSE
711	AC022182.3	0.475914	0.475914	highest	label[T.stim]-Intercept	0	1899	-6.93659	-6.46068	FALSE
712	IDH1	0.475379	0.475379	highest	label[T.stim]-Intercept	0	651	-4.19177	-3.71639	FALSE
713	NEXN	0.474902	0.474902	highest	label[T.stim]-Intercept	0	155	-3.03485	-2.55995	FALSE
714	LRMP	0.474718	0.474718	highest	label[T.stim]-Intercept	0	2596	-7.62294	-7.14822	FALSE
715	ASAH1	0.474254	0.474254	highest	label[T.stim]-Intercept	0	1840	0.29876	0.773014	FALSE
716	STRADB	0.474018	0.474018	highest	label[T.stim]-Intercept	0	639	-4.63812	-4.1641	FALSE
717	RNF144B	0.473624	0.473624	highest	label[T.stim]-Intercept	0	1285	0.997727	1.47135	FALSE
718	C7orf57	0.473401	0.473401	highest	label[T.stim]-Intercept	0	1575	-3.48214	-3.00874	FALSE
719	PRKCZ	0.472835	0.472835	highest	label[T.stim]-Intercept	0	7	-5.74168	-5.26884	FALSE
720	NDC80	0.471969	0.471969	highest	label[T.stim]-Intercept	0	3455	-4.93978	-4.46781	FALSE
721	IL32	0.471808	0.471808	highest	label[T.stim]-Intercept	0	3079	-8.9635	-8.49169	FALSE
722	GINM1	0.471628	0.471628	highest	label[T.stim]-Intercept	0	1493	-2.76454	-2.29291	FALSE
723	CARKD	0.471531	0.471531	highest	label[T.stim]-Intercept	0	2823	-4.14231	-3.67078	FALSE
724	LINC00998	0.469746	0.469746	highest	label[T.stim]-Intercept	0	1639	-4.70002	-4.23028	FALSE
725	ENTPD1	0.46972	0.46972	highest	label[T.stim]-Intercept	0	2259	-1.02849	-0.558773	FALSE
726	S100B	0.467517	0.467517	highest	label[T.stim]-Intercept	0	3999	-6.92146	-6.45394	FALSE
727	TTC22	0.466773	0.466773	highest	label[T.stim]-Intercept	0	139	-5.2734	-4.80663	FALSE
728	FAM213B	0.466751	0.466751	highest	label[T.stim]-Intercept	0	10	-4.95792	-4.49117	FALSE
729	LINC00926	0.465555	0.465555	highest	label[T.stim]-Intercept	0	2982	-4.87336	-4.4078	FALSE
730	LSR	0.465452	0.465452	highest	label[T.stim]-Intercept	0	3729	-7.43274	-6.96729	FALSE
731	SNX14	0.464978	0.464978	highest	label[T.stim]-Intercept	0	1420	-3.48774	-3.02277	FALSE
732	GZMH	0.464614	0.464614	highest	label[T.stim]-Intercept	0	2847	-4.90238	-4.43777	FALSE
733	ATXN3	0.462537	0.462537	highest	label[T.stim]-Intercept	0	2916	-3.10131	-2.63877	FALSE
734	FIGNL1	0.462023	0.462023	highest	label[T.stim]-Intercept	0	1576	-6.65083	-6.18881	FALSE
735	ZNF736	0.459052	0.459052	highest	label[T.stim]-Intercept	0	1578	-4.08415	-3.62509	FALSE
736	TSPAN2	0.458822	0.458822	highest	label[T.stim]-Intercept	0	205	-7.7213	-7.26248	FALSE
737	CD27	0.458815	0.458815	highest	label[T.stim]-Intercept	0	2544	-9.53124	-9.07242	FALSE
738	CD200	0.456603	0.456603	highest	label[T.stim]-Intercept	0	793	-6.20121	-5.74461	FALSE
739	EZH2	0.456573	0.456573	highest	label[T.stim]-Intercept	0	1668	-4.41208	-3.95551	FALSE
740	ZFAND2A	0.454826	0.454826	highest	label[T.stim]-Intercept	0	1517	-3.15906	-2.70423	FALSE
741	CYGB	0.454444	0.454444	highest	label[T.stim]-Intercept	0	3421	-4.51029	-4.05585	FALSE
742	CTD-2521M24.5	0.45435	0.45435	highest	label[T.stim]-Intercept	0	3702	-2.82924	-2.3749	FALSE
743	UBR7	0.454307	0.454307	highest	label[T.stim]-Intercept	0	2920	-4.46547	-4.01116	FALSE
744	AC083843.1	0.452953	0.452953	highest	label[T.stim]-Intercept	0	1957	-3.29173	-2.83878	FALSE
745	SMCO4	0.450209	0.450209	highest	label[T.stim]-Intercept	0	2468	3.28252	3.73273	FALSE
746	RP11-1080G15.1	0.449767	0.449767	highest	label[T.stim]-Intercept	0	1843	-2.1337	-1.68394	FALSE
747	PLCB4	0.447513	0.447513	highest	label[T.stim]-Intercept	0	3529	-2.76383	-2.31632	FALSE
748	OASL	0.447496	0.447496	highest	label[T.stim]-Intercept	0	2736	-1.85744	-1.40994	FALSE
749	SH2B1	0.446934	0.446934	highest	label[T.stim]-Intercept	0	3123	-4.37845	-3.93152	FALSE
750	MTMR11	0.443734	0.443734	highest	label[T.stim]-Intercept	0	225	3.39607	3.83981	FALSE
751	KRT81	0.442702	0.442702	highest	label[T.stim]-Intercept	0	2627	-4.37179	-3.92909	FALSE
752	COG5	0.440678	0.440678	highest	label[T.stim]-Intercept	0	1633	-4.99754	-4.55686	FALSE
753	LINGO3	0.440647	0.440647	highest	label[T.stim]-Intercept	0	3624	-4.08071	-3.64006	FALSE
754	CCL19	0.439709	0.439709	highest	label[T.stim]-Intercept	0	2006	-2.2355	-1.79579	FALSE
755	CD58	0.439585	0.439585	highest	label[T.stim]-Intercept	0	206	-1.50392	-1.06434	FALSE
756	CCL28	0.43865	0.43865	highest	label[T.stim]-Intercept	0	1111	-6.59114	-6.15249	FALSE
757	CTD-2015H6.3	0.437778	0.437778	highest	label[T.stim]-Intercept	0	1146	-4.42455	-3.98678	FALSE
758	ZC3H12A	0.436729	0.436729	highest	label[T.stim]-Intercept	0	108	-3.85822	-3.42149	FALSE
759	ABCB1	0.436599	0.436599	highest	label[T.stim]-Intercept	0	1598	-6.33007	-5.89347	FALSE
760	CSRP2	0.434872	0.434872	highest	label[T.stim]-Intercept	0	2676	-2.27639	-1.84152	FALSE
761	ETNK1	0.434696	0.434696	highest	label[T.stim]-Intercept	0	2594	-3.0124	-2.5777	FALSE
762	KCNK12	0.433326	0.433326	highest	label[T.stim]-Intercept	0	465	-4.83713	-4.4038	FALSE
763	CCDC97	0.433167	0.433167	highest	label[T.stim]-Intercept	0	3762	-4.54414	-4.11098	FALSE
764	ZEB2-AS1	0.432858	0.432858	highest	label[T.stim]-Intercept	0	581	1.71509	2.14795	FALSE
765	SNHG7	0.432491	0.432491	highest	label[T.stim]-Intercept	0	2121	-8.28839	-7.8559	FALSE
766	CTH	0.432374	0.432374	highest	label[T.stim]-Intercept	0	152	-5.15611	-4.72373	FALSE
767	FN3K	0.431898	0.431898	highest	label[T.stim]-Intercept	0	3450	-4.08216	-3.65026	FALSE
768	GPX4	0.431873	0.431873	highest	label[T.stim]-Intercept	0	3618	-0.3299	0.101973	FALSE
769	SCGB3A1	0.431086	0.431086	highest	label[T.stim]-Intercept	0	1249	-2.83312	-2.40204	FALSE
770	ATP6V1C2	0.430859	0.430859	highest	label[T.stim]-Intercept	0	424	-4.35416	-3.9233	FALSE
771	S100PBP	0.430051	0.430051	highest	label[T.stim]-Intercept	0	98	-6.1102	-5.68015	FALSE
772	SESN3	0.428473	0.428473	highest	label[T.stim]-Intercept	0	2473	-7.85031	-7.42184	FALSE
773	SLAMF1	0.428052	0.428052	highest	label[T.stim]-Intercept	0	279	-7.39096	-6.96291	FALSE
774	PRRG4	0.427237	0.427237	highest	label[T.stim]-Intercept	0	2346	0.905413	1.33265	FALSE
775	HPGDS	0.427002	0.427002	highest	label[T.stim]-Intercept	0	1004	-4.15667	-3.72967	FALSE
776	LPXN	0.426261	0.426261	highest	label[T.stim]-Intercept	0	2373	-2.92581	-2.49955	FALSE
777	RP13-582O9.5	0.425454	0.425454	highest	label[T.stim]-Intercept	0	1966	-5.88227	-5.45681	FALSE
778	IFIH1	0.423977	0.423977	highest	label[T.stim]-Intercept	0	591	-1.51911	-1.09513	FALSE
779	TNKS	0.423954	0.423954	highest	label[T.stim]-Intercept	0	1828	-4.05921	-3.63526	FALSE
780	RP11-58E21.3	0.423185	0.423185	highest	label[T.stim]-Intercept	0	2862	-1.36343	-0.940246	FALSE
781	TLR4	0.422624	0.422624	highest	label[T.stim]-Intercept	0	2076	3.10216	3.52479	FALSE
782	CCL26	0.422431	0.422431	highest	label[T.stim]-Intercept	0	1588	-2.16679	-1.74436	FALSE
783	RP13-650J16.1	0.422032	0.422032	highest	label[T.stim]-Intercept	0	3444	-3.32873	-2.9067	FALSE
784	RP11-1143G9.4	0.421693	0.421693	highest	label[T.stim]-Intercept	0	2668	0.182138	0.603831	FALSE
785	FAM167A	0.419797	0.419797	highest	label[T.stim]-Intercept	0	1831	-3.0178	-2.59801	FALSE
786	SGK1	0.419633	0.419633	highest	label[T.stim]-Intercept	0	1469	0.872749	1.29238	FALSE
787	CD3G	0.419214	0.419214	highest	label[T.stim]-Intercept	0	2502	-9.58201	-9.1628	FALSE
788	HLX	0.418966	0.418966	highest	label[T.stim]-Intercept	0	377	2.42694	2.8459	FALSE
789	PERP	0.418811	0.418811	highest	label[T.stim]-Intercept	0	1475	-7.22908	-6.81027	FALSE
790	GNPDA1	0.418663	0.418663	highest	label[T.stim]-Intercept	0	1205	-2.49341	-2.07474	FALSE
791	RP11-51J9.5	0.418155	0.418155	highest	label[T.stim]-Intercept	0	1869	-5.49574	-5.07759	FALSE
792	SH2D1B	0.417332	0.417332	highest	label[T.stim]-Intercept	0	295	-4.57639	-4.15906	FALSE
793	CTSW	0.416147	0.416147	highest	label[T.stim]-Intercept	0	2417	-6.15564	-5.73949	FALSE
794	AC004158.2	0.415977	0.415977	highest	label[T.stim]-Intercept	0	3179	-3.55463	-3.13865	FALSE
795	KCNG1	0.414375	0.414375	highest	label[T.stim]-Intercept	0	3589	-3.73438	-3.32001	FALSE
796	CLIC3	0.414063	0.414063	highest	label[T.stim]-Intercept	0	2123	-5.39959	-4.98552	FALSE
797	TM2D2	0.413975	0.413975	highest	label[T.stim]-Intercept	0	1880	-1.56368	-1.1497	FALSE
798	BTLA	0.413878	0.413878	highest	label[T.stim]-Intercept	0	794	-7.06946	-6.65559	FALSE
799	GPR18	0.413572	0.413572	highest	label[T.stim]-Intercept	0	2816	-7.83917	-7.4256	FALSE
800	ZNF682	0.412633	0.412633	highest	label[T.stim]-Intercept	0	3715	-5.23254	-4.81991	FALSE
801	RP3-475N16.1	0.412518	0.412518	highest	label[T.stim]-Intercept	0	1387	-3.05469	-2.64217	FALSE
802	HMGB2	0.411571	0.411571	highest	label[T.stim]-Intercept	0	1070	-5.34175	-4.93018	FALSE
803	KRT86	0.411486	0.411486	highest	label[T.stim]-Intercept	0	2626	-4.45619	-4.0447	FALSE
804	KLRF1	0.411229	0.411229	highest	label[T.stim]-Intercept	0	2570	-3.54002	-3.12879	FALSE
805	AC007228.11	0.410891	0.410891	highest	label[T.stim]-Intercept	0	3856	-4.13232	-3.72143	FALSE
806	CYSLTR1	0.408936	0.408936	highest	label[T.stim]-Intercept	0	1757	-7.36257	-6.95363	FALSE
807	OXCT1	0.408018	0.408018	highest	label[T.stim]-Intercept	0	1107	-7.17757	-6.76955	FALSE
808	TRANK1	0.407552	0.407552	highest	label[T.stim]-Intercept	0	719	-4.83462	-4.42707	FALSE
809	VPS13A	0.406923	0.406923	highest	label[T.stim]-Intercept	0	2027	-6.77372	-6.3668	FALSE
810	LAIR1	0.406184	0.406184	highest	label[T.stim]-Intercept	0	3837	1.54007	1.94626	FALSE
811	PLSCR4	0.403267	0.403267	highest	label[T.stim]-Intercept	0	834	-2.50711	-2.10384	FALSE
812	MIR302B	0.403171	0.403171	highest	label[T.stim]-Intercept	0	1027	-2.61559	-2.21242	FALSE
813	FLOT2	0.40208	0.40208	highest	label[T.stim]-Intercept	0	3285	-5.1939	-4.79182	FALSE
814	GYPC	0.401653	0.401653	highest	label[T.stim]-Intercept	0	567	-6.782	-6.38035	FALSE
815	CTC-534A2.2	0.401464	0.401464	highest	label[T.stim]-Intercept	0	1123	-4.49598	-4.09452	FALSE
816	OSCP1	0.401434	0.401434	highest	label[T.stim]-Intercept	0	106	-3.91412	-3.51268	FALSE
817	SMC4	0.401186	0.401186	highest	label[T.stim]-Intercept	0	857	-6.10322	-5.70203	FALSE
818	LPCAT2	0.400979	0.400979	highest	label[T.stim]-Intercept	0	3145	2.56228	2.96326	FALSE
819	SASH1	0.400338	0.400338	highest	label[T.stim]-Intercept	0	1491	0.714727	1.11507	FALSE
820	PSMD5-AS1	0.400177	0.400177	highest	label[T.stim]-Intercept	0	2078	-6.26012	-5.85994	FALSE
821	BAG3	0.399937	0.399937	highest	label[T.stim]-Intercept	0	2288	-2.61356	-2.21362	FALSE
822	HEMK1	0.399791	0.399791	highest	label[T.stim]-Intercept	0	754	-5.73178	-5.33199	FALSE
823	GDF10	0.39943	0.39943	highest	label[T.stim]-Intercept	0	2185	-3.45564	-3.05621	FALSE
824	C1QB	0.398596	0.398596	highest	label[T.stim]-Intercept	0	63	0.187777	0.586373	FALSE
825	CD74	0.398235	0.398235	highest	label[T.stim]-Intercept	0	1216	-0.292457	0.105778	FALSE
826	LGALS8-AS1	0.398072	0.398072	highest	label[T.stim]-Intercept	0	398	-3.77881	-3.38073	FALSE
827	WBP4	0.396794	0.396794	highest	label[T.stim]-Intercept	0	2781	-2.56683	-2.17003	FALSE
828	ZNF414	0.396774	0.396774	highest	label[T.stim]-Intercept	0	3665	-5.95492	-5.55815	FALSE
829	GS1-124K5.4	0.39648	0.39648	highest	label[T.stim]-Intercept	0	1582	-6.27745	-5.88097	FALSE
830	CPPED1	0.39623	0.39623	highest	label[T.stim]-Intercept	0	3098	0.49864	0.89487	FALSE
831	RP11-134P9.3	0.396117	0.396117	highest	label[T.stim]-Intercept	0	346	-2.04034	-1.64422	FALSE
832	THEMIS2	0.395317	0.395317	highest	label[T.stim]-Intercept	0	85	-0.437963	-0.0426461	FALSE
833	GSTM2	0.393561	0.393561	highest	label[T.stim]-Intercept	0	185	-3.4282	-3.03464	FALSE
834	ATP6V1H	0.391413	0.391413	highest	label[T.stim]-Intercept	0	1893	-2.87421	-2.4828	FALSE
835	TMPPE	0.390539	0.390539	highest	label[T.stim]-Intercept	0	716	-1.93889	-1.54835	FALSE
836	ZNF623	0.390289	0.390289	highest	label[T.stim]-Intercept	0	1967	-4.49285	-4.10256	FALSE
837	RP11-390P2.4	0.390108	0.390108	highest	label[T.stim]-Intercept	0	1477	-1.32367	-0.933563	FALSE
838	FAM53C	0.389075	0.389075	highest	label[T.stim]-Intercept	0	1194	-3.12879	-2.73972	FALSE
839	FECH	0.388544	0.388544	highest	label[T.stim]-Intercept	0	3494	-3.91145	-3.52291	FALSE
840	CD8B	0.388314	0.388314	highest	label[T.stim]-Intercept	0	525	-9.40069	-9.01237	FALSE
841	GTSCR1	0.386247	0.386247	highest	label[T.stim]-Intercept	0	3506	-5.55821	-5.17197	FALSE
842	SLC9A3R2	0.383138	0.383138	highest	label[T.stim]-Intercept	0	3066	-0.189285	0.193853	FALSE
843	TPRA1	0.38249	0.38249	highest	label[T.stim]-Intercept	0	816	0.10781	0.490299	FALSE
844	SNTB1	0.382363	0.382363	highest	label[T.stim]-Intercept	0	1942	-4.14766	-3.76529	FALSE
845	CHN1	0.38229	0.38229	highest	label[T.stim]-Intercept	0	605	-5.49894	-5.11665	FALSE
846	GZMB	0.382028	0.382028	highest	label[T.stim]-Intercept	0	2848	-4.27079	-3.88877	FALSE
847	CCR6	0.381832	0.381832	highest	label[T.stim]-Intercept	0	1511	-7.40878	-7.02695	FALSE
848	MDM2	0.380488	0.380488	highest	label[T.stim]-Intercept	0	2664	-1.6676	-1.28711	FALSE
849	ASNS	0.380005	0.380005	highest	label[T.stim]-Intercept	0	1608	-7.20528	-6.82527	FALSE
850	DHRS2	0.37968	0.37968	highest	label[T.stim]-Intercept	0	2842	-3.78135	-3.40167	FALSE
851	ESAM	0.379348	0.379348	highest	label[T.stim]-Intercept	0	2516	-3.42079	-3.04144	FALSE
852	PRC1	0.378907	0.378907	highest	label[T.stim]-Intercept	0	3040	-3.20395	-2.82504	FALSE
853	RAB31	0.378655	0.378655	highest	label[T.stim]-Intercept	0	3465	3.35362	3.73228	FALSE
854	C19orf57	0.378569	0.378569	highest	label[T.stim]-Intercept	0	3692	-3.52257	-3.144	FALSE
855	MAN1A1	0.378057	0.378057	highest	label[T.stim]-Intercept	0	1457	-3.54927	-3.17122	FALSE
856	MMP7	0.376834	0.376834	highest	label[T.stim]-Intercept	0	2480	-3.83896	-3.46213	FALSE
857	HIST1H2AG	0.37627	0.37627	highest	label[T.stim]-Intercept	0	1310	-4.69602	-4.31975	FALSE
858	ZNF43	0.375822	0.375822	highest	label[T.stim]-Intercept	0	3720	-6.19241	-5.81659	FALSE
859	CALCRL	0.37478	0.37478	highest	label[T.stim]-Intercept	0	613	-2.1133	-1.73852	FALSE
860	NR6A1	0.373134	0.373134	highest	label[T.stim]-Intercept	0	2086	-1.78984	-1.41671	FALSE
861	ZNF136	0.372673	0.372673	highest	label[T.stim]-Intercept	0	3683	-5.76808	-5.39541	FALSE
862	TAS2R14	0.371134	0.371134	highest	label[T.stim]-Intercept	0	2582	-3.53397	-3.16284	FALSE
863	RP11-338I21.1	0.370804	0.370804	highest	label[T.stim]-Intercept	0	2237	-3.57148	-3.20068	FALSE
864	SLA2	0.370473	0.370473	highest	label[T.stim]-Intercept	0	3558	-6.97954	-6.60907	FALSE
865	OLIG2	0.370036	0.370036	highest	label[T.stim]-Intercept	0	3966	0.428774	0.79881	FALSE
866	GCAT	0.368895	0.368895	highest	label[T.stim]-Intercept	0	3914	-3.45735	-3.08846	FALSE
867	SYNPO2	0.368576	0.368576	highest	label[T.stim]-Intercept	0	1030	-2.69662	-2.32804	FALSE
868	HIST1H4C	0.366141	0.366141	highest	label[T.stim]-Intercept	0	1297	-5.21455	-4.84841	FALSE
869	YPEL1	0.36614	0.36614	highest	label[T.stim]-Intercept	0	3877	-4.9227	-4.55656	FALSE
870	SKP2	0.365356	0.365356	highest	label[T.stim]-Intercept	0	1100	-6.13016	-5.76481	FALSE
871	ZNF548	0.36458	0.36458	highest	label[T.stim]-Intercept	0	3858	-5.80194	-5.43736	FALSE
872	CD1C	0.364112	0.364112	highest	label[T.stim]-Intercept	0	268	-2.80392	-2.43981	FALSE
873	RSPH1	0.362837	0.362837	highest	label[T.stim]-Intercept	0	3982	-3.79571	-3.43287	FALSE
874	BBS1	0.361984	0.361984	highest	label[T.stim]-Intercept	0	2422	-4.36258	-4.00059	FALSE
875	ATP6V1B2	0.3618	0.3618	highest	label[T.stim]-Intercept	0	1845	1.11289	1.47469	FALSE
876	TSPYL1	0.361134	0.361134	highest	label[T.stim]-Intercept	0	1450	-5.3932	-5.03207	FALSE
877	CD8A	0.359247	0.359247	highest	label[T.stim]-Intercept	0	524	-8.41027	-8.05102	FALSE
878	CTSB	0.358847	0.358847	highest	label[T.stim]-Intercept	0	1833	3.68904	4.04789	FALSE
879	HIST1H2BF	0.358393	0.358393	highest	label[T.stim]-Intercept	0	1302	-3.46085	-3.10245	FALSE
880	MYOF	0.357621	0.357621	highest	label[T.stim]-Intercept	0	2253	3.06834	3.42596	FALSE
881	ANKAR	0.357387	0.357387	highest	label[T.stim]-Intercept	0	617	-5.14187	-4.78448	FALSE
882	ABHD4	0.356752	0.356752	highest	label[T.stim]-Intercept	0	2839	-3.45316	-3.09641	FALSE
883	SLC9A3R1	0.35674	0.35674	highest	label[T.stim]-Intercept	0	3407	-5.73526	-5.37852	FALSE
884	P2RY14	0.356244	0.356244	highest	label[T.stim]-Intercept	0	841	-3.65233	-3.29609	FALSE
885	MRPL49	0.356093	0.356093	highest	label[T.stim]-Intercept	0	2410	-6.48188	-6.12579	FALSE
886	LMCD1	0.355488	0.355488	highest	label[T.stim]-Intercept	0	692	-2.92722	-2.57173	FALSE
887	AC002511.2	0.355437	0.355437	highest	label[T.stim]-Intercept	0	3732	-2.57353	-2.21809	FALSE
888	SLC7A7	0.35465	0.35465	highest	label[T.stim]-Intercept	0	2840	4.18643	4.54108	FALSE
889	RP11-229C3.2	0.354647	0.354647	highest	label[T.stim]-Intercept	0	1137	-3.95365	-3.599	FALSE
890	JAKMIP1	0.35417	0.35417	highest	label[T.stim]-Intercept	0	916	-5.01745	-4.66328	FALSE
891	TTC39C	0.353871	0.353871	highest	label[T.stim]-Intercept	0	3473	-7.55089	-7.19702	FALSE
892	TLR6	0.35362	0.35362	highest	label[T.stim]-Intercept	0	936	-2.04856	-1.69494	FALSE
893	FBLN5	0.353101	0.353101	highest	label[T.stim]-Intercept	0	2915	-8.79921	-8.44611	FALSE
894	RP11-326C3.15	0.35287	0.35287	highest	label[T.stim]-Intercept	0	2310	-3.4147	-3.06182	FALSE
895	RGS17	0.352467	0.352467	highest	label[T.stim]-Intercept	0	1499	-2.46101	-2.10854	FALSE
896	HMGCS1	0.352362	0.352362	highest	label[T.stim]-Intercept	0	1110	-4.42366	-4.0713	FALSE
897	ATF7IP	0.351977	0.351977	highest	label[T.stim]-Intercept	0	2588	-4.70765	-4.35567	FALSE
898	SDSL	0.351457	0.351457	highest	label[T.stim]-Intercept	0	2730	4.41415	4.76561	FALSE
899	REL	0.351125	0.351125	highest	label[T.stim]-Intercept	0	476	-3.01962	-2.66849	FALSE
900	CD86	0.350145	0.350145	highest	label[T.stim]-Intercept	0	808	4.18201	4.53215	FALSE
901	C16orf74	0.349577	0.349577	highest	label[T.stim]-Intercept	0	3198	-5.55458	-5.20501	FALSE
902	CD59	0.349503	0.349503	highest	label[T.stim]-Intercept	0	2349	-4.20154	-3.85204	FALSE
903	CYB561A3	0.34849	0.34849	highest	label[T.stim]-Intercept	0	2387	-1.82258	-1.47409	FALSE
904	RGS16	0.348418	0.348418	highest	label[T.stim]-Intercept	0	324	-5.92661	-5.57819	FALSE
905	CAPN10-AS1	0.348264	0.348264	highest	label[T.stim]-Intercept	0	680	-5.70941	-5.36115	FALSE
906	SLC40A1	0.34815	0.34815	highest	label[T.stim]-Intercept	0	616	-5.8366	-5.48845	FALSE
907	SH3YL1	0.347974	0.347974	highest	label[T.stim]-Intercept	0	413	-8.29587	-7.94789	FALSE
908	FADS2	0.346806	0.346806	highest	label[T.stim]-Intercept	0	2390	-3.57698	-3.23018	FALSE
909	FIGLA	0.34601	0.34601	highest	label[T.stim]-Intercept	0	499	-2.28816	-1.94215	FALSE
910	HPSE	0.345581	0.345581	highest	label[T.stim]-Intercept	0	989	4.98749	5.33307	FALSE
911	PHLDB2	0.345522	0.345522	highest	label[T.stim]-Intercept	0	791	-5.02047	-4.67495	FALSE
912	HLA-DPA1	0.345416	0.345416	highest	label[T.stim]-Intercept	0	1359	1.24191	1.58733	FALSE
913	MCTP1	0.343626	0.343626	highest	label[T.stim]-Intercept	0	1159	0.699329	1.04296	FALSE
914	ASB8	0.34345	0.34345	highest	label[T.stim]-Intercept	0	2615	-5.32913	-4.98568	FALSE
915	SYNJ2BP	0.341235	0.341235	highest	label[T.stim]-Intercept	0	2887	-6.0847	-5.74347	FALSE
916	CAV1	0.341195	0.341195	highest	label[T.stim]-Intercept	0	1643	-3.63661	-3.29542	FALSE
917	FBXO8	0.340308	0.340308	highest	label[T.stim]-Intercept	0	1071	-4.92367	-4.58336	FALSE
918	LYRM5	0.340023	0.340023	highest	label[T.stim]-Intercept	0	2597	-6.93009	-6.59007	FALSE
919	RP11-462L8.1	0.339397	0.339397	highest	label[T.stim]-Intercept	0	2169	-3.88983	-3.55044	FALSE
920	DDO	0.33877	0.33877	highest	label[T.stim]-Intercept	0	1441	-2.52956	-2.19079	FALSE
921	LINC00426	0.335612	0.335612	highest	label[T.stim]-Intercept	0	2770	-6.17501	-5.8394	FALSE
922	BASP1	0.335272	0.335272	highest	label[T.stim]-Intercept	0	1094	0.860763	1.19604	FALSE
923	STAT5A	0.334868	0.334868	highest	label[T.stim]-Intercept	0	3328	-5.13326	-4.79839	FALSE
924	MLLT3	0.334428	0.334428	highest	label[T.stim]-Intercept	0	1992	-7.88732	-7.55289	FALSE
925	ANXA1	0.334419	0.334419	highest	label[T.stim]-Intercept	0	2024	-1.84508	-1.51066	FALSE
926	FCER2	0.333795	0.333795	highest	label[T.stim]-Intercept	0	3658	-3.78069	-3.44689	FALSE
927	PLA2G7	0.333356	0.333356	highest	label[T.stim]-Intercept	0	1398	6.84188	7.17523	FALSE
928	KALRN	0.332668	0.332668	highest	label[T.stim]-Intercept	0	814	-4.03597	-3.7033	FALSE
929	LILRB4	0.332439	0.332439	highest	label[T.stim]-Intercept	0	3842	5.73936	6.0718	FALSE
930	ZNF23	0.331194	0.331194	highest	label[T.stim]-Intercept	0	3176	-3.67104	-3.33985	FALSE
931	KPNA2	0.330945	0.330945	highest	label[T.stim]-Intercept	0	3393	-5.57595	-5.24501	FALSE
932	TNFRSF10A	0.330569	0.330569	highest	label[T.stim]-Intercept	0	1853	-4.45607	-4.1255	FALSE
933	AP000769.1	0.33051	0.33051	highest	label[T.stim]-Intercept	0	2414	-3.31293	-2.98242	FALSE
934	RET	0.330378	0.330378	highest	label[T.stim]-Intercept	0	2176	-2.08332	-1.75294	FALSE
935	HLA-DRB1	0.329824	0.329824	highest	label[T.stim]-Intercept	0	1352	3.16181	3.49163	FALSE
936	NRN1	0.327781	0.327781	highest	label[T.stim]-Intercept	0	1262	-2.44152	-2.11374	FALSE
937	ATP6V0A4	0.327644	0.327644	highest	label[T.stim]-Intercept	0	1659	-3.71374	-3.38609	FALSE
938	ABCA2	0.32659	0.32659	highest	label[T.stim]-Intercept	0	2124	-3.30416	-2.97757	FALSE
939	JHDM1D-AS1	0.32584	0.32584	highest	label[T.stim]-Intercept	0	1660	-4.64862	-4.32277	FALSE
940	KCNN1	0.325472	0.325472	highest	label[T.stim]-Intercept	0	3706	-3.43912	-3.11365	FALSE
941	HAS1	0.324543	0.324543	highest	label[T.stim]-Intercept	0	3821	-2.93208	-2.60753	FALSE
942	AC079767.4	0.323534	0.323534	highest	label[T.stim]-Intercept	0	647	-3.38798	-3.06445	FALSE
943	ATR	0.323393	0.323393	highest	label[T.stim]-Intercept	0	831	-5.94694	-5.62354	FALSE
944	AC002456.2	0.323274	0.323274	highest	label[T.stim]-Intercept	0	1600	-2.72324	-2.39997	FALSE
945	ZADH2	0.323245	0.323245	highest	label[T.stim]-Intercept	0	3509	-3.10601	-2.78276	FALSE
946	LNX1	0.32291	0.32291	highest	label[T.stim]-Intercept	0	951	-3.9033	-3.58038	FALSE
947	ATP13A4	0.320616	0.320616	highest	label[T.stim]-Intercept	0	889	-3.32504	-3.00442	FALSE
948	HLTF	0.320164	0.320164	highest	label[T.stim]-Intercept	0	837	-7.0916	-6.77143	FALSE
949	GRAP	0.319481	0.319481	highest	label[T.stim]-Intercept	0	3269	-7.57002	-7.25054	FALSE
950	RPA4	0.319331	0.319331	highest	label[T.stim]-Intercept	0	1763	-1.66638	-1.34705	FALSE
951	RP11-46H11.3	0.316961	0.316961	highest	label[T.stim]-Intercept	0	2760	-3.63709	-3.32013	FALSE
952	FAM102A	0.316613	0.316613	highest	label[T.stim]-Intercept	0	2090	-7.98772	-7.67111	FALSE
953	PDXDC1	0.316339	0.316339	highest	label[T.stim]-Intercept	0	3101	-4.47203	-4.15569	FALSE
954	CGRRF1	0.316274	0.316274	highest	label[T.stim]-Intercept	0	2868	-3.50683	-3.19056	FALSE
955	UGCG	0.31616	0.31616	highest	label[T.stim]-Intercept	0	2066	-4.58886	-4.2727	FALSE
956	PTX3	0.315312	0.315312	highest	label[T.stim]-Intercept	0	851	2.12221	2.43752	FALSE
957	PHF8	0.315256	0.315256	highest	label[T.stim]-Intercept	0	1744	-2.28832	-1.97306	FALSE
958	CCL2	0.315107	0.315107	highest	label[T.stim]-Intercept	0	3295	7.46788	7.78299	FALSE
959	RP11-138I1.2	0.31473	0.31473	highest	label[T.stim]-Intercept	0	3263	-3.29324	-2.97851	FALSE
960	HEATR6	0.314307	0.314307	highest	label[T.stim]-Intercept	0	3381	-4.17745	-3.86314	FALSE
961	KIAA0125	0.313669	0.313669	highest	label[T.stim]-Intercept	0	2943	-4.74548	-4.43181	FALSE
962	ATP8A2	0.313168	0.313168	highest	label[T.stim]-Intercept	0	2766	-4.34821	-4.03504	FALSE
963	C2orf80	0.313102	0.313102	highest	label[T.stim]-Intercept	0	650	-2.66046	-2.34736	FALSE
964	S1PR5	0.312601	0.312601	highest	label[T.stim]-Intercept	0	3671	-4.8117	-4.4991	FALSE
965	CTD-2020K17.3	0.312601	0.312601	highest	label[T.stim]-Intercept	0	3345	-3.64514	-3.33253	FALSE
966	GNAO1	0.312563	0.312563	highest	label[T.stim]-Intercept	0	3146	-3.88633	-3.57376	FALSE
967	JSRP1	0.31219	0.31219	highest	label[T.stim]-Intercept	0	3623	-3.81316	-3.50097	FALSE
968	PRSS21	0.311823	0.311823	highest	label[T.stim]-Intercept	0	3072	-2.86596	-2.55414	FALSE
969	CUL4B	0.311314	0.311314	highest	label[T.stim]-Intercept	0	1792	-4.34936	-4.03804	FALSE
970	MAGI3	0.311168	0.311168	highest	label[T.stim]-Intercept	0	198	-3.40902	-3.09786	FALSE
971	CA2	0.31005	0.31005	highest	label[T.stim]-Intercept	0	1919	1.62	1.93005	FALSE
972	IL2	0.310016	0.310016	highest	label[T.stim]-Intercept	0	1036	-2.98409	-2.67408	FALSE
973	SUN1	0.309835	0.309835	highest	label[T.stim]-Intercept	0	1515	-7.0676	-6.75777	FALSE
974	RP11-230B22.1	0.309485	0.309485	highest	label[T.stim]-Intercept	0	145	-3.04678	-2.73729	FALSE
975	ZNF254	0.309395	0.309395	highest	label[T.stim]-Intercept	0	3722	-5.12782	-4.81843	FALSE
976	FKBP7	0.309364	0.309364	highest	label[T.stim]-Intercept	0	609	-4.45699	-4.14763	FALSE
977	LDOC1	0.309062	0.309062	highest	label[T.stim]-Intercept	0	1800	-5.71095	-5.40189	FALSE
978	ARSD	0.308834	0.308834	highest	label[T.stim]-Intercept	0	1692	0.523173	0.832006	FALSE
979	CRAT	0.30796	0.30796	highest	label[T.stim]-Intercept	0	2098	-2.01598	-1.70802	FALSE
980	GNG7	0.307268	0.307268	highest	label[T.stim]-Intercept	0	3628	-4.9826	-4.67533	FALSE
981	C16orf87	0.306498	0.306498	highest	label[T.stim]-Intercept	0	3141	-3.28487	-2.97837	FALSE
982	FCN1	0.306462	0.306462	highest	label[T.stim]-Intercept	0	2114	6.54074	6.8472	FALSE
983	TIFA	0.306049	0.306049	highest	label[T.stim]-Intercept	0	1026	-5.17266	-4.86661	FALSE
984	SLC25A25	0.306018	0.306018	highest	label[T.stim]-Intercept	0	2091	-1.63661	-1.33059	FALSE
985	NCDN	0.30589	0.30589	highest	label[T.stim]-Intercept	0	105	-5.29058	-4.98469	FALSE
986	C14orf182	0.30527	0.30527	highest	label[T.stim]-Intercept	0	2861	-2.434	-2.12873	FALSE
987	SYNGR2	0.303926	0.303926	highest	label[T.stim]-Intercept	0	3428	-3.14986	-2.84594	FALSE
988	RP11-473M20.7	0.301816	0.301816	highest	label[T.stim]-Intercept	0	3078	-4.97471	-4.6729	FALSE
989	ACAT2	0.301744	0.301744	highest	label[T.stim]-Intercept	0	1504	-5.88081	-5.57907	FALSE
990	A2M	0.301499	0.301499	highest	label[T.stim]-Intercept	0	2564	-2.63632	-2.33483	FALSE
991	APBB2	0.301258	0.301258	highest	label[T.stim]-Intercept	0	942	-4.24548	-3.94422	FALSE
992	GS1-124K5.11	0.301235	0.301235	highest	label[T.stim]-Intercept	0	1583	-3.2771	-2.97587	FALSE
993	DDHD1	0.300516	0.300516	highest	label[T.stim]-Intercept	0	2866	-4.08446	-3.78394	FALSE
994	MARCH9	0.298914	0.298914	highest	label[T.stim]-Intercept	0	2652	-5.99189	-5.69297	FALSE
995	SCUBE1	0.298538	0.298538	highest	label[T.stim]-Intercept	0	3935	-3.20237	-2.90383	FALSE
996	RRAGB	0.298384	0.298384	highest	label[T.stim]-Intercept	0	1749	-4.42355	-4.12517	FALSE
997	ROBO3	0.297647	0.297647	highest	label[T.stim]-Intercept	0	2517	-4.29082	-3.99317	FALSE
998	PNMA1	0.297563	0.297563	highest	label[T.stim]-Intercept	0	2895	-5.02281	-4.72525	FALSE
999	APOBEC3H	0.297244	0.297244	highest	label[T.stim]-Intercept	0	3922	-5.54224	-5.245	FALSE
1000	TMX4	0.297107	0.297107	highest	label[T.stim]-Intercept	0	3528	-4.92886	-4.63176	FALSE
1001	GCNT2	0.297	0.297	highest	label[T.stim]-Intercept	0	1268	-1.54325	-1.24625	FALSE
1002	ADD2	0.295897	0.295897	highest	label[T.stim]-Intercept	0	498	-2.98433	-2.68844	FALSE
1003	CLIC1	0.29509	0.29509	highest	label[T.stim]-Intercept	0	1343	0.659881	0.954971	FALSE
1004	CASC15	0.294552	0.294552	highest	label[T.stim]-Intercept	0	1288	-4.00718	-3.71263	FALSE
1005	CCHCR1	0.294381	0.294381	highest	label[T.stim]-Intercept	0	1332	-3.84285	-3.54847	FALSE
1006	TNFAIP2	0.294285	0.294285	highest	label[T.stim]-Intercept	0	2935	4.62542	4.91971	FALSE
1007	IGLL5	0.294029	0.294029	highest	label[T.stim]-Intercept	0	3878	-4.41105	-4.11702	FALSE
1008	GNA13	0.29335	0.29335	highest	label[T.stim]-Intercept	0	3391	-2.02668	-1.73333	FALSE
1009	LINC00987	0.291961	0.291961	highest	label[T.stim]-Intercept	0	2565	-3.8159	-3.52393	FALSE
1010	ATP6V0D2	0.291483	0.291483	highest	label[T.stim]-Intercept	0	1920	-1.9132	-1.62172	FALSE
1011	CDKN1C	0.290618	0.290618	highest	label[T.stim]-Intercept	0	2322	0.147324	0.437942	FALSE
1012	KDM8	0.290404	0.290404	highest	label[T.stim]-Intercept	0	3115	-3.85382	-3.56342	FALSE
1013	PDLIM1	0.289959	0.289959	highest	label[T.stim]-Intercept	0	2257	-3.7899	-3.49994	FALSE
1014	C19orf52	0.289416	0.289416	highest	label[T.stim]-Intercept	0	3674	-4.98239	-4.69297	FALSE
1015	HSPH1	0.289209	0.289209	highest	label[T.stim]-Intercept	0	2773	-3.80314	-3.51393	FALSE
1016	CDKN1A	0.288466	0.288466	highest	label[T.stim]-Intercept	0	1372	0.849116	1.13758	FALSE
1017	HNRNPU-AS1	0.286752	0.286752	highest	label[T.stim]-Intercept	0	406	-4.07216	-3.78541	FALSE
1018	PSTPIP2	0.286523	0.286523	highest	label[T.stim]-Intercept	0	3483	2.41877	2.7053	FALSE
1019	CREB3L4	0.285306	0.285306	highest	label[T.stim]-Intercept	0	246	-4.39624	-4.11093	FALSE
1020	UNG	0.28441	0.28441	highest	label[T.stim]-Intercept	0	2714	-6.40104	-6.11663	FALSE
1021	BCL2	0.284077	0.284077	highest	label[T.stim]-Intercept	0	3500	-6.13958	-5.8555	FALSE
1022	SNX21	0.283768	0.283768	highest	label[T.stim]-Intercept	0	3574	-3.36034	-3.07657	FALSE
1023	EPS15L1	0.28246	0.28246	highest	label[T.stim]-Intercept	0	3700	-4.90911	-4.62665	FALSE
1024	AZI1	0.282273	0.282273	highest	label[T.stim]-Intercept	0	3436	-4.11364	-3.83137	FALSE
1025	ADA	0.281841	0.281841	highest	label[T.stim]-Intercept	0	3567	1.09667	1.37851	FALSE
1026	PHYHD1	0.281344	0.281344	highest	label[T.stim]-Intercept	0	2095	-3.40103	-3.11969	FALSE
1027	APP	0.279609	0.279609	highest	label[T.stim]-Intercept	0	3957	-4.01183	-3.73222	FALSE
1028	SESN1	0.278578	0.278578	highest	label[T.stim]-Intercept	0	1439	-6.29677	-6.0182	FALSE
1029	RAP2A	0.278568	0.278568	highest	label[T.stim]-Intercept	0	2813	-2.62366	-2.34509	FALSE
1030	MYPOP	0.278567	0.278567	highest	label[T.stim]-Intercept	0	3790	-3.31377	-3.03521	FALSE
1031	CLGN	0.277494	0.277494	highest	label[T.stim]-Intercept	0	1044	-2.88252	-2.60503	FALSE
1032	NVL	0.277433	0.277433	highest	label[T.stim]-Intercept	0	382	-6.22686	-5.94942	FALSE
1033	TRPM7	0.27704	0.27704	highest	label[T.stim]-Intercept	0	2972	-4.27404	-3.997	FALSE
1034	ZNF16	0.276525	0.276525	highest	label[T.stim]-Intercept	0	1973	-4.92308	-4.64655	FALSE
1035	TMEM106C	0.275301	0.275301	highest	label[T.stim]-Intercept	0	2614	-7.2449	-6.9696	FALSE
1036	TMF1	0.275229	0.275229	highest	label[T.stim]-Intercept	0	772	-4.05156	-3.77633	FALSE
1037	INPP5F	0.274729	0.274729	highest	label[T.stim]-Intercept	0	2289	-2.62708	-2.35235	FALSE
1038	PAX5	0.274485	0.274485	highest	label[T.stim]-Intercept	0	2017	-3.87294	-3.59845	FALSE
1039	SERTAD2	0.274382	0.274382	highest	label[T.stim]-Intercept	0	484	-2.8886	-2.61422	FALSE
1040	SSR3	0.273972	0.273972	highest	label[T.stim]-Intercept	0	847	-2.51985	-2.24588	FALSE
1041	GPR55	0.273822	0.273822	highest	label[T.stim]-Intercept	0	667	-4.39353	-4.11971	FALSE
1042	MSMP	0.27368	0.27368	highest	label[T.stim]-Intercept	0	2012	-3.42605	-3.15237	FALSE
1043	IL3RA	0.27218	0.27218	highest	label[T.stim]-Intercept	0	1691	1.85436	2.12654	FALSE
1044	IGF1	0.271032	0.271032	highest	label[T.stim]-Intercept	0	2698	-2.81495	-2.54392	FALSE
1045	TCEAL2	0.269902	0.269902	highest	label[T.stim]-Intercept	0	1769	-4.30266	-4.03276	FALSE
1046	SPIB	0.269742	0.269742	highest	label[T.stim]-Intercept	0	3812	-4.34939	-4.07965	FALSE
1047	ANKRD26	0.268391	0.268391	highest	label[T.stim]-Intercept	0	2163	-6.17222	-5.90383	FALSE
1048	B3GNT4	0.267739	0.267739	highest	label[T.stim]-Intercept	0	2741	-3.30649	-3.03875	FALSE
1049	RP11-348N5.7	0.266971	0.266971	highest	label[T.stim]-Intercept	0	2283	-3.51371	-3.24674	FALSE
1050	NPIPB15	0.26644	0.26644	highest	label[T.stim]-Intercept	0	3182	-3.28173	-3.01529	FALSE
1051	BCAS3	0.266346	0.266346	highest	label[T.stim]-Intercept	0	3384	-3.72166	-3.45532	FALSE
1052	GNB4	0.266264	0.266264	highest	label[T.stim]-Intercept	0	869	0.931168	1.19743	FALSE
1053	CCDC92	0.265716	0.265716	highest	label[T.stim]-Intercept	0	2750	-3.6224	-3.35669	FALSE
1054	TOMM34	0.265231	0.265231	highest	label[T.stim]-Intercept	0	3568	-5.02626	-4.76103	FALSE
1055	RALGPS1	0.264871	0.264871	highest	label[T.stim]-Intercept	0	2088	-4.08699	-3.82212	FALSE
1056	CLEC7A	0.264798	0.264798	highest	label[T.stim]-Intercept	0	2575	3.53921	3.80401	FALSE
1057	CRHBP	0.264236	0.264236	highest	label[T.stim]-Intercept	0	1141	-3.09317	-2.82893	FALSE
1058	KLRD1	0.2636	0.2636	highest	label[T.stim]-Intercept	0	2577	-5.32469	-5.06109	FALSE
1059	UBE3D	0.262692	0.262692	highest	label[T.stim]-Intercept	0	1417	-6.59989	-6.3372	FALSE
1060	HOXA9	0.262669	0.262669	highest	label[T.stim]-Intercept	0	1548	-4.09465	-3.83199	FALSE
1061	TRAF4	0.262609	0.262609	highest	label[T.stim]-Intercept	0	3284	-6.56766	-6.30505	FALSE
1062	MMP25	0.262047	0.262047	highest	label[T.stim]-Intercept	0	3077	-1.95156	-1.68951	FALSE
1063	ANKS6	0.261784	0.261784	highest	label[T.stim]-Intercept	0	2049	-3.80224	-3.54045	FALSE
1064	ITPKB	0.261503	0.261503	highest	label[T.stim]-Intercept	0	387	-6.34597	-6.08447	FALSE
1065	PROSER1	0.261394	0.261394	highest	label[T.stim]-Intercept	0	2780	-3.30106	-3.03967	FALSE
1066	PRKCI	0.261258	0.261258	highest	label[T.stim]-Intercept	0	862	-5.84743	-5.58617	FALSE
1067	RENBP	0.261075	0.261075	highest	label[T.stim]-Intercept	0	1807	0.512081	0.773156	FALSE
1068	NEIL1	0.259694	0.259694	highest	label[T.stim]-Intercept	0	3014	-4.67307	-4.41338	FALSE
1069	C6orf211	0.259281	0.259281	highest	label[T.stim]-Intercept	0	1497	-3.05815	-2.79887	FALSE
1070	SPINT2	0.259281	0.259281	highest	label[T.stim]-Intercept	0	3749	-4.43449	-4.17521	FALSE
1071	LHFPL2	0.259189	0.259189	highest	label[T.stim]-Intercept	0	1145	4.60439	4.86358	FALSE
1072	IFFO1	0.258877	0.258877	highest	label[T.stim]-Intercept	0	2547	0.384853	0.64373	FALSE
1073	SLC52A1	0.258537	0.258537	highest	label[T.stim]-Intercept	0	3231	-3.4714	-3.21286	FALSE
1074	NINJ2	0.258308	0.258308	highest	label[T.stim]-Intercept	0	2533	-2.9442	-2.68589	FALSE
1075	SH2D2A	0.258305	0.258305	highest	label[T.stim]-Intercept	0	261	-7.407	-7.14869	FALSE
1076	CLDND1	0.25757	0.25757	highest	label[T.stim]-Intercept	0	781	-4.17188	-3.91431	FALSE
1077	PLCB2	0.257487	0.257487	highest	label[T.stim]-Intercept	0	2954	-3.49264	-3.23516	FALSE
1078	C11orf63	0.25724	0.25724	highest	label[T.stim]-Intercept	0	2512	-4.26462	-4.00738	FALSE
1079	DSP	0.257169	0.257169	highest	label[T.stim]-Intercept	0	1265	-3.13436	-2.87719	FALSE
1080	MYBL1	0.256732	0.256732	highest	label[T.stim]-Intercept	0	1906	-5.18504	-4.92831	FALSE
1081	SULT1C4	0.256539	0.256539	highest	label[T.stim]-Intercept	0	542	-2.81197	-2.55543	FALSE
1082	RP11-707M3.3	0.256463	0.256463	highest	label[T.stim]-Intercept	0	1902	-2.62076	-2.3643	FALSE
1083	PAQR4	0.256053	0.256053	highest	label[T.stim]-Intercept	0	3076	-1.79964	-1.54359	FALSE
1084	C17orf53	0.256032	0.256032	highest	label[T.stim]-Intercept	0	3339	-3.93279	-3.67675	FALSE
1085	TMEM173	0.255924	0.255924	highest	label[T.stim]-Intercept	0	1199	-7.0572	-6.80128	FALSE
1086	LGALS3	0.255222	0.255222	highest	label[T.stim]-Intercept	0	2872	3.93218	4.1874	FALSE
1087	HMOX1	0.254936	0.254936	highest	label[T.stim]-Intercept	0	3903	5.12787	5.38281	FALSE
1088	TPM1	0.254933	0.254933	highest	label[T.stim]-Intercept	0	2989	-3.36313	-3.1082	FALSE
1089	RP11-1191J2.5	0.254604	0.254604	highest	label[T.stim]-Intercept	0	901	-4.71364	-4.45904	FALSE
1090	RP11-58B17.2	0.25443	0.25443	highest	label[T.stim]-Intercept	0	696	-3.82561	-3.57118	FALSE
1091	RP11-452H21.4	0.254406	0.254406	highest	label[T.stim]-Intercept	0	2456	-2.35443	-2.10002	FALSE
1092	ANGPT1	0.254314	0.254314	highest	label[T.stim]-Intercept	0	1938	-3.12762	-2.87331	FALSE
1093	PTPN9	0.254134	0.254134	highest	label[T.stim]-Intercept	0	3015	-1.41544	-1.1613	FALSE
1094	SAR1A	0.253978	0.253978	highest	label[T.stim]-Intercept	0	2208	-2.55294	-2.29896	FALSE
1095	BEND3	0.253877	0.253877	highest	label[T.stim]-Intercept	0	1433	-3.41865	-3.16477	FALSE
1096	RP11-886P16.6	0.253382	0.253382	highest	label[T.stim]-Intercept	0	3664	-2.55695	-2.30356	FALSE
1097	ADORA2A	0.253104	0.253104	highest	label[T.stim]-Intercept	0	3883	-2.01205	-1.75895	FALSE
1098	CD160	0.252856	0.252856	highest	label[T.stim]-Intercept	0	219	-4.59335	-4.34049	FALSE
1099	GLS2	0.252547	0.252547	highest	label[T.stim]-Intercept	0	2645	-3.67008	-3.41753	FALSE
1100	CCL22	0.252527	0.252527	highest	label[T.stim]-Intercept	0	3158	-2.75411	-2.50158	FALSE
1101	TUBA4A	0.251774	0.251774	highest	label[T.stim]-Intercept	0	660	-6.45586	-6.20409	FALSE
1102	ZNF500	0.251606	0.251606	highest	label[T.stim]-Intercept	0	3084	-5.77324	-5.52163	FALSE
1103	GNLY	0.25049	0.25049	highest	label[T.stim]-Intercept	0	519	-4.35325	-4.10276	FALSE
1104	ZNF461	0.250364	0.250364	highest	label[T.stim]-Intercept	0	3744	-5.47337	-5.223	FALSE
1105	FAM177B	0.249851	0.249851	highest	label[T.stim]-Intercept	0	380	-4.31273	-4.06288	FALSE
1106	SKIDA1	0.249359	0.249359	highest	label[T.stim]-Intercept	0	2156	-2.75524	-2.50588	FALSE
1107	SMPD3	0.249286	0.249286	highest	label[T.stim]-Intercept	0	3171	-3.10446	-2.85518	FALSE
1108	AMMECR1	0.248948	0.248948	highest	label[T.stim]-Intercept	0	1783	-5.38626	-5.13731	FALSE
1109	STRN3	0.248691	0.248691	highest	label[T.stim]-Intercept	0	2852	-3.27589	-3.0272	FALSE
1110	CTD-2165H16.4	0.248142	0.248142	highest	label[T.stim]-Intercept	0	1092	-4.43441	-4.18627	FALSE
1111	HLA-DQA1	0.248132	0.248132	highest	label[T.stim]-Intercept	0	1353	1.64445	1.89258	FALSE
1112	ELP4	0.248049	0.248049	highest	label[T.stim]-Intercept	0	2345	-5.747	-5.49895	FALSE
1113	RP13-977J11.2	0.247972	0.247972	highest	label[T.stim]-Intercept	0	2757	-5.87669	-5.62872	FALSE
1114	MATN2	0.247369	0.247369	highest	label[T.stim]-Intercept	0	1930	-3.21086	-2.96349	FALSE
1115	CST3	0.247247	0.247247	highest	label[T.stim]-Intercept	0	3542	5.90668	6.15393	FALSE
1116	GPR137B	0.246875	0.246875	highest	label[T.stim]-Intercept	0	396	-1.41763	-1.17075	FALSE
1117	TNFRSF13B	0.24672	0.24672	highest	label[T.stim]-Intercept	0	3264	-4.8006	-4.55388	FALSE
1118	NIPAL3	0.24649	0.24649	highest	label[T.stim]-Intercept	0	70	-7.81198	-7.56549	FALSE
1119	NSG1	0.246113	0.246113	highest	label[T.stim]-Intercept	0	912	-7.25695	-7.01084	FALSE
1120	C10orf10	0.246044	0.246044	highest	label[T.stim]-Intercept	0	2181	-3.0175	-2.77146	FALSE
1121	ZNF570	0.245411	0.245411	highest	label[T.stim]-Intercept	0	3746	-5.90906	-5.66364	FALSE
1122	SNX8	0.245192	0.245192	highest	label[T.stim]-Intercept	0	1521	0.994332	1.23952	FALSE
1123	C19orf77	0.244627	0.244627	highest	label[T.stim]-Intercept	0	3633	-3.33795	-3.09332	FALSE
1124	P2RX5	0.244524	0.244524	highest	label[T.stim]-Intercept	0	3221	-6.04546	-5.80094	FALSE
1125	CRADD	0.244394	0.244394	highest	label[T.stim]-Intercept	0	2686	-3.9267	-3.68231	FALSE
1126	HSPA8	0.243332	0.243332	highest	label[T.stim]-Intercept	0	2513	-4.17522	-3.93189	FALSE
1127	RP11-115C21.2	0.243194	0.243194	highest	label[T.stim]-Intercept	0	1823	-4.54064	-4.29744	FALSE
1128	MUC12	0.243148	0.243148	highest	label[T.stim]-Intercept	0	1621	-2.83026	-2.58711	FALSE
1129	PRKRIP1	0.243093	0.243093	highest	label[T.stim]-Intercept	0	1624	-3.3591	-3.11601	FALSE
1130	CMTM5	0.242028	0.242028	highest	label[T.stim]-Intercept	0	2841	-3.63884	-3.39682	FALSE
1131	PRR16	0.24201	0.24201	highest	label[T.stim]-Intercept	0	1177	0.209608	0.451618	FALSE
1132	NUDT8	0.241443	0.241443	highest	label[T.stim]-Intercept	0	2427	-4.36389	-4.12245	FALSE
1133	IFI44L	0.241245	0.241245	highest	label[T.stim]-Intercept	0	157	-3.88457	-3.64332	FALSE
1134	HMGB3	0.240806	0.240806	highest	label[T.stim]-Intercept	0	1804	-2.27367	-2.03286	FALSE
1135	HMSD	0.240797	0.240797	highest	label[T.stim]-Intercept	0	3502	-3.50288	-3.26208	FALSE
1136	CAPN10	0.239844	0.239844	highest	label[T.stim]-Intercept	0	681	-3.59691	-3.35706	FALSE
1137	ZNF131	0.239565	0.239565	highest	label[T.stim]-Intercept	0	1109	-6.25266	-6.0131	FALSE
1138	B3GALT4	0.23899	0.23899	highest	label[T.stim]-Intercept	0	1363	-2.70371	-2.46472	FALSE
1139	CTC-260E6.6	0.238631	0.238631	highest	label[T.stim]-Intercept	0	3716	-3.81378	-3.57515	FALSE
1140	NFKBIA	0.2379	0.2379	highest	label[T.stim]-Intercept	0	2856	0.503239	0.741138	FALSE
1141	RNF32	0.236933	0.236933	highest	label[T.stim]-Intercept	0	1685	-3.89279	-3.65586	FALSE
1142	RP11-513I15.6	0.236712	0.236712	highest	label[T.stim]-Intercept	0	1368	-2.94282	-2.7061	FALSE
1143	AFTPH	0.236362	0.236362	highest	label[T.stim]-Intercept	0	483	-2.88788	-2.65152	FALSE
1144	HAGHL	0.236166	0.236166	highest	label[T.stim]-Intercept	0	3055	-5.44844	-5.21228	FALSE
1145	TRAPPC10	0.235756	0.235756	highest	label[T.stim]-Intercept	0	3989	-3.77963	-3.54387	FALSE
1146	LAIR2	0.235753	0.235753	highest	label[T.stim]-Intercept	0	3838	-4.24618	-4.01043	FALSE
1147	JAM2	0.235668	0.235668	highest	label[T.stim]-Intercept	0	3956	-2.93462	-2.69895	FALSE
1148	RRAGD	0.234656	0.234656	highest	label[T.stim]-Intercept	0	1427	-0.135048	0.099608	FALSE
1149	SERPINH1	0.23445	0.23445	highest	label[T.stim]-Intercept	0	2445	-3.37582	-3.14137	FALSE
1150	DGKQ	0.234271	0.234271	highest	label[T.stim]-Intercept	0	905	-2.40012	-2.16585	FALSE
1151	OSBP2	0.234238	0.234238	highest	label[T.stim]-Intercept	0	3896	-2.15493	-1.92069	FALSE
1152	DCUN1D1	0.234137	0.234137	highest	label[T.stim]-Intercept	0	872	-2.84929	-2.61515	FALSE
1153	SLC19A1	0.233822	0.233822	highest	label[T.stim]-Intercept	0	3996	-4.88571	-4.65189	FALSE
1154	FOXC1	0.233722	0.233722	highest	label[T.stim]-Intercept	0	1250	-2.58375	-2.35003	FALSE
1155	RP11-318A15.2	0.233611	0.233611	highest	label[T.stim]-Intercept	0	3422	-4.65807	-4.42446	FALSE
1156	SEMA4A	0.233501	0.233501	highest	label[T.stim]-Intercept	0	256	3.12581	3.35931	FALSE
1157	TK1	0.233494	0.233494	highest	label[T.stim]-Intercept	0	3429	-2.58474	-2.35125	FALSE
1158	PRPF4B	0.233316	0.233316	highest	label[T.stim]-Intercept	0	1260	-3.02349	-2.79017	FALSE
1159	LDLRAD4	0.232947	0.232947	highest	label[T.stim]-Intercept	0	3470	-6.58467	-6.35172	FALSE
1160	C10orf25	0.232028	0.232028	highest	label[T.stim]-Intercept	0	2182	-3.93458	-3.70256	FALSE
1161	CCL3L3	0.230681	0.230681	highest	label[T.stim]-Intercept	0	3309	-1.60599	-1.37531	FALSE
1162	LAMTOR3	0.230354	0.230354	highest	label[T.stim]-Intercept	0	1009	-2.62335	-2.393	FALSE
1163	FCGR2A	0.230282	0.230282	highest	label[T.stim]-Intercept	0	287	4.62389	4.85418	FALSE
1164	ADD1	0.229999	0.229999	highest	label[T.stim]-Intercept	0	911	-3.15446	-2.92446	FALSE
1165	LILRA3	0.229861	0.229861	highest	label[T.stim]-Intercept	0	3833	5.77277	6.00263	FALSE
1166	ZNF445	0.229468	0.229468	highest	label[T.stim]-Intercept	0	728	-4.75389	-4.52442	FALSE
1167	ANKRD45	0.228805	0.228805	highest	label[T.stim]-Intercept	0	312	-2.42548	-2.19668	FALSE
1168	CEP57	0.227664	0.227664	highest	label[T.stim]-Intercept	0	2475	-6.51678	-6.28912	FALSE
1169	IL17RA	0.227339	0.227339	highest	label[T.stim]-Intercept	0	3863	-1.40135	-1.17402	FALSE
1170	C9orf116	0.227012	0.227012	highest	label[T.stim]-Intercept	0	2115	-3.54722	-3.32021	FALSE
1171	RP11-159D12.2	0.226406	0.226406	highest	label[T.stim]-Intercept	0	3371	-3.73014	-3.50374	FALSE
1172	TMEM81	0.226087	0.226087	highest	label[T.stim]-Intercept	0	352	-3.19359	-2.9675	FALSE
1173	PTCRA	0.225933	0.225933	highest	label[T.stim]-Intercept	0	1386	-3.19454	-2.96861	FALSE
1174	FST	0.225715	0.225715	highest	label[T.stim]-Intercept	0	1114	-5.93116	-5.70544	FALSE
1175	CCDC127	0.225159	0.225159	highest	label[T.stim]-Intercept	0	1087	-5.40819	-5.18303	FALSE
1176	CST7	0.224698	0.224698	highest	label[T.stim]-Intercept	0	3543	-5.04913	-4.82443	FALSE
1177	LYL1	0.224536	0.224536	highest	label[T.stim]-Intercept	0	3691	0.542904	0.76744	FALSE
1178	TMEM194B	0.224295	0.224295	highest	label[T.stim]-Intercept	0	620	-5.10375	-4.87946	FALSE
1179	HIST1H1B	0.22365	0.22365	highest	label[T.stim]-Intercept	0	1315	-3.99081	-3.76716	FALSE
1180	RAP1GAP2	0.223242	0.223242	highest	label[T.stim]-Intercept	0	3219	-2.62648	-2.40323	FALSE
1181	EFHC1	0.222943	0.222943	highest	label[T.stim]-Intercept	0	1400	-6.84924	-6.6263	FALSE
1182	ARHGAP12	0.222931	0.222931	highest	label[T.stim]-Intercept	0	2168	-4.81779	-4.59486	FALSE
1183	CD63	0.22255	0.22255	highest	label[T.stim]-Intercept	0	2636	3.51718	3.73973	FALSE
1184	PRR5L	0.222452	0.222452	highest	label[T.stim]-Intercept	0	2354	-4.40689	-4.18444	FALSE
1185	ELL2	0.22213	0.22213	highest	label[T.stim]-Intercept	0	1163	-3.3344	-3.11227	FALSE
1186	SETD2	0.221335	0.221335	highest	label[T.stim]-Intercept	0	743	-6.54894	-6.3276	FALSE
1187	NHLRC1	0.221083	0.221083	highest	label[T.stim]-Intercept	0	1283	-2.5079	-2.28682	FALSE
1188	NABP1	0.220716	0.220716	highest	label[T.stim]-Intercept	0	623	-1.86255	-1.64184	FALSE
1189	GOPC	0.220678	0.220678	highest	label[T.stim]-Intercept	0	1454	-4.57569	-4.35501	FALSE
1190	FCRL2	0.220559	0.220559	highest	label[T.stim]-Intercept	0	265	-4.25293	-4.03237	FALSE
1191	SLC12A2	0.22037	0.22037	highest	label[T.stim]-Intercept	0	1182	-5.33244	-5.11207	FALSE
1192	SMNDC1	0.22036	0.22036	highest	label[T.stim]-Intercept	0	2279	-4.02403	-3.80367	FALSE
1193	RNF8	0.220111	0.220111	highest	label[T.stim]-Intercept	0	1376	-5.40456	-5.18445	FALSE
1194	RETN	0.219885	0.219885	highest	label[T.stim]-Intercept	0	3656	2.15967	2.37955	FALSE
1195	METTL7A	0.219543	0.219543	highest	label[T.stim]-Intercept	0	2622	-1.66914	-1.4496	FALSE
1196	SPINK2	0.218736	0.218736	highest	label[T.stim]-Intercept	0	957	-5.85846	-5.63973	FALSE
1197	GCHFR	0.21853	0.21853	highest	label[T.stim]-Intercept	0	2957	-6.48798	-6.26945	FALSE
1198	DENND2C	0.218289	0.218289	highest	label[T.stim]-Intercept	0	204	-3.21706	-2.99877	FALSE
1199	ZIK1	0.218131	0.218131	highest	label[T.stim]-Intercept	0	3860	-6.15878	-5.94065	FALSE
1200	RP11-386G11.5	0.21754	0.21754	highest	label[T.stim]-Intercept	0	2618	-3.237	-3.01946	FALSE
1201	TIGD2	0.216888	0.216888	highest	label[T.stim]-Intercept	0	1000	-4.21267	-3.99578	FALSE
1202	ABCD2	0.216305	0.216305	highest	label[T.stim]-Intercept	0	2605	-4.19423	-3.97793	FALSE
1203	TTC34	0.215372	0.215372	highest	label[T.stim]-Intercept	0	12	-3.48473	-3.26936	FALSE
1204	ZFP30	0.215365	0.215365	highest	label[T.stim]-Intercept	0	3747	-5.03572	-4.82035	FALSE
1205	CMSS1	0.214846	0.214846	highest	label[T.stim]-Intercept	0	782	-8.62186	-8.40702	FALSE
1206	SULT1B1	0.214207	0.214207	highest	label[T.stim]-Intercept	0	960	-2.89281	-2.67861	FALSE
1207	HIST2H2AB	0.214005	0.214005	highest	label[T.stim]-Intercept	0	224	-3.0748	-2.86079	FALSE
1208	RDX	0.213678	0.213678	highest	label[T.stim]-Intercept	0	2490	-0.803929	-0.590251	FALSE
1209	FAM53B	0.212888	0.212888	highest	label[T.stim]-Intercept	0	2293	-5.29003	-5.07714	FALSE
1210	MDN1	0.212789	0.212789	highest	label[T.stim]-Intercept	0	1428	-5.39734	-5.18456	FALSE
1211	C3orf17	0.212594	0.212594	highest	label[T.stim]-Intercept	0	796	-5.71401	-5.50141	FALSE
1212	PIK3R4	0.212214	0.212214	highest	label[T.stim]-Intercept	0	824	-4.10366	-3.89145	FALSE
1213	C2orf69	0.212048	0.212048	highest	label[T.stim]-Intercept	0	631	-6.07901	-5.86696	FALSE
1214	HDAC4	0.210691	0.210691	highest	label[T.stim]-Intercept	0	679	-4.39091	-4.18022	FALSE
1215	IFIT3	0.21063	0.21063	highest	label[T.stim]-Intercept	0	2243	-1.85292	-1.64228	FALSE
1216	SERPINE2	0.209953	0.209953	highest	label[T.stim]-Intercept	0	662	-6.5746	-6.36465	FALSE
1217	ANPEP	0.209429	0.209429	highest	label[T.stim]-Intercept	0	3038	4.8435	5.05293	FALSE
1218	EFNA5	0.209252	0.209252	highest	label[T.stim]-Intercept	0	1168	-3.39822	-3.18897	FALSE
1219	AF213884.2	0.209043	0.209043	highest	label[T.stim]-Intercept	0	1014	-2.82803	-2.61898	FALSE
1220	FOXP3	0.20806	0.20806	highest	label[T.stim]-Intercept	0	1741	-4.32101	-4.11295	FALSE
1221	CD36	0.207981	0.207981	highest	label[T.stim]-Intercept	0	1595	3.52553	3.73352	FALSE
1222	SENP7	0.207786	0.207786	highest	label[T.stim]-Intercept	0	785	-6.30569	-6.09791	FALSE
1223	CD300E	0.207479	0.207479	highest	label[T.stim]-Intercept	0	3405	5.48742	5.6949	FALSE
1224	NELFB	0.206965	0.206965	highest	label[T.stim]-Intercept	0	2128	-3.01854	-2.81158	FALSE
1225	FSTL3	0.206595	0.206595	highest	label[T.stim]-Intercept	0	3614	-3.36194	-3.15535	FALSE
1226	UCP2	0.206166	0.206166	highest	label[T.stim]-Intercept	0	2440	-3.8517	-3.64553	FALSE
1227	CD244	0.205493	0.205493	highest	label[T.stim]-Intercept	0	284	-3.24278	-3.03729	FALSE
1228	IFI27L1	0.20493	0.20493	highest	label[T.stim]-Intercept	0	2921	-5.05592	-4.85099	FALSE
1229	FBXO15	0.204456	0.204456	highest	label[T.stim]-Intercept	0	3507	-4.9325	-4.72804	FALSE
1230	KLHL14	0.204043	0.204043	highest	label[T.stim]-Intercept	0	3477	-3.20054	-2.99649	FALSE
1231	TIGD1	0.203918	0.203918	highest	label[T.stim]-Intercept	0	672	-5.22782	-5.0239	FALSE
1232	IL2RB	0.203123	0.203123	highest	label[T.stim]-Intercept	0	3908	-6.64458	-6.44146	FALSE
1233	MT1M	0.201494	0.201494	highest	label[T.stim]-Intercept	0	3150	-2.45543	-2.25393	FALSE
1234	NUDT13	0.199245	0.199245	highest	label[T.stim]-Intercept	0	2220	-3.90931	-3.71007	FALSE
1235	TRAPPC13	0.199001	0.199001	highest	label[T.stim]-Intercept	0	1122	-5.18755	-4.98855	FALSE
1236	WNT7A	0.198493	0.198493	highest	label[T.stim]-Intercept	0	706	-5.03033	-4.83184	FALSE
1237	CTSA	0.198265	0.198265	highest	label[T.stim]-Intercept	0	3575	-2.408	-2.20973	FALSE
1238	TRAPPC2	0.198102	0.198102	highest	label[T.stim]-Intercept	0	1703	-6.14178	-5.94368	FALSE
1239	CCND2	0.197895	0.197895	highest	label[T.stim]-Intercept	0	2539	-7.28445	-7.08656	FALSE
1240	CLEC4E	0.197878	0.197878	highest	label[T.stim]-Intercept	0	2561	6.73863	6.93651	FALSE
1241	CCDC173	0.197401	0.197401	highest	label[T.stim]-Intercept	0	596	-3.28602	-3.08862	FALSE
1242	SPATA5	0.197185	0.197185	highest	label[T.stim]-Intercept	0	1037	-5.92605	-5.72887	FALSE
1243	ZNF296	0.19673	0.19673	highest	label[T.stim]-Intercept	0	3785	-3.43359	-3.23686	FALSE
1244	NANS	0.196396	0.196396	highest	label[T.stim]-Intercept	0	2048	-1.75502	-1.55863	FALSE
1245	DUS4L	0.196021	0.196021	highest	label[T.stim]-Intercept	0	1634	-5.92838	-5.73236	FALSE
1246	CD320	0.195686	0.195686	highest	label[T.stim]-Intercept	0	3663	-8.4605	-8.26481	FALSE
1247	STEAP4	0.19551	0.19551	highest	label[T.stim]-Intercept	0	1599	-0.074208	0.121302	FALSE
1248	RPS10P7	0.194934	0.194934	highest	label[T.stim]-Intercept	0	343	-3.42819	-3.23325	FALSE
1249	LRRC61	0.19486	0.19486	highest	label[T.stim]-Intercept	0	1669	-5.86048	-5.66562	FALSE
1250	ABCG1	0.194456	0.194456	highest	label[T.stim]-Intercept	0	3981	-4.75696	-4.56251	FALSE
1251	TYROBP	0.194142	0.194142	highest	label[T.stim]-Intercept	0	3738	5.46152	5.65566	FALSE
1252	FAM43A	0.193551	0.193551	highest	label[T.stim]-Intercept	0	893	-5.43854	-5.24499	FALSE
1253	CRYM	0.193105	0.193105	highest	label[T.stim]-Intercept	0	3106	-3.13478	-2.94167	FALSE
1254	CETP	0.192922	0.192922	highest	label[T.stim]-Intercept	0	3155	-3.39457	-3.20165	FALSE
1255	CREB5	0.192609	0.192609	highest	label[T.stim]-Intercept	0	1550	-1.58325	-1.39064	FALSE
1256	PHOSPHO2	0.192603	0.192603	highest	label[T.stim]-Intercept	0	597	-5.53631	-5.3437	FALSE
1257	CABYR	0.191283	0.191283	highest	label[T.stim]-Intercept	0	3474	-3.10319	-2.91191	FALSE
1258	LZTFL1	0.19115	0.19115	highest	label[T.stim]-Intercept	0	734	-6.91174	-6.72059	FALSE
1259	ACKR4	0.189805	0.189805	highest	label[T.stim]-Intercept	0	825	-2.62961	-2.43981	FALSE
1260	GATA2	0.189723	0.189723	highest	label[T.stim]-Intercept	0	819	-3.66632	-3.47659	FALSE
1261	TCEAL1	0.189178	0.189178	highest	label[T.stim]-Intercept	0	1776	-5.83993	-5.65075	FALSE
1262	TNIP3	0.189119	0.189119	highest	label[T.stim]-Intercept	0	1031	-0.68741	-0.498291	FALSE
1263	SCFD1	0.189116	0.189116	highest	label[T.stim]-Intercept	0	2850	-4.11092	-3.9218	FALSE
1264	GLUL	0.188993	0.188993	highest	label[T.stim]-Intercept	0	323	2.97596	3.16495	FALSE
1265	OGDH	0.188874	0.188874	highest	label[T.stim]-Intercept	0	1571	-2.65166	-2.46279	FALSE
1266	FAM115C	0.188673	0.188673	highest	label[T.stim]-Intercept	0	1666	-6.21288	-6.02421	FALSE
1267	CPA5	0.187995	0.187995	highest	label[T.stim]-Intercept	0	1655	-6.33283	-6.14483	FALSE
1268	RP11-4F5.2	0.18792	0.18792	highest	label[T.stim]-Intercept	0	3043	-3.32723	-3.13931	FALSE
1269	ANXA5	0.187004	0.187004	highest	label[T.stim]-Intercept	0	1032	3.0732	3.26021	FALSE
1270	KIF11	0.186783	0.186783	highest	label[T.stim]-Intercept	0	2251	-3.2181	-3.03132	FALSE
1271	CHD8	0.18578	0.18578	highest	label[T.stim]-Intercept	0	2837	-3.9111	-3.72532	FALSE
1272	PTTG1	0.185622	0.185622	highest	label[T.stim]-Intercept	0	1224	-3.93531	-3.74969	FALSE
1273	TRIM33	0.185529	0.185529	highest	label[T.stim]-Intercept	0	202	-2.95995	-2.77442	FALSE
1274	RP11-362F19.1	0.185431	0.185431	highest	label[T.stim]-Intercept	0	1047	-1.15612	-0.970688	FALSE
1275	PPP2R2B	0.184892	0.184892	highest	label[T.stim]-Intercept	0	1209	-4.85907	-4.67418	FALSE
1276	TMEM67	0.184376	0.184376	highest	label[T.stim]-Intercept	0	1925	-6.61574	-6.43136	FALSE
1277	LEKR1	0.184119	0.184119	highest	label[T.stim]-Intercept	0	849	-2.97328	-2.78916	FALSE
1278	SENCR	0.184008	0.184008	highest	label[T.stim]-Intercept	0	2522	-3.2127	-3.02869	FALSE
1279	KIAA1377	0.183937	0.183937	highest	label[T.stim]-Intercept	0	2477	-4.51852	-4.33459	FALSE
1280	TRERNA1	0.183442	0.183442	highest	label[T.stim]-Intercept	0	3583	-1.86992	-1.68648	FALSE
1281	AC010336.1	0.182359	0.182359	highest	label[T.stim]-Intercept	0	3660	-3.87313	-3.69077	FALSE
1282	LEPROT	0.182348	0.182348	highest	label[T.stim]-Intercept	0	148	0.152452	0.3348	FALSE
1283	ATP6V1A	0.182227	0.182227	highest	label[T.stim]-Intercept	0	797	-0.629255	-0.447028	FALSE
1284	RNF135	0.181874	0.181874	highest	label[T.stim]-Intercept	0	3291	-0.356819	-0.174945	FALSE
1285	FOXRED2	0.181803	0.181803	highest	label[T.stim]-Intercept	0	3906	-3.86235	-3.68054	FALSE
1286	AP001053.11	0.181404	0.181404	highest	label[T.stim]-Intercept	0	3988	-1.21765	-1.03625	FALSE
1287	COL4A3BP	0.181242	0.181242	highest	label[T.stim]-Intercept	0	1138	-1.85461	-1.67337	FALSE
1288	ARHGEF10	0.180748	0.180748	highest	label[T.stim]-Intercept	0	1820	-3.41819	-3.23744	FALSE
1289	PDE7B	0.180643	0.180643	highest	label[T.stim]-Intercept	0	1471	-3.78385	-3.60321	FALSE
1290	NT5DC1	0.180228	0.180228	highest	label[T.stim]-Intercept	0	1447	-7.56794	-7.38771	FALSE
1291	GADD45A	0.180187	0.180187	highest	label[T.stim]-Intercept	0	150	-5.86862	-5.68843	FALSE
1292	NOL6	0.179851	0.179851	highest	label[T.stim]-Intercept	0	2000	-3.93175	-3.75189	FALSE
1293	MEF2C	0.179805	0.179805	highest	label[T.stim]-Intercept	0	1152	-1.36794	-1.18814	FALSE
1294	EHBP1L1	0.179532	0.179532	highest	label[T.stim]-Intercept	0	2416	0.922302	1.10183	FALSE
1295	F12	0.179347	0.179347	highest	label[T.stim]-Intercept	0	1235	-3.58335	-3.404	FALSE
1296	GPR146	0.179166	0.179166	highest	label[T.stim]-Intercept	0	1516	-5.10256	-4.92339	FALSE
1297	HSPBAP1	0.179069	0.179069	highest	label[T.stim]-Intercept	0	812	-3.27171	-3.09264	FALSE
1298	FAM218A	0.178928	0.178928	highest	label[T.stim]-Intercept	0	1064	-3.48983	-3.3109	FALSE
1299	TRPV3	0.177606	0.177606	highest	label[T.stim]-Intercept	0	3220	-3.23169	-3.05408	FALSE
1300	FAM210B	0.176949	0.176949	highest	label[T.stim]-Intercept	0	3592	-4.06994	-3.89299	FALSE
1301	TIGIT	0.176686	0.176686	highest	label[T.stim]-Intercept	0	799	-8.38101	-8.20433	FALSE
1302	GRAP2	0.176671	0.176671	highest	label[T.stim]-Intercept	0	3924	-7.94222	-7.76555	FALSE
1303	MIAT	0.176632	0.176632	highest	label[T.stim]-Intercept	0	3889	-5.51757	-5.34094	FALSE
1304	RNU12	0.17658	0.17658	highest	label[T.stim]-Intercept	0	3931	-3.44828	-3.2717	FALSE
1305	TNFRSF18	0.17458	0.17458	highest	label[T.stim]-Intercept	0	2	-6.64847	-6.47389	FALSE
1306	RP11-404F10.2	0.17376	0.17376	highest	label[T.stim]-Intercept	0	280	-3.07135	-2.89759	FALSE
1307	S100A11	0.172889	0.172889	highest	label[T.stim]-Intercept	0	235	1.53694	1.70983	FALSE
1308	AC004067.5	0.172814	0.172814	highest	label[T.stim]-Intercept	0	1021	-2.89613	-2.72332	FALSE
1309	GAK	0.172658	0.172658	highest	label[T.stim]-Intercept	0	904	-3.19332	-3.02067	FALSE
1310	FBXO48	0.172466	0.172466	highest	label[T.stim]-Intercept	0	491	-3.49187	-3.31941	FALSE
1311	CCDC113	0.17245	0.17245	highest	label[T.stim]-Intercept	0	3163	-2.80173	-2.62928	FALSE
1312	AMY2B	0.17241	0.17241	highest	label[T.stim]-Intercept	0	178	-3.12393	-2.95152	FALSE
1313	RP3-467K16.4	0.172249	0.172249	highest	label[T.stim]-Intercept	0	39	-3.04731	-2.87507	FALSE
1314	LRRC32	0.171708	0.171708	highest	label[T.stim]-Intercept	0	2450	-3.75754	-3.58583	FALSE
1315	C11orf24	0.171533	0.171533	highest	label[T.stim]-Intercept	0	2428	-3.73829	-3.56675	FALSE
1316	TRAT1	0.171105	0.171105	highest	label[T.stim]-Intercept	0	788	-9.68293	-9.51183	FALSE
1317	RP11-960L18.1	0.170662	0.170662	highest	label[T.stim]-Intercept	0	3189	-3.36257	-3.1919	FALSE
1318	METTL18	0.170338	0.170338	highest	label[T.stim]-Intercept	0	307	-6.87711	-6.70678	FALSE
1319	CTD-2210P24.4	0.170298	0.170298	highest	label[T.stim]-Intercept	0	2359	-3.27688	-3.10659	FALSE
1320	ADCK4	0.170174	0.170174	highest	label[T.stim]-Intercept	0	3759	-4.6547	-4.48453	FALSE
1321	FAM81B	0.169897	0.169897	highest	label[T.stim]-Intercept	0	1160	-3.15195	-2.98205	FALSE
1322	GLCE	0.169557	0.169557	highest	label[T.stim]-Intercept	0	3004	-2.79592	-2.62636	FALSE
1323	IFNGR2	0.16937	0.16937	highest	label[T.stim]-Intercept	0	3968	1.91519	2.08456	FALSE
1324	FAM111B	0.169363	0.169363	highest	label[T.stim]-Intercept	0	2374	-3.78796	-3.6186	FALSE
1325	LEF1	0.16934	0.16934	highest	label[T.stim]-Intercept	0	1020	-9.69875	-9.52941	FALSE
1326	RP11-890B15.3	0.168678	0.168678	highest	label[T.stim]-Intercept	0	2527	-2.97573	-2.80705	FALSE
1327	MED6	0.168057	0.168057	highest	label[T.stim]-Intercept	0	2889	-4.17843	-4.01037	FALSE
1328	KRTCAP3	0.167539	0.167539	highest	label[T.stim]-Intercept	0	441	-5.91018	-5.74264	FALSE
1329	VIPR2	0.167261	0.167261	highest	label[T.stim]-Intercept	0	1690	-3.47704	-3.30977	FALSE
1330	MCM6	0.16699	0.16699	highest	label[T.stim]-Intercept	0	575	-7.55357	-7.38658	FALSE
1331	WDR47	0.166481	0.166481	highest	label[T.stim]-Intercept	0	181	-4.75326	-4.58678	FALSE
1332	HLA-DRB5	0.16636	0.16636	highest	label[T.stim]-Intercept	0	1351	2.30568	2.47204	FALSE
1333	CERS6	0.166341	0.166341	highest	label[T.stim]-Intercept	0	593	-2.32689	-2.16055	FALSE
1334	TMEM246	0.16621	0.16621	highest	label[T.stim]-Intercept	0	2057	-3.14354	-2.97733	FALSE
1335	FGF18	0.165835	0.165835	highest	label[T.stim]-Intercept	0	1228	-2.84637	-2.68054	FALSE
1336	KIF20A	0.165742	0.165742	highest	label[T.stim]-Intercept	0	1193	-3.63558	-3.46984	FALSE
1337	PACSIN1	0.163916	0.163916	highest	label[T.stim]-Intercept	0	1369	-2.98872	-2.8248	FALSE
1338	CDO1	0.163873	0.163873	highest	label[T.stim]-Intercept	0	1175	-4.4266	-4.26272	FALSE
1339	RP11-166B2.1	0.163727	0.163727	highest	label[T.stim]-Intercept	0	3096	-3.61543	-3.4517	FALSE
1340	UHRF2	0.163332	0.163332	highest	label[T.stim]-Intercept	0	1986	-5.73255	-5.56922	FALSE
1341	RP11-705O1.8	0.161944	0.161944	highest	label[T.stim]-Intercept	0	3451	-3.42226	-3.26031	FALSE
1342	AC099850.1	0.161898	0.161898	highest	label[T.stim]-Intercept	0	3375	-2.93733	-2.77543	FALSE
1343	SLC48A1	0.161869	0.161869	highest	label[T.stim]-Intercept	0	2613	-3.54127	-3.3794	FALSE
1344	FRMD3	0.161821	0.161821	highest	label[T.stim]-Intercept	0	2029	-2.17129	-2.00946	FALSE
1345	AC069278.4	0.161484	0.161484	highest	label[T.stim]-Intercept	0	3781	-3.4873	-3.32582	FALSE
1346	RP11-117D22.2	0.16073	0.16073	highest	label[T.stim]-Intercept	0	136	-3.62063	-3.4599	FALSE
1347	RP11-259N19.1	0.160014	0.160014	highest	label[T.stim]-Intercept	0	513	-2.90929	-2.74927	FALSE
1348	PET112	0.15935	0.15935	highest	label[T.stim]-Intercept	0	1056	-5.21804	-5.05869	FALSE
1349	MORN2	0.159304	0.159304	highest	label[T.stim]-Intercept	0	458	-3.38862	-3.22931	FALSE
1350	MAD1L1	0.158818	0.158818	highest	label[T.stim]-Intercept	0	1520	-4.42142	-4.2626	FALSE
1351	MAGEH1	0.158455	0.158455	highest	label[T.stim]-Intercept	0	1748	-7.79561	-7.63715	FALSE
1352	PDE6B	0.158374	0.158374	highest	label[T.stim]-Intercept	0	900	-5.47908	-5.32071	FALSE
1353	RFXAP	0.158174	0.158174	highest	label[T.stim]-Intercept	0	2779	-6.80089	-6.64272	FALSE
1354	CYSLTR2	0.158147	0.158147	highest	label[T.stim]-Intercept	0	2798	-2.77579	-2.61764	FALSE
1355	PSAP	0.157879	0.157879	highest	label[T.stim]-Intercept	0	2214	2.39512	2.55299	FALSE
1356	MTA2	0.157743	0.157743	highest	label[T.stim]-Intercept	0	2392	-4.71095	-4.55321	FALSE
1357	LRRC20	0.157567	0.157567	highest	label[T.stim]-Intercept	0	2210	-3.71288	-3.55531	FALSE
1358	SLC41A1	0.157466	0.157466	highest	label[T.stim]-Intercept	0	357	-4.66912	-4.51165	FALSE
1359	SLMAP	0.156857	0.156857	highest	label[T.stim]-Intercept	0	764	-4.04235	-3.88549	FALSE
1360	COX11	0.156793	0.156793	highest	label[T.stim]-Intercept	0	3365	-7.97134	-7.81455	FALSE
1361	PRSS57	0.156737	0.156737	highest	label[T.stim]-Intercept	0	3615	-3.7075	-3.55076	FALSE
1362	PRF1	0.156501	0.156501	highest	label[T.stim]-Intercept	0	2212	-5.09934	-4.94284	FALSE
1363	TSPAN4	0.15626	0.15626	highest	label[T.stim]-Intercept	0	2316	-1.04644	-0.890179	FALSE
1364	NAT14	0.155278	0.155278	highest	label[T.stim]-Intercept	0	3853	-4.08039	-3.92511	FALSE
1365	RP11-73E17.2	0.154667	0.154667	highest	label[T.stim]-Intercept	0	2855	-4.92355	-4.76889	FALSE
1366	EPHX2	0.15451	0.15451	highest	label[T.stim]-Intercept	0	1861	-7.43184	-7.27733	FALSE
1367	ZNF442	0.154143	0.154143	highest	label[T.stim]-Intercept	0	3685	-4.69597	-4.54183	FALSE
1368	DOCK4	0.154027	0.154027	highest	label[T.stim]-Intercept	0	1636	2.44567	2.5997	FALSE
1369	PTPRS	0.153343	0.153343	highest	label[T.stim]-Intercept	0	3646	-3.16027	-3.00693	FALSE
1370	TTLL11	0.152962	0.152962	highest	label[T.stim]-Intercept	0	2083	-4.08879	-3.93583	FALSE
1371	C9orf43	0.15267	0.15267	highest	label[T.stim]-Intercept	0	2073	-3.03487	-2.8822	FALSE
1372	CASC2	0.15266	0.15266	highest	label[T.stim]-Intercept	0	2286	-3.27194	-3.11928	FALSE
1373	KDM3B	0.152238	0.152238	highest	label[T.stim]-Intercept	0	1195	-3.40303	-3.25079	FALSE
1374	ATG10	0.151933	0.151933	highest	label[T.stim]-Intercept	0	1147	-3.53367	-3.38173	FALSE
1375	PIF1	0.151765	0.151765	highest	label[T.stim]-Intercept	0	2993	-3.4415	-3.28974	FALSE
1376	ENDOG	0.151021	0.151021	highest	label[T.stim]-Intercept	0	2094	-4.36831	-4.21729	FALSE
1377	INO80D	0.150958	0.150958	highest	label[T.stim]-Intercept	0	645	-3.69061	-3.53965	FALSE
1378	RP11-111A21.1	0.150251	0.150251	highest	label[T.stim]-Intercept	0	2857	-2.64824	-2.49799	FALSE
1379	AHSP	0.149732	0.149732	highest	label[T.stim]-Intercept	0	3139	-1.57088	-1.42115	FALSE
1380	ZMAT3	0.149576	0.149576	highest	label[T.stim]-Intercept	0	868	-5.3991	-5.24952	FALSE
1381	AC068831.10	0.149387	0.149387	highest	label[T.stim]-Intercept	0	3041	-3.72702	-3.57763	FALSE
1382	RHOF	0.148781	0.148781	highest	label[T.stim]-Intercept	0	2739	-6.61555	-6.46677	FALSE
1383	GDPD1	0.148436	0.148436	highest	label[T.stim]-Intercept	0	3376	-4.62374	-4.47531	FALSE
1384	RP11-143K11.1	0.1481	0.1481	highest	label[T.stim]-Intercept	0	3401	-2.62123	-2.47313	FALSE
1385	TOP2A	0.14658	0.14658	highest	label[T.stim]-Intercept	0	3319	-4.41538	-4.2688	FALSE
1386	KRT1	0.146037	0.146037	highest	label[T.stim]-Intercept	0	2629	-3.56358	-3.41755	FALSE
1387	DNAJC5B	0.145846	0.145846	highest	label[T.stim]-Intercept	0	1904	-2.46411	-2.31827	FALSE
1388	DMRT2	0.145123	0.145123	highest	label[T.stim]-Intercept	0	1975	-3.11512	-2.97	FALSE
1389	ZFAND4	0.144695	0.144695	highest	label[T.stim]-Intercept	0	2184	-4.29922	-4.15452	FALSE
1390	ZNF385C	0.144628	0.144628	highest	label[T.stim]-Intercept	0	3325	-3.30568	-3.16106	FALSE
1391	TCTN2	0.144555	0.144555	highest	label[T.stim]-Intercept	0	2749	-3.87365	-3.72909	FALSE
1392	CLOCK	0.144109	0.144109	highest	label[T.stim]-Intercept	0	953	-3.5213	-3.3772	FALSE
1393	MORN1	0.143631	0.143631	highest	label[T.stim]-Intercept	0	8	-3.7285	-3.58487	FALSE
1394	SUSD1	0.143255	0.143255	highest	label[T.stim]-Intercept	0	2067	-0.537509	-0.394254	FALSE
1395	FASLG	0.14289	0.14289	highest	label[T.stim]-Intercept	0	310	-5.54325	-5.40036	FALSE
1396	SRSF7	0.142231	0.142231	highest	label[T.stim]-Intercept	0	457	-4.53175	-4.38951	FALSE
1397	FBXO44	0.142033	0.142033	highest	label[T.stim]-Intercept	0	30	-6.17484	-6.03281	FALSE
1398	BEX5	0.141878	0.141878	highest	label[T.stim]-Intercept	0	1770	-7.92045	-7.77858	FALSE
1399	WDR78	0.141744	0.141744	highest	label[T.stim]-Intercept	0	149	-3.85751	-3.71576	FALSE
1400	RP11-936I5.1	0.141731	0.141731	highest	label[T.stim]-Intercept	0	3426	-4.88814	-4.74641	FALSE
1401	ZNF397	0.141565	0.141565	highest	label[T.stim]-Intercept	0	3478	-5.184	-5.04243	FALSE
1402	RP11-700H6.1	0.141513	0.141513	highest	label[T.stim]-Intercept	0	3363	-3.75935	-3.61784	FALSE
1403	CCR9	0.141066	0.141066	highest	label[T.stim]-Intercept	0	735	-3.6589	-3.51783	FALSE
1404	TUBB1	0.141026	0.141026	highest	label[T.stim]-Intercept	0	3596	-2.95914	-2.81812	FALSE
1405	PLK1	0.140932	0.140932	highest	label[T.stim]-Intercept	0	3111	-3.64768	-3.50675	FALSE
1406	FITM2	0.140676	0.140676	highest	label[T.stim]-Intercept	0	3565	-4.89679	-4.75612	FALSE
1407	DNAJA1	0.140611	0.140611	highest	label[T.stim]-Intercept	0	1998	-1.97237	-1.83176	FALSE
1408	LACE1	0.140523	0.140523	highest	label[T.stim]-Intercept	0	1437	-4.61404	-4.47351	FALSE
1409	ZNF138	0.139649	0.139649	highest	label[T.stim]-Intercept	0	1579	-7.30286	-7.16321	FALSE
1410	AC093901.1	0.139567	0.139567	highest	label[T.stim]-Intercept	0	561	-3.14032	-3.00075	FALSE
1411	RP11-519G16.3	0.138831	0.138831	highest	label[T.stim]-Intercept	0	2969	1.78504	1.92387	FALSE
1412	NAP1L6	0.138237	0.138237	highest	label[T.stim]-Intercept	0	1753	-3.50219	-3.36396	FALSE
1413	NBPF11	0.137905	0.137905	highest	label[T.stim]-Intercept	0	220	-3.1633	-3.0254	FALSE
1414	LINC00944	0.137847	0.137847	highest	label[T.stim]-Intercept	0	2755	-5.10282	-4.96497	FALSE
1415	PADI2	0.137636	0.137636	highest	label[T.stim]-Intercept	0	45	-2.48424	-2.34661	FALSE
1416	C4orf47	0.137433	0.137433	highest	label[T.stim]-Intercept	0	1085	-3.39801	-3.26057	FALSE
1417	CLCN5	0.136796	0.136796	highest	label[T.stim]-Intercept	0	1742	-2.1468	-2.01	FALSE
1418	C5orf30	0.136443	0.136443	highest	label[T.stim]-Intercept	0	1167	-5.00737	-4.87092	FALSE
1419	OXTR	0.136191	0.136191	highest	label[T.stim]-Intercept	0	693	-3.05945	-2.92326	FALSE
1420	ZNF248	0.135181	0.135181	highest	label[T.stim]-Intercept	0	2173	-5.62295	-5.48777	FALSE
1421	RP3-329E20.2	0.134232	0.134232	highest	label[T.stim]-Intercept	0	58	-2.57062	-2.43639	FALSE
1422	LINC00610	0.133706	0.133706	highest	label[T.stim]-Intercept	0	2353	-2.96268	-2.82897	FALSE
1423	CSF1	0.133132	0.133132	highest	label[T.stim]-Intercept	0	187	-3.49959	-3.36646	FALSE
1424	PLEKHA5	0.132847	0.132847	highest	label[T.stim]-Intercept	0	2591	-4.09217	-3.95932	FALSE
1425	SMIM10	0.13271	0.13271	highest	label[T.stim]-Intercept	0	1798	-3.14746	-3.01475	FALSE
1426	CCDC74A	0.132504	0.132504	highest	label[T.stim]-Intercept	0	573	-5.33832	-5.20582	FALSE
1427	ANKRD32	0.132169	0.132169	highest	label[T.stim]-Intercept	0	1158	-6.40935	-6.27718	FALSE
1428	RP11-315O6.1	0.131386	0.131386	highest	label[T.stim]-Intercept	0	2479	-3.19089	-3.0595	FALSE
1429	KIR2DL3	0.131045	0.131045	highest	label[T.stim]-Intercept	0	3844	-3.50823	-3.37719	FALSE
1430	IFT140	0.130891	0.130891	highest	label[T.stim]-Intercept	0	3060	-3.7396	-3.60871	FALSE
1431	AC093391.2	0.130842	0.130842	highest	label[T.stim]-Intercept	0	576	-5.23789	-5.10705	FALSE
1432	SMIM6	0.13081	0.13081	highest	label[T.stim]-Intercept	0	3416	-2.85774	-2.72693	FALSE
1433	MME	0.130785	0.130785	highest	label[T.stim]-Intercept	0	845	-3.07859	-2.9478	FALSE
1434	C10orf35	0.130774	0.130774	highest	label[T.stim]-Intercept	0	2206	-6.55882	-6.42805	FALSE
1435	STX7	0.130707	0.130707	highest	label[T.stim]-Intercept	0	1466	-0.577872	-0.447165	FALSE
1436	SRCRB4D	0.130424	0.130424	highest	label[T.stim]-Intercept	0	1591	-3.02182	-2.89139	FALSE
1437	TMCC1-AS1	0.129407	0.129407	highest	label[T.stim]-Intercept	0	822	-3.56948	-3.44007	FALSE
1438	ZNF184	0.128911	0.128911	highest	label[T.stim]-Intercept	0	1312	-6.72036	-6.59145	FALSE
1439	AC006129.4	0.128772	0.128772	highest	label[T.stim]-Intercept	0	3766	-4.368	-4.23923	FALSE
1440	TPD52	0.128432	0.128432	highest	label[T.stim]-Intercept	0	1914	-7.34412	-7.21569	FALSE
1441	PPP2CB	0.128211	0.128211	highest	label[T.stim]-Intercept	0	1872	-1.40543	-1.27722	FALSE
1442	SCN1B	0.12778	0.12778	highest	label[T.stim]-Intercept	0	3728	-2.61854	-2.49076	FALSE
1443	CCNL1	0.127324	0.127324	highest	label[T.stim]-Intercept	0	850	-3.75635	-3.62903	FALSE
1444	CCL4L1	0.127284	0.127284	highest	label[T.stim]-Intercept	0	3310	-1.16112	-1.03384	FALSE
1445	AKAP12	0.127238	0.127238	highest	label[T.stim]-Intercept	0	1496	-4.20031	-4.07307	FALSE
1446	CHI3L2	0.126981	0.126981	highest	label[T.stim]-Intercept	0	189	-7.38503	-7.25805	FALSE
1447	C15orf53	0.126945	0.126945	highest	label[T.stim]-Intercept	0	2951	-3.42378	-3.29684	FALSE
1448	ALG12	0.126842	0.126842	highest	label[T.stim]-Intercept	0	3944	-4.64909	-4.52225	FALSE
1449	RP1-102H19.8	0.126392	0.126392	highest	label[T.stim]-Intercept	0	1422	-4.38214	-4.25575	FALSE
1450	HPGD	0.125669	0.125669	highest	label[T.stim]-Intercept	0	1072	-4.58752	-4.46185	FALSE
1451	TKTL1	0.124828	0.124828	highest	label[T.stim]-Intercept	0	1809	-3.92289	-3.79806	FALSE
1452	ANKRD27	0.122956	0.122956	highest	label[T.stim]-Intercept	0	3726	-4.50464	-4.38169	FALSE
1453	TMEM44	0.122934	0.122934	highest	label[T.stim]-Intercept	0	892	-3.02289	-2.89996	FALSE
1454	VIM-AS1	0.122773	0.122773	highest	label[T.stim]-Intercept	0	2149	-2.88495	-2.76218	FALSE
1455	C17orf70	0.122101	0.122101	highest	label[T.stim]-Intercept	0	3438	-4.79621	-4.67411	FALSE
1456	PTAFR	0.122064	0.122064	highest	label[T.stim]-Intercept	0	86	3.5361	3.65816	FALSE
1457	C11orf65	0.122047	0.122047	highest	label[T.stim]-Intercept	0	2488	-3.80917	-3.68712	FALSE
1458	LMNA	0.121314	0.121314	highest	label[T.stim]-Intercept	0	255	0.586882	0.708195	FALSE
1459	DNASE2	0.121264	0.121264	highest	label[T.stim]-Intercept	0	3687	-1.59755	-1.47628	FALSE
1460	NPW	0.120884	0.120884	highest	label[T.stim]-Intercept	0	3065	-3.34536	-3.22448	FALSE
1461	CCL3L1	0.120372	0.120372	highest	label[T.stim]-Intercept	0	3311	2.9345	3.05487	FALSE
1462	SCD	0.120338	0.120338	highest	label[T.stim]-Intercept	0	2267	-2.20844	-2.0881	FALSE
1463	SLPI	0.120312	0.120312	highest	label[T.stim]-Intercept	0	3569	-0.532328	-0.412016	FALSE
1464	HPD	0.119805	0.119805	highest	label[T.stim]-Intercept	0	2740	-1.05892	-0.939115	FALSE
1465	MOB4	0.11966	0.11966	highest	label[T.stim]-Intercept	0	630	-3.9508	-3.83114	FALSE
1466	C12orf39	0.119364	0.119364	highest	label[T.stim]-Intercept	0	2593	-2.80695	-2.68758	FALSE
1467	PPAP2B	0.118431	0.118431	highest	label[T.stim]-Intercept	0	140	-0.559867	-0.441436	FALSE
1468	CDKN2AIP	0.117984	0.117984	highest	label[T.stim]-Intercept	0	1074	-6.46123	-6.34324	FALSE
1469	HMGA1	0.117794	0.117794	highest	label[T.stim]-Intercept	0	1367	-1.92279	-1.805	FALSE
1470	SNAP47	0.117627	0.117627	highest	label[T.stim]-Intercept	0	388	-5.5491	-5.43147	FALSE
1471	IGJ	0.117562	0.117562	highest	label[T.stim]-Intercept	0	961	-4.78837	-4.67081	FALSE
1472	PAXIP1	0.117541	0.117541	highest	label[T.stim]-Intercept	0	1681	-3.72718	-3.60964	FALSE
1473	TFPI2	0.117292	0.117292	highest	label[T.stim]-Intercept	0	1605	-3.38974	-3.27245	FALSE
1474	MAP3K7CL	0.116217	0.116217	highest	label[T.stim]-Intercept	0	3960	-1.18741	-1.07119	FALSE
1475	MALT1	0.115854	0.115854	highest	label[T.stim]-Intercept	0	3497	-2.57333	-2.45748	FALSE
1476	PILRA	0.115706	0.115706	highest	label[T.stim]-Intercept	0	1616	5.51451	5.63021	FALSE
1477	IL11	0.114006	0.114006	highest	label[T.stim]-Intercept	0	3852	-3.36155	-3.24754	FALSE
1478	ZBTB9	0.11399	0.11399	highest	label[T.stim]-Intercept	0	1365	-6.39933	-6.28534	FALSE
1479	NEU4	0.113871	0.113871	highest	label[T.stim]-Intercept	0	685	1.31821	1.43208	FALSE
1480	CHRNA1	0.113476	0.113476	highest	label[T.stim]-Intercept	0	604	-3.23079	-3.11731	FALSE
1481	RP11-553L6.5	0.112731	0.112731	highest	label[T.stim]-Intercept	0	800	-4.05611	-3.94337	FALSE
1482	NBR1	0.112575	0.112575	highest	label[T.stim]-Intercept	0	3335	-3.90009	-3.78751	FALSE
1483	ACSM1	0.112477	0.112477	highest	label[T.stim]-Intercept	0	3104	-3.98672	-3.87424	FALSE
1484	HIST1H3E	0.111905	0.111905	highest	label[T.stim]-Intercept	0	1305	-2.49302	-2.38112	FALSE
1485	DVL2	0.11167	0.11167	highest	label[T.stim]-Intercept	0	3241	-5.4043	-5.29263	FALSE
1486	NFKBID	0.111597	0.111597	highest	label[T.stim]-Intercept	0	3737	-1.74909	-1.63749	FALSE
1487	C14orf37	0.110903	0.110903	highest	label[T.stim]-Intercept	0	2875	-3.13772	-3.02682	FALSE
1488	RP11-490M8.1	0.110854	0.110854	highest	label[T.stim]-Intercept	0	449	-2.45854	-2.34769	FALSE
1489	NAA30	0.110362	0.110362	highest	label[T.stim]-Intercept	0	2874	-4.74519	-4.63482	FALSE
1490	FLOT1	0.108889	0.108889	highest	label[T.stim]-Intercept	0	1328	0.788503	0.897391	FALSE
1491	CRIP3	0.108673	0.108673	highest	label[T.stim]-Intercept	0	1391	-2.83452	-2.72585	FALSE
1492	SLC22A1	0.108418	0.108418	highest	label[T.stim]-Intercept	0	1508	-3.04262	-2.9342	FALSE
1493	RAB10	0.107515	0.107515	highest	label[T.stim]-Intercept	0	432	-0.0103892	0.0971256	FALSE
1494	CSTA	0.107087	0.107087	highest	label[T.stim]-Intercept	0	809	4.47888	4.58596	FALSE
1495	TGFBR3L	0.106644	0.106644	highest	label[T.stim]-Intercept	0	3661	-3.76311	-3.65647	FALSE
1496	MON1B	0.106035	0.106035	highest	label[T.stim]-Intercept	0	3185	-3.06407	-2.95803	FALSE
1497	LYPD3	0.105945	0.105945	highest	label[T.stim]-Intercept	0	3773	-5.81034	-5.70439	FALSE
1498	PIP5K1B	0.105546	0.105546	highest	label[T.stim]-Intercept	0	2021	-3.80797	-3.70242	FALSE
1499	CD1B	0.105263	0.105263	highest	label[T.stim]-Intercept	0	269	-2.84888	-2.74361	FALSE
1500	ARID4A	0.105203	0.105203	highest	label[T.stim]-Intercept	0	2876	-4.16275	-4.05754	FALSE
1501	DYNC1LI1	0.10495	0.10495	highest	label[T.stim]-Intercept	0	715	-2.36639	-2.26144	FALSE
1502	EIF4G3	0.10442	0.10442	highest	label[T.stim]-Intercept	0	56	-2.97111	-2.86669	FALSE
1503	KCTD12	0.104389	0.104389	highest	label[T.stim]-Intercept	0	2809	2.23153	2.33592	FALSE
1504	HGD	0.103964	0.103964	highest	label[T.stim]-Intercept	0	805	-3.22591	-3.12194	FALSE
1505	NHSL1	0.103898	0.103898	highest	label[T.stim]-Intercept	0	1476	-2.44625	-2.34236	FALSE
1506	HIGD1B	0.103638	0.103638	highest	label[T.stim]-Intercept	0	3344	-3.33814	-3.2345	FALSE
1507	ZNF565	0.103291	0.103291	highest	label[T.stim]-Intercept	0	3740	-5.11661	-5.01332	FALSE
1508	HBM	0.102979	0.102979	highest	label[T.stim]-Intercept	0	3047	-1.60693	-1.50395	FALSE
1509	FANK1	0.102808	0.102808	highest	label[T.stim]-Intercept	0	2296	-4.77451	-4.6717	FALSE
1510	RP1-313I6.12	0.102603	0.102603	highest	label[T.stim]-Intercept	0	1316	-4.99252	-4.88992	FALSE
1511	CCDC159	0.102357	0.102357	highest	label[T.stim]-Intercept	0	3676	-1.97118	-1.86883	FALSE
1512	NPIPB11	0.101455	0.101455	highest	label[T.stim]-Intercept	0	3127	-3.27172	-3.17027	FALSE
1513	NR4A2	0.10083	0.10083	highest	label[T.stim]-Intercept	0	586	-6.69824	-6.59741	FALSE
1514	C7orf61	0.100507	0.100507	highest	label[T.stim]-Intercept	0	1617	-2.70137	-2.60086	FALSE
1515	RAB32	0.100502	0.100502	highest	label[T.stim]-Intercept	0	1490	4.55533	4.65584	FALSE
1516	GRN	0.100072	0.100072	highest	label[T.stim]-Intercept	0	3341	3.44851	3.54859	FALSE
1517	CLEC1B	0.099932	0.099932	highest	label[T.stim]-Intercept	0	2573	-3.48531	-3.38538	FALSE
1518	CCDC149	0.0997624	0.0997624	highest	label[T.stim]-Intercept	0	930	-1.14581	-1.04605	FALSE
1519	ZNF771	0.0992579	0.0992579	highest	label[T.stim]-Intercept	0	3132	-5.04503	-4.94577	FALSE
1520	SLC9A7	0.0986269	0.0986269	highest	label[T.stim]-Intercept	0	1729	-3.38433	-3.2857	FALSE
1521	DUSP14	0.0985427	0.0985427	highest	label[T.stim]-Intercept	0	3314	-7.59575	-7.4972	FALSE
1522	KLRC2	0.0985289	0.0985289	highest	label[T.stim]-Intercept	0	2578	-4.64077	-4.54225	FALSE
1523	RAB13	0.0977607	0.0977607	highest	label[T.stim]-Intercept	0	247	3.77102	3.86878	FALSE
1524	NDUFA4L2	0.0975776	0.0975776	highest	label[T.stim]-Intercept	0	2648	-3.51958	-3.422	FALSE
1525	TRMT11	0.0955205	0.0955205	highest	label[T.stim]-Intercept	0	1462	-6.83842	-6.7429	FALSE
1526	RP11-378J18.3	0.0954027	0.0954027	highest	label[T.stim]-Intercept	0	379	-4.1184	-4.023	FALSE
1527	MDFIC	0.0951693	0.0951693	highest	label[T.stim]-Intercept	0	1640	-2.96341	-2.86824	FALSE
1528	HSPA4	0.0947986	0.0947986	highest	label[T.stim]-Intercept	0	1187	-4.17422	-4.07942	FALSE
1529	GP6	0.0943825	0.0943825	highest	label[T.stim]-Intercept	0	3849	-2.83462	-2.74024	FALSE
1530	ABCG2	0.094162	0.094162	highest	label[T.stim]-Intercept	0	995	-3.00174	-2.90758	FALSE
1531	TFIP11	0.0941033	0.0941033	highest	label[T.stim]-Intercept	0	3886	-4.45315	-4.35905	FALSE
1532	ENKUR	0.0938621	0.0938621	highest	label[T.stim]-Intercept	0	2162	-3.65706	-3.56319	FALSE
1533	LTB	0.0936108	0.0936108	highest	label[T.stim]-Intercept	0	1337	-9.84021	-9.7466	FALSE
1534	CPNE3	0.0933914	0.0933914	highest	label[T.stim]-Intercept	0	1921	-5.46362	-5.37023	FALSE
1535	TMEM176B	0.0929236	0.0929236	highest	label[T.stim]-Intercept	0	1673	4.64916	4.74208	FALSE
1536	IL5RA	0.0928376	0.0928376	highest	label[T.stim]-Intercept	0	687	-3.49821	-3.40538	FALSE
1537	C5orf51	0.0925024	0.0925024	highest	label[T.stim]-Intercept	0	1108	-2.95667	-2.86417	FALSE
1538	H2AFX	0.0923247	0.0923247	highest	label[T.stim]-Intercept	0	2505	-5.05959	-4.96727	FALSE
1539	BANK1	0.0922532	0.0922532	highest	label[T.stim]-Intercept	0	1012	-4.20494	-4.11269	FALSE
1540	CXorf21	0.0920503	0.0920503	highest	label[T.stim]-Intercept	0	1718	-0.843965	-0.751915	FALSE
1541	GLCCI1	0.0919046	0.0919046	highest	label[T.stim]-Intercept	0	1531	-5.51464	-5.42274	FALSE
1542	UBXN7-AS1	0.0918417	0.0918417	highest	label[T.stim]-Intercept	0	897	-4.13497	-4.04313	FALSE
1543	FSTL1	0.09182	0.09182	highest	label[T.stim]-Intercept	0	804	-2.94054	-2.84872	FALSE
1544	INHBA	0.0915897	0.0915897	highest	label[T.stim]-Intercept	0	1566	-0.00940762	0.0821821	FALSE
1545	FTL	0.091311	0.091311	highest	label[T.stim]-Intercept	0	3802	4.44337	4.53468	FALSE
1546	RP11-143M1.4	0.0908771	0.0908771	highest	label[T.stim]-Intercept	0	1974	-2.47351	-2.38263	FALSE
1547	KRT5	0.0908139	0.0908139	highest	label[T.stim]-Intercept	0	2628	-3.24473	-3.15392	FALSE
1548	RP1-223E5.4	0.0905166	0.0905166	highest	label[T.stim]-Intercept	0	1276	-3.60312	-3.51261	FALSE
1549	RP11-384P7.6	0.0902569	0.0902569	highest	label[T.stim]-Intercept	0	2001	-3.08514	-2.99489	FALSE
1550	FAM83D	0.090035	0.090035	highest	label[T.stim]-Intercept	0	3561	-4.62868	-4.53864	FALSE
1551	HDAC9	0.0886457	0.0886457	highest	label[T.stim]-Intercept	0	1537	-3.03363	-2.94499	FALSE
1552	CENPE	0.0875962	0.0875962	highest	label[T.stim]-Intercept	0	1017	-3.99483	-3.90724	FALSE
1553	GYPA	0.0872989	0.0872989	highest	label[T.stim]-Intercept	0	1051	-2.54638	-2.45908	FALSE
1554	HS3ST2	0.0868323	0.0868323	highest	label[T.stim]-Intercept	0	3108	-2.3975	-2.31067	FALSE
1555	RAB39B	0.0865464	0.0865464	highest	label[T.stim]-Intercept	0	1816	-7.05195	-6.9654	FALSE
1556	SC5D	0.0855942	0.0855942	highest	label[T.stim]-Intercept	0	2510	-7.24137	-7.15578	FALSE
1557	KBTBD11-OT1	0.0855258	0.0855258	highest	label[T.stim]-Intercept	0	1821	-3.55511	-3.46958	FALSE
1558	TRIM62	0.0850003	0.0850003	highest	label[T.stim]-Intercept	0	100	-2.92691	-2.84191	FALSE
1559	TREML1	0.084651	0.084651	highest	label[T.stim]-Intercept	0	1380	-3.63642	-3.55177	FALSE
1560	MARC2	0.0841949	0.0841949	highest	label[T.stim]-Intercept	0	376	-3.69867	-3.61448	FALSE
1561	RP1-90J20.8	0.0840063	0.0840063	highest	label[T.stim]-Intercept	0	1255	-2.13265	-2.04865	FALSE
1562	IGFBP6	0.0838625	0.0838625	highest	label[T.stim]-Intercept	0	2630	-2.73024	-2.64638	FALSE
1563	AARSD1	0.0838509	0.0838509	highest	label[T.stim]-Intercept	0	3332	-6.80173	-6.71788	FALSE
1564	CSNK1G3	0.0831957	0.0831957	highest	label[T.stim]-Intercept	0	1180	-4.42234	-4.33914	FALSE
1565	UBA6-AS1	0.0826921	0.0826921	highest	label[T.stim]-Intercept	0	959	-5.5354	-5.45271	FALSE
1566	PUM1	0.0822952	0.0822952	highest	label[T.stim]-Intercept	0	89	-3.9602	-3.8779	FALSE
1567	AVP	0.0821218	0.0821218	highest	label[T.stim]-Intercept	0	3519	-3.99417	-3.91204	FALSE
1568	RBP4	0.0819908	0.0819908	highest	label[T.stim]-Intercept	0	2255	-1.64214	-1.56015	FALSE
1569	CLEC4F	0.0817491	0.0817491	highest	label[T.stim]-Intercept	0	500	-1.53942	-1.45768	FALSE
1570	HIRIP3	0.081676	0.081676	highest	label[T.stim]-Intercept	0	3130	-7.34975	-7.26807	FALSE
1571	KREMEN2	0.0815625	0.0815625	highest	label[T.stim]-Intercept	0	3075	-2.4829	-2.40133	FALSE
1572	C6orf62	0.0815499	0.0815499	highest	label[T.stim]-Intercept	0	1292	-1.24382	-1.16227	FALSE
1573	NLRP2	0.0811639	0.0811639	highest	label[T.stim]-Intercept	0	3848	-4.20314	-4.12198	FALSE
1574	LRRN3	0.0807648	0.0807648	highest	label[T.stim]-Intercept	0	1635	-7.39027	-7.30951	FALSE
1575	RP5-943J3.2	0.080704	0.080704	highest	label[T.stim]-Intercept	0	167	-3.89267	-3.81196	FALSE
1576	MMRN1	0.0804369	0.0804369	highest	label[T.stim]-Intercept	0	1003	-2.92122	-2.84079	FALSE
1577	TBX19	0.0803924	0.0803924	highest	label[T.stim]-Intercept	0	301	-2.91181	-2.83142	FALSE
1578	NAALADL1	0.0803285	0.0803285	highest	label[T.stim]-Intercept	0	2408	-4.5516	-4.47127	FALSE
1579	CLDN5	0.0802872	0.0802872	highest	label[T.stim]-Intercept	0	3870	-2.82391	-2.74363	FALSE
1580	ZNF415	0.0798774	0.0798774	highest	label[T.stim]-Intercept	0	3826	-3.46378	-3.3839	FALSE
1581	ST7L	0.0798731	0.0798731	highest	label[T.stim]-Intercept	0	194	-4.13706	-4.05719	FALSE
1582	TP53I11	0.0793815	0.0793815	highest	label[T.stim]-Intercept	0	2358	-2.82364	-2.74426	FALSE
1583	RP11-166A12.1	0.0793068	0.0793068	highest	label[T.stim]-Intercept	0	1179	-2.75945	-2.68015	FALSE
1584	FAM89B	0.0770662	0.0770662	highest	label[T.stim]-Intercept	0	2415	-2.40406	-2.32699	FALSE
1585	DKK3	0.0767694	0.0767694	highest	label[T.stim]-Intercept	0	2338	-4.89811	-4.82134	FALSE
1586	RP3-508I15.9	0.0766237	0.0766237	highest	label[T.stim]-Intercept	0	3916	-3.23689	-3.16027	FALSE
1587	IGSF9B	0.075695	0.075695	highest	label[T.stim]-Intercept	0	2528	-4.6734	-4.5977	FALSE
1588	RP11-242J7.1	0.0756893	0.0756893	highest	label[T.stim]-Intercept	0	1078	-2.81862	-2.74293	FALSE
1589	KIAA2022	0.0749407	0.0749407	highest	label[T.stim]-Intercept	0	1755	-3.49135	-3.41641	FALSE
1590	EIF5A	0.074934	0.074934	highest	label[T.stim]-Intercept	0	3242	-4.37455	-4.29962	FALSE
1591	RP11-574F21.2	0.0741081	0.0741081	highest	label[T.stim]-Intercept	0	277	-4.39454	-4.32043	FALSE
1592	GZMA	0.0740356	0.0740356	highest	label[T.stim]-Intercept	0	1116	-4.85712	-4.78308	FALSE
1593	NLRP7	0.073854	0.073854	highest	label[T.stim]-Intercept	0	3847	-3.11257	-3.03872	FALSE
1594	FAM132B	0.0731895	0.0731895	highest	label[T.stim]-Intercept	0	677	-3.44693	-3.37374	FALSE
1595	CD34	0.072957	0.072957	highest	label[T.stim]-Intercept	0	362	-3.55101	-3.47806	FALSE
1596	RP11-421M1.8	0.0729172	0.0729172	highest	label[T.stim]-Intercept	0	1269	-3.70074	-3.62783	FALSE
1597	CA6	0.0724783	0.0724783	highest	label[T.stim]-Intercept	0	22	-7.65444	-7.58196	FALSE
1598	CNRIP1	0.0723965	0.0723965	highest	label[T.stim]-Intercept	0	489	-3.05867	-2.98628	FALSE
1599	SLC16A9	0.0720966	0.0720966	highest	label[T.stim]-Intercept	0	2192	-3.341	-3.26891	FALSE
1600	TPPP3	0.071833	0.071833	highest	label[T.stim]-Intercept	0	3168	-1.35307	-1.28124	FALSE
1601	SDR42E1	0.0713382	0.0713382	highest	label[T.stim]-Intercept	0	3190	-4.91749	-4.84615	FALSE
1602	ADM2	0.0713019	0.0713019	highest	label[T.stim]-Intercept	0	3947	-3.48267	-3.41137	FALSE
1603	TSPYL4	0.0712357	0.0712357	highest	label[T.stim]-Intercept	0	1448	-4.41574	-4.34451	FALSE
1604	MCM5	0.0703726	0.0703726	highest	label[T.stim]-Intercept	0	3904	-5.07125	-5.00087	FALSE
1605	KIR3DX1	0.0701978	0.0701978	highest	label[T.stim]-Intercept	0	3839	-3.20121	-3.13102	FALSE
1606	ZFAT	0.0701423	0.0701423	highest	label[T.stim]-Intercept	0	1956	-3.1448	-3.07465	FALSE
1607	FBXO40	0.0699918	0.0699918	highest	label[T.stim]-Intercept	0	806	-3.176	-3.10601	FALSE
1608	TMEM40	0.0699756	0.0699756	highest	label[T.stim]-Intercept	0	705	-3.17294	-3.10297	FALSE
1609	EPB42	0.0689225	0.0689225	highest	label[T.stim]-Intercept	0	2964	-3.45006	-3.38114	FALSE
1610	LRRC26	0.0685799	0.0685799	highest	label[T.stim]-Intercept	0	2126	-2.99886	-2.93028	FALSE
1611	NXT2	0.0684502	0.0684502	highest	label[T.stim]-Intercept	0	1780	-3.15724	-3.08879	FALSE
1612	PRMT6	0.0680566	0.0680566	highest	label[T.stim]-Intercept	0	179	-6.23916	-6.17111	FALSE
1613	RP11-46J23.1	0.0679595	0.0679595	highest	label[T.stim]-Intercept	0	962	-3.45201	-3.38405	FALSE
1614	C22orf42	0.0676621	0.0676621	highest	label[T.stim]-Intercept	0	3899	-1.59208	-1.52441	FALSE
1615	FCGBP	0.067564	0.067564	highest	label[T.stim]-Intercept	0	3755	-3.39357	-3.32601	FALSE
1616	FABP5	0.0674292	0.0674292	highest	label[T.stim]-Intercept	0	1915	-0.157803	-0.0903737	FALSE
1617	C17orf104	0.0670099	0.0670099	highest	label[T.stim]-Intercept	0	3343	-3.3066	-3.23959	FALSE
1618	RASL11B	0.0661986	0.0661986	highest	label[T.stim]-Intercept	0	950	-3.64958	-3.58338	FALSE
1619	RP11-121C2.2	0.0657942	0.0657942	highest	label[T.stim]-Intercept	0	944	-3.02229	-2.9565	FALSE
1620	HSPA2	0.0649073	0.0649073	highest	label[T.stim]-Intercept	0	2881	-3.19273	-3.12782	FALSE
1621	TMEM8B	0.0646961	0.0646961	highest	label[T.stim]-Intercept	0	2014	-3.30141	-3.23671	FALSE
1622	CTSH	0.0640037	0.0640037	highest	label[T.stim]-Intercept	0	3024	2.17647	2.24047	FALSE
1623	CCR1	0.0634298	0.0634298	highest	label[T.stim]-Intercept	0	738	4.98091	5.04434	FALSE
1624	PTOV1-AS1	0.0632901	0.0632901	highest	label[T.stim]-Intercept	0	3807	-2.80183	-2.73854	FALSE
1625	AC090186.1	0.0632792	0.0632792	highest	label[T.stim]-Intercept	0	1892	-4.81752	-4.75424	FALSE
1626	SGCB	0.0630484	0.0630484	highest	label[T.stim]-Intercept	0	948	-5.40719	-5.34414	FALSE
1627	BCL11A	0.0628757	0.0628757	highest	label[T.stim]-Intercept	0	475	-4.61025	-4.54737	FALSE
1628	RP11-128M1.1	0.0622442	0.0622442	highest	label[T.stim]-Intercept	0	3516	-2.52685	-2.4646	FALSE
1629	ITPR2	0.0614755	0.0614755	highest	label[T.stim]-Intercept	0	2600	-3.20216	-3.14068	FALSE
1630	CILP2	0.0610526	0.0610526	highest	label[T.stim]-Intercept	0	3714	-3.03697	-2.97592	FALSE
1631	LINC00936	0.0608869	0.0608869	highest	label[T.stim]-Intercept	0	2681	0.729753	0.79064	FALSE
1632	ATP6AP1L	0.060739	0.060739	highest	label[T.stim]-Intercept	0	1148	-3.71767	-3.65693	FALSE
1633	FOXD2	0.0607002	0.0607002	highest	label[T.stim]-Intercept	0	130	-3.1258	-3.0651	FALSE
1634	GTSE1	0.0606327	0.0606327	highest	label[T.stim]-Intercept	0	3941	-3.47249	-3.41186	FALSE
1635	KCMF1	0.0599608	0.0599608	highest	label[T.stim]-Intercept	0	515	-2.91356	-2.8536	FALSE
1636	DDX42	0.059701	0.059701	highest	label[T.stim]-Intercept	0	3387	-5.01259	-4.95289	FALSE
1637	RP4-583P15.10	0.0594277	0.0594277	highest	label[T.stim]-Intercept	0	3608	-3.28656	-3.22713	FALSE
1638	ROM1	0.0590978	0.0590978	highest	label[T.stim]-Intercept	0	2393	-4.11497	-4.05587	FALSE
1639	RASL11A	0.0588651	0.0588651	highest	label[T.stim]-Intercept	0	2768	-3.53363	-3.47476	FALSE
1640	BCL2L14	0.0588107	0.0588107	highest	label[T.stim]-Intercept	0	2584	-3.41977	-3.36095	FALSE
1641	MT1E	0.0586767	0.0586767	highest	label[T.stim]-Intercept	0	3149	-3.44738	-3.3887	FALSE
1642	RFWD2	0.0585864	0.0585864	highest	label[T.stim]-Intercept	0	317	-2.25192	-2.19333	FALSE
1643	KLF1	0.0583143	0.0583143	highest	label[T.stim]-Intercept	0	3688	-2.50488	-2.44656	FALSE
1644	RP11-483P21.2	0.057627	0.057627	highest	label[T.stim]-Intercept	0	3191	-2.8112	-2.75357	FALSE
1645	CDC45	0.0572176	0.0572176	highest	label[T.stim]-Intercept	0	3869	-3.48742	-3.4302	FALSE
1646	RP11-930P14.2	0.0571847	0.0571847	highest	label[T.stim]-Intercept	0	1884	-3.67062	-3.61343	FALSE
1647	PUS10	0.0571718	0.0571718	highest	label[T.stim]-Intercept	0	477	-5.7969	-5.73973	FALSE
1648	EBF4	0.0569465	0.0569465	highest	label[T.stim]-Intercept	0	3518	-2.89257	-2.83563	FALSE
1649	AC093627.9	0.0566659	0.0566659	highest	label[T.stim]-Intercept	0	1513	-3.48224	-3.42558	FALSE
1650	DLGAP5	0.0565462	0.0565462	highest	label[T.stim]-Intercept	0	2873	-3.41697	-3.36042	FALSE
1651	EVC2	0.0564423	0.0564423	highest	label[T.stim]-Intercept	0	915	-3.25572	-3.19928	FALSE
1652	WDR86	0.0562711	0.0562711	highest	label[T.stim]-Intercept	0	1678	-3.35628	-3.30001	FALSE
1653	BRCA1	0.055604	0.055604	highest	label[T.stim]-Intercept	0	3334	-2.92668	-2.87108	FALSE
1654	CXCR5	0.0554514	0.0554514	highest	label[T.stim]-Intercept	0	2504	-5.02323	-4.96778	FALSE
1655	C2orf81	0.0544126	0.0544126	highest	label[T.stim]-Intercept	0	510	-3.62439	-3.56998	FALSE
1656	MNDA	0.0542419	0.0542419	highest	label[T.stim]-Intercept	0	271	3.64513	3.69937	FALSE
1657	RP11-488C13.5	0.0542083	0.0542083	highest	label[T.stim]-Intercept	0	2906	-4.67578	-4.62157	FALSE
1658	MUM1	0.0538287	0.0538287	highest	label[T.stim]-Intercept	0	3620	-4.33278	-4.27895	FALSE
1659	LINC00337	0.0530081	0.0530081	highest	label[T.stim]-Intercept	0	17	-3.03213	-2.97913	FALSE
1660	ZBED2	0.0526154	0.0526154	highest	label[T.stim]-Intercept	0	790	-3.97641	-3.9238	FALSE
1661	OXSM	0.0525937	0.0525937	highest	label[T.stim]-Intercept	0	712	-6.48065	-6.42805	FALSE
1662	NCOA6	0.0522304	0.0522304	highest	label[T.stim]-Intercept	0	3554	-2.10936	-2.05712	FALSE
1663	ZNF512B	0.0521626	0.0521626	highest	label[T.stim]-Intercept	0	3609	-4.53833	-4.48616	FALSE
1664	LYZ	0.0518436	0.0518436	highest	label[T.stim]-Intercept	0	2667	7.12087	7.17271	FALSE
1665	NR1D1	0.0514617	0.0514617	highest	label[T.stim]-Intercept	0	3316	-5.00822	-4.95676	FALSE
1666	RP4-561L24.3	0.0513999	0.0513999	highest	label[T.stim]-Intercept	0	171	-3.42277	-3.37137	FALSE
1667	TM4SF1	0.0512924	0.0512924	highest	label[T.stim]-Intercept	0	838	-3.11193	-3.06064	FALSE
1668	MGME1	0.0508628	0.0508628	highest	label[T.stim]-Intercept	0	3535	-5.45186	-5.40099	FALSE
1669	LURAP1	0.0502412	0.0502412	highest	label[T.stim]-Intercept	0	128	-3.53981	-3.48957	FALSE
1670	DEPDC1	0.0501823	0.0501823	highest	label[T.stim]-Intercept	0	151	-3.10779	-3.0576	FALSE
1671	LILRB5	0.0499269	0.0499269	highest	label[T.stim]-Intercept	0	3831	-1.73761	-1.68768	FALSE
1672	PAGE2B	0.0496712	0.0496712	highest	label[T.stim]-Intercept	0	1747	-2.4899	-2.44023	FALSE
1673	DTX4	0.0495324	0.0495324	highest	label[T.stim]-Intercept	0	2375	-2.42838	-2.37885	FALSE
1674	OSGEPL1	0.0494347	0.0494347	highest	label[T.stim]-Intercept	0	618	-6.47978	-6.43035	FALSE
1675	RBM41	0.0493946	0.0493946	highest	label[T.stim]-Intercept	0	1777	-6.03394	-5.98455	FALSE
1676	C12orf4	0.0492206	0.0492206	highest	label[T.stim]-Intercept	0	2540	-4.23015	-4.18093	FALSE
1677	HLA-DOB	0.0491548	0.0491548	highest	label[T.stim]-Intercept	0	1356	-3.79314	-3.74398	FALSE
1678	BACE2	0.0487323	0.0487323	highest	label[T.stim]-Intercept	0	3978	-4.34448	-4.29575	FALSE
1679	CTCF	0.0485525	0.0485525	highest	label[T.stim]-Intercept	0	3169	-5.19869	-5.15014	FALSE
1680	LONRF1	0.0483441	0.0483441	highest	label[T.stim]-Intercept	0	1834	-2.63059	-2.58224	FALSE
1681	LRRC36	0.04792	0.04792	highest	label[T.stim]-Intercept	0	3167	-2.75113	-2.70321	FALSE
1682	LRRN2	0.0478983	0.0478983	highest	label[T.stim]-Intercept	0	351	-3.31331	-3.26542	FALSE
1683	CD79B	0.047823	0.047823	highest	label[T.stim]-Intercept	0	3388	-5.53423	-5.4864	FALSE
1684	MCF2L2	0.047807	0.047807	highest	label[T.stim]-Intercept	0	874	-3.29609	-3.24828	FALSE
1685	IDI1	0.0477228	0.0477228	highest	label[T.stim]-Intercept	0	2130	-5.63839	-5.59067	FALSE
1686	ZNF658	0.0470524	0.0470524	highest	label[T.stim]-Intercept	0	2020	-3.52375	-3.4767	FALSE
1687	LINC00422	0.0460258	0.0460258	highest	label[T.stim]-Intercept	0	2764	-3.1261	-3.08008	FALSE
1688	PTGR1	0.0457877	0.0457877	highest	label[T.stim]-Intercept	0	2064	-0.142846	-0.0970587	FALSE
1689	KIAA1324	0.0457153	0.0457153	highest	label[T.stim]-Intercept	0	183	-4.49877	-4.45306	FALSE
1690	AMZ1	0.0453134	0.0453134	highest	label[T.stim]-Intercept	0	1523	-2.88729	-2.84198	FALSE
1691	ZNF395	0.0452232	0.0452232	highest	label[T.stim]-Intercept	0	1865	-4.87547	-4.83025	FALSE
1692	CAPG	0.0450087	0.0450087	highest	label[T.stim]-Intercept	0	516	2.08095	2.12596	FALSE
1693	TCL1A	0.0444489	0.0444489	highest	label[T.stim]-Intercept	0	2927	-4.81121	-4.76676	FALSE
1694	KLK1	0.0443842	0.0443842	highest	label[T.stim]-Intercept	0	3816	-3.47255	-3.42817	FALSE
1695	RP11-809O17.1	0.0435858	0.0435858	highest	label[T.stim]-Intercept	0	1961	-1.28628	-1.2427	FALSE
1696	AC084082.3	0.0430589	0.0430589	highest	label[T.stim]-Intercept	0	1905	-2.74071	-2.69765	FALSE
1697	PTGDR2	0.0423965	0.0423965	highest	label[T.stim]-Intercept	0	2384	-2.89533	-2.85293	FALSE
1698	MAP1A	0.0418701	0.0418701	highest	label[T.stim]-Intercept	0	2966	-3.83517	-3.7933	FALSE
1699	RASD1	0.0416658	0.0416658	highest	label[T.stim]-Intercept	0	3267	-2.9421	-2.90044	FALSE
1700	RP1-234P15.4	0.040792	0.040792	highest	label[T.stim]-Intercept	0	1412	-4.04249	-4.0017	FALSE
1701	AP000487.5	0.0405581	0.0405581	highest	label[T.stim]-Intercept	0	2435	-3.22235	-3.18179	FALSE
1702	CCT6B	0.0402517	0.0402517	highest	label[T.stim]-Intercept	0	3300	-3.09218	-3.05193	FALSE
1703	AP001046.5	0.038769	0.038769	highest	label[T.stim]-Intercept	0	3984	-3.52304	-3.48427	FALSE
1704	SLCO5A1	0.0383627	0.0383627	highest	label[T.stim]-Intercept	0	1908	-2.69118	-2.65282	FALSE
1705	CDYL2	0.0381377	0.0381377	highest	label[T.stim]-Intercept	0	3186	-3.41601	-3.37787	FALSE
1706	STPG1	0.037992	0.037992	highest	label[T.stim]-Intercept	0	69	-4.95318	-4.91519	FALSE
1707	RP11-297N6.4	0.0375328	0.0375328	highest	label[T.stim]-Intercept	0	1832	-4.53819	-4.50066	FALSE
1708	DMKN	0.0369296	0.0369296	highest	label[T.stim]-Intercept	0	3734	-3.26938	-3.23245	FALSE
1709	RP11-285F7.2	0.0359123	0.0359123	highest	label[T.stim]-Intercept	0	384	-3.74093	-3.70502	FALSE
1710	CTTNBP2NL	0.0354755	0.0354755	highest	label[T.stim]-Intercept	0	193	2.31219	2.34766	FALSE
1711	ADAMTS7	0.0352595	0.0352595	highest	label[T.stim]-Intercept	0	3023	-3.30025	-3.26499	FALSE
1712	RP11-99A1.2	0.0344367	0.0344367	highest	label[T.stim]-Intercept	0	3491	-3.04795	-3.01351	FALSE
1713	FAM132A	0.0344133	0.0344133	highest	label[T.stim]-Intercept	0	4	-2.97813	-2.94372	FALSE
1714	L1TD1	0.0343042	0.0343042	highest	label[T.stim]-Intercept	0	144	-0.745126	-0.710822	FALSE
1715	DHRS11	0.0342188	0.0342188	highest	label[T.stim]-Intercept	0	3312	-4.64406	-4.60984	FALSE
1716	MOCS1	0.0339007	0.0339007	highest	label[T.stim]-Intercept	0	1379	-3.1138	-3.0799	FALSE
1717	JMJD1C	0.0336909	0.0336909	highest	label[T.stim]-Intercept	0	2197	-3.97186	-3.93816	FALSE
1718	BSPRY	0.0332243	0.0332243	highest	label[T.stim]-Intercept	0	2072	-3.75523	-3.72201	FALSE
1719	HIST1H2BG	0.0328507	0.0328507	highest	label[T.stim]-Intercept	0	1303	-2.86695	-2.8341	FALSE
1720	CTC-329D1.2	0.032268	0.032268	highest	label[T.stim]-Intercept	0	1203	-3.10012	-3.06786	FALSE
1721	AC104532.4	0.0322189	0.0322189	highest	label[T.stim]-Intercept	0	3649	-3.97954	-3.94732	FALSE
1722	ZDHHC2	0.0309198	0.0309198	highest	label[T.stim]-Intercept	0	1836	-2.60844	-2.57752	FALSE
1723	MSMO1	0.0305758	0.0305758	highest	label[T.stim]-Intercept	0	1066	-7.67782	-7.64724	FALSE
1724	MTMR1	0.0302022	0.0302022	highest	label[T.stim]-Intercept	0	1803	-2.89568	-2.86548	FALSE
1725	FEM1C	0.0301032	0.0301032	highest	label[T.stim]-Intercept	0	1173	-2.74995	-2.71985	FALSE
1726	RP11-441O15.3	0.0297749	0.0297749	highest	label[T.stim]-Intercept	0	2263	-3.68273	-3.65296	FALSE
1727	RP11-152N13.5	0.0296516	0.0296516	highest	label[T.stim]-Intercept	0	2222	-5.7536	-5.72395	FALSE
1728	RP11-328C8.4	0.0296502	0.0296502	highest	label[T.stim]-Intercept	0	2607	-3.02407	-2.99442	FALSE
1729	JADE3	0.0294862	0.0294862	highest	label[T.stim]-Intercept	0	1730	-2.51393	-2.48444	FALSE
1730	MT1X	0.029469	0.029469	highest	label[T.stim]-Intercept	0	3152	-5.46914	-5.43967	FALSE
1731	ZNF80	0.0280962	0.0280962	highest	label[T.stim]-Intercept	0	798	-5.05138	-5.02329	FALSE
1732	RP3-486I3.7	0.0277407	0.0277407	highest	label[T.stim]-Intercept	0	1449	-2.98499	-2.95724	FALSE
1733	CTD-2283N19.1	0.0275831	0.0275831	highest	label[T.stim]-Intercept	0	1212	-3.36448	-3.3369	FALSE
1734	MAPK1IP1L	0.0272355	0.0272355	highest	label[T.stim]-Intercept	0	2871	-3.34441	-3.31717	FALSE
1735	USP46	0.0267012	0.0267012	highest	label[T.stim]-Intercept	0	949	-3.97476	-3.94805	FALSE
1736	MYT1L	0.0263257	0.0263257	highest	label[T.stim]-Intercept	0	414	-3.32258	-3.29625	FALSE
1737	ZNF669	0.0262275	0.0262275	highest	label[T.stim]-Intercept	0	409	-4.61124	-4.58502	FALSE
1738	LCA5L	0.0261602	0.0261602	highest	label[T.stim]-Intercept	0	3976	-4.11045	-4.08429	FALSE
1739	POU2AF1	0.0248647	0.0248647	highest	label[T.stim]-Intercept	0	2491	-4.39368	-4.36882	FALSE
1740	RGS18	0.0247283	0.0247283	highest	label[T.stim]-Intercept	0	333	-2.21069	-2.18596	FALSE
1741	HTR1F	0.024483	0.024483	highest	label[T.stim]-Intercept	0	778	-3.38953	-3.36505	FALSE
1742	XCL1	0.0242891	0.0242891	highest	label[T.stim]-Intercept	0	303	-4.99027	-4.96598	FALSE
1743	TNNC2	0.0242617	0.0242617	highest	label[T.stim]-Intercept	0	3573	-3.32405	-3.29978	FALSE
1744	RP11-169E6.1	0.0239267	0.0239267	highest	label[T.stim]-Intercept	0	3142	-3.72353	-3.6996	FALSE
1745	CMIP	0.0239067	0.0239067	highest	label[T.stim]-Intercept	0	3188	-2.39462	-2.37071	FALSE
1746	TRAM2-AS1	0.0236835	0.0236835	highest	label[T.stim]-Intercept	0	1401	-3.02156	-2.99788	FALSE
1747	TMEM231	0.0231862	0.0231862	highest	label[T.stim]-Intercept	0	3184	-4.37009	-4.3469	FALSE
1748	ZNF22	0.0231562	0.0231562	highest	label[T.stim]-Intercept	0	2183	-6.19127	-6.16811	FALSE
1749	CCDC96	0.0229516	0.0229516	highest	label[T.stim]-Intercept	0	917	-2.90906	-2.88611	FALSE
1750	MATK	0.0227842	0.0227842	highest	label[T.stim]-Intercept	0	3634	-5.56761	-5.54482	FALSE
1751	LIN37	0.0224271	0.0224271	highest	label[T.stim]-Intercept	0	3736	-4.28488	-4.26245	FALSE
1752	EGF	0.0221179	0.0221179	highest	label[T.stim]-Intercept	0	1023	-2.56814	-2.54603	FALSE
1753	ZNF233	0.0218472	0.0218472	highest	label[T.stim]-Intercept	0	3779	-3.08449	-3.06265	FALSE
1754	SLC25A38	0.0215197	0.0215197	highest	label[T.stim]-Intercept	0	722	-7.92314	-7.90162	FALSE
1755	LTA	0.0211215	0.0211215	highest	label[T.stim]-Intercept	0	1335	-7.8435	-7.82238	FALSE
1756	SLC14A1	0.0210338	0.0210338	highest	label[T.stim]-Intercept	0	3481	-3.49372	-3.47269	FALSE
1757	SYK	0.0210145	0.0210145	highest	label[T.stim]-Intercept	0	2039	2.04634	2.06735	FALSE
1758	HRASLS	0.0209858	0.0209858	highest	label[T.stim]-Intercept	0	888	-3.04693	-3.02594	FALSE
1759	EHD2	0.0209775	0.0209775	highest	label[T.stim]-Intercept	0	3797	-3.17857	-3.15759	FALSE
1760	PCK2	0.0208955	0.0208955	highest	label[T.stim]-Intercept	0	2843	-1.93767	-1.91677	FALSE
1761	RP11-46F15.2	0.0205801	0.0205801	highest	label[T.stim]-Intercept	0	13	-3.35196	-3.33138	FALSE
1762	AE000662.92	0.0202568	0.0202568	highest	label[T.stim]-Intercept	0	2838	-3.52695	-3.50669	FALSE
1763	NUPR1L	0.0194809	0.0194809	highest	label[T.stim]-Intercept	0	1577	-3.40066	-3.38118	FALSE
1764	PCSK7	0.0191879	0.0191879	highest	label[T.stim]-Intercept	0	2498	-5.46844	-5.44925	FALSE
1765	OCRL	0.0191176	0.0191176	highest	label[T.stim]-Intercept	0	1794	-2.72718	-2.70806	FALSE
1766	RP11-111M22.3	0.0186701	0.0186701	highest	label[T.stim]-Intercept	0	2447	-5.79482	-5.77614	FALSE
1767	QTRT1	0.0184627	0.0184627	highest	label[T.stim]-Intercept	0	3673	-8.0109	-7.99244	FALSE
1768	RHOXF1	0.0184262	0.0184262	highest	label[T.stim]-Intercept	0	1790	-3.40111	-3.38268	FALSE
1769	CRIP2	0.0179257	0.0179257	highest	label[T.stim]-Intercept	0	2941	-5.23033	-5.2124	FALSE
1770	MTUS1	0.0179186	0.0179186	highest	label[T.stim]-Intercept	0	1839	-4.80941	-4.7915	FALSE
1771	ZNF714	0.0177407	0.0177407	highest	label[T.stim]-Intercept	0	3718	-5.09715	-5.07941	FALSE
1772	CERS4	0.0175004	0.0175004	highest	label[T.stim]-Intercept	0	3662	-4.50684	-4.48934	FALSE
1773	LRRC45	0.0174174	0.0174174	highest	label[T.stim]-Intercept	0	3443	-4.85716	-4.83974	FALSE
1774	BST2	0.0172058	0.0172058	highest	label[T.stim]-Intercept	0	3703	-0.966603	-0.949397	FALSE
1775	RAPGEF3	0.0169694	0.0169694	highest	label[T.stim]-Intercept	0	2612	-2.9633	-2.94633	FALSE
1776	METTL21B	0.0161374	0.0161374	highest	label[T.stim]-Intercept	0	2653	-3.48512	-3.46898	FALSE
1777	ATAD2	0.0161238	0.0161238	highest	label[T.stim]-Intercept	0	1946	-4.96508	-4.94896	FALSE
1778	DESI1	0.0161165	0.0161165	highest	label[T.stim]-Intercept	0	3928	-0.720265	-0.704148	FALSE
1779	POLR3G	0.0156446	0.0156446	highest	label[T.stim]-Intercept	0	1153	-4.14379	-4.12815	FALSE
1780	ASPRV1	0.0152009	0.0152009	highest	label[T.stim]-Intercept	0	496	-2.61667	-2.60147	FALSE
1781	AHI1	0.0151472	0.0151472	highest	label[T.stim]-Intercept	0	1470	-6.00862	-5.99347	FALSE
1782	MTMR9	0.0148153	0.0148153	highest	label[T.stim]-Intercept	0	1829	-4.897	-4.88219	FALSE
1783	VIM	0.0146483	0.0146483	highest	label[T.stim]-Intercept	0	2150	-0.983731	-0.969082	FALSE
1784	SEC11C	0.0140271	0.0140271	highest	label[T.stim]-Intercept	0	3498	-6.32757	-6.31355	FALSE
1785	FANCL	0.013922	0.013922	highest	label[T.stim]-Intercept	0	474	-1.86363	-1.84971	FALSE
1786	GZF1	0.0137739	0.0137739	highest	label[T.stim]-Intercept	0	3541	-3.31781	-3.30404	FALSE
1787	SLC46A1	0.0136964	0.0136964	highest	label[T.stim]-Intercept	0	3277	-3.03659	-3.02289	FALSE
1788	ZBTB16	0.0133343	0.0133343	highest	label[T.stim]-Intercept	0	2496	-4.67724	-4.66391	FALSE
1789	CA8	0.0131779	0.0131779	highest	label[T.stim]-Intercept	0	1898	-3.00321	-2.99004	FALSE
1790	PUS7L	0.0130897	0.0130897	highest	label[T.stim]-Intercept	0	2608	-6.19434	-6.18125	FALSE
1791	P2RY13	0.0127974	0.0127974	highest	label[T.stim]-Intercept	0	842	-2.07713	-2.06433	FALSE
[truncated: 2,208 more rows]

## Sheet: Fig2_g
	cell_type	label	marker	mean	fraction
[truncated: 160 more rows]

[truncated: 16 more sheets: Fig2_h, Fig3_abc, Fig3_de, Fig3_f1, Fig3_f2, Fig3_g, Fig4_ab, Fig4_c, Fig4_defg, Fig4_h, Fig5_ab, Fig5_c, Fig5_defghijk, Fig6_ab, Fig6_c, Fig6_def]
