# Supplementary material for: Joint modeling of cellular heterogeneity and condition effects with scPCA in single-cell RNA-seq
Source: Commun Biol. 2026 Feb 4;9:492. doi: 10.1038/s42003-026-09651-6 (PMC13057030; doi:10.1038/s42003-026-09651-6)
Supplement: Supplementary file 5 — Supplementary Data 2 [file 42003_2026_9651_MOESM5_ESM.xlsx]

## Sheet: SupFig1_a
	cells	rank	size	disp	rms	init
0	1000	10	1	0	1.69858	0
1	1000	10	1	0	1.69858	1
2	1000	10	1	0	1.69861	2
3	1000	10	1	0	1.69861	3
4	1000	10	1	0	1.69858	4
5	1000	10	1	0	1.69861	5
6	1000	10	1	0	1.69859	6
7	1000	10	1	0	1.69862	7
8	1000	10	1	0	1.69856	8
9	1000	10	1	0	1.69861	9
10	1000	6	1	0	1.86105	0
11	1000	6	1	0	1.8611	1
12	1000	6	1	0	1.86091	2
13	1000	6	1	0	1.86109	3
14	1000	6	1	0	1.86142	4
15	1000	6	1	0	1.86134	5
16	1000	6	1	0	1.86091	6
17	1000	6	1	0	1.86081	7
18	1000	6	1	0	1.86074	8
19	1000	6	1	0	1.86187	9
20	1000	3	1	0	1.98393	0
21	1000	3	1	0	1.98406	1
22	1000	3	1	0	1.98417	2
23	1000	3	1	0	1.98479	3
24	1000	3	1	0	1.98409	4
25	1000	3	1	0	1.98388	5
26	1000	3	1	0	1.9841	6
27	1000	3	1	0	1.98411	7
28	1000	3	1	0	1.98411	8
29	1000	3	1	0	1.98405	9
30	1000	2	1	0	2.02531	0
31	1000	2	1	0	2.02528	1
32	1000	2	1	0	2.02527	2
33	1000	2	1	0	2.02527	3
34	1000	2	1	0	2.02527	4
35	1000	2	1	0	2.02527	5
36	1000	2	1	0	2.02529	6
37	1000	2	1	0	2.02534	7
38	1000	2	1	0	2.02531	8
39	1000	2	1	0	2.02532	9
40	1000	4	1	0	1.94291	0
41	1000	4	1	0	1.94298	1
42	1000	4	1	0	1.94308	2
43	1000	4	1	0	1.94309	3
44	1000	4	1	0	1.94289	4
45	1000	4	1	0	1.9429	5
46	1000	4	1	0	1.94297	6
47	1000	4	1	0	1.9429	7
48	1000	4	1	0	1.94382	8
49	1000	4	1	0	1.94274	9
50	1000	5	1	0	1.90172	0
51	1000	5	1	0	1.90188	1
52	1000	5	1	0	1.90206	2
53	1000	5	1	0	1.90182	3
54	1000	5	1	0	1.90185	4
55	1000	5	1	0	1.90184	5
56	1000	5	1	0	1.90194	6
57	1000	5	1	0	1.90232	7
58	1000	5	1	0	1.90186	8
59	1000	5	1	0	1.90296	9
60	1000	7	1	0	1.81995	0
61	1000	7	1	0	1.8198	1
62	1000	7	1	0	1.81952	2
63	1000	7	1	0	1.81961	3
64	1000	7	1	0	1.82018	4
65	1000	7	1	0	1.81954	5
66	1000	7	1	0	1.82049	6
67	1000	7	1	0	1.81971	7
68	1000	7	1	0	1.82078	8
69	1000	7	1	0	1.81987	9
70	1000	9	1	0	1.73738	0
71	1000	9	1	0	1.73736	1
72	1000	9	1	0	1.7375	2
73	1000	9	1	0	1.73744	3
74	1000	9	1	0	1.73837	4
75	1000	9	1	0	1.73738	5
76	1000	9	1	0	1.73789	6
77	1000	9	1	0	1.73804	7
78	1000	9	1	0	1.73737	8
79	1000	9	1	0	1.73741	9
80	1000	8	1	0	1.77847	0
81	1000	8	1	0	1.77856	1
82	1000	8	1	0	1.77876	2
83	1000	8	1	0	1.77873	3
84	1000	8	1	0	1.77849	4
85	1000	8	1	0	1.77868	5
86	1000	8	1	0	1.7795	6
87	1000	8	1	0	1.7785	7
88	1000	8	1	0	1.77864	8
89	1000	8	1	0	1.77868	9
90	1000	15	1	0	1.68746	0
91	1000	15	1	0	1.68749	1
92	1000	15	1	0	1.68715	2
93	1000	15	1	0	1.68775	3
94	1000	15	1	0	1.68724	4
95	1000	15	1	0	1.68711	5
96	1000	15	1	0	1.68729	6
97	1000	15	1	0	1.68739	7
98	1000	15	1	0	1.68729	8
99	1000	15	1	0	1.68744	9
100	1000	2	1	10	2.26867	0
101	1000	2	1	10	2.26876	1
102	1000	2	1	10	2.26874	2
103	1000	2	1	10	2.26875	3
104	1000	2	1	10	2.26883	4
105	1000	2	1	10	2.26863	5
106	1000	2	1	10	2.26881	6
107	1000	2	1	10	2.26924	7
108	1000	2	1	10	2.26927	8
109	1000	2	1	10	2.2686	9
110	1000	14	1	0	1.68944	0
111	1000	14	1	0	1.68984	1
112	1000	14	1	0	1.68985	2
113	1000	14	1	0	1.68967	3
114	1000	14	1	0	1.6897	4
115	1000	14	1	0	1.68949	5
116	1000	14	1	0	1.68968	6
117	1000	14	1	0	1.68959	7
118	1000	14	1	0	1.68991	8
119	1000	14	1	0	1.68952	9
120	1000	13	1	0	1.6917	0
121	1000	13	1	0	1.69213	1
122	1000	13	1	0	1.69161	2
123	1000	13	1	0	1.69167	3
124	1000	13	1	0	1.69198	4
125	1000	13	1	0	1.69167	5
126	1000	13	1	0	1.69193	6
127	1000	13	1	0	1.692	7
128	1000	13	1	0	1.6917	8
129	1000	13	1	0	1.69156	9
130	1000	12	1	0	1.69409	0
131	1000	12	1	0	1.69393	1
132	1000	12	1	0	1.69403	2
133	1000	12	1	0	1.69401	3
134	1000	12	1	0	1.69406	4
135	1000	12	1	0	1.69372	5
136	1000	12	1	0	1.69434	6
137	1000	12	1	0	1.69399	7
138	1000	12	1	0	1.69369	8
139	1000	12	1	0	1.69396	9
140	1000	11	1	0	1.69616	0
141	1000	11	1	0	1.69645	1
142	1000	11	1	0	1.69655	2
143	1000	11	1	0	1.69619	3
144	1000	11	1	0	1.69644	4
145	1000	11	1	0	1.69613	5
146	1000	11	1	0	1.69628	6
147	1000	11	1	0	1.69613	7
148	1000	11	1	0	1.69649	8
149	1000	11	1	0	1.69619	9
150	1000	5	1	10	2.15535	0
151	1000	5	1	10	2.15548	1
152	1000	5	1	10	2.15543	2
153	1000	5	1	10	2.15575	3
154	1000	5	1	10	2.15612	4
155	1000	5	1	10	2.15532	5
156	1000	5	1	10	2.15513	6
157	1000	5	1	10	2.15551	7
158	1000	5	1	10	2.15574	8
159	1000	5	1	10	2.15544	9
160	1000	4	1	10	2.19318	0
161	1000	4	1	10	2.19324	1
162	1000	4	1	10	2.19329	2
163	1000	4	1	10	2.19253	3
164	1000	4	1	10	2.19321	4
165	1000	4	1	10	2.19304	5
166	1000	4	1	10	2.19376	6
167	1000	4	1	10	2.19271	7
168	1000	4	1	10	2.19316	8
169	1000	4	1	10	2.19354	9
170	1000	7	1	10	2.07902	0
171	1000	7	1	10	2.07913	1
172	1000	7	1	10	2.08008	2
173	1000	7	1	10	2.07904	3
174	1000	7	1	10	2.07897	4
175	1000	7	1	10	2.07903	5
176	1000	7	1	10	2.07979	6
177	1000	7	1	10	2.07906	7
178	1000	7	1	10	2.07899	8
179	1000	7	1	10	2.07904	9
180	1000	3	1	10	2.22996	0
181	1000	3	1	10	2.23	1
182	1000	3	1	10	2.23009	2
183	1000	3	1	10	2.23	3
184	1000	3	1	10	2.23003	4
185	1000	3	1	10	2.22998	5
186	1000	3	1	10	2.22997	6
187	1000	3	1	10	2.22989	7
188	1000	3	1	10	2.22997	8
189	1000	3	1	10	2.22999	9
190	1000	6	1	10	2.11703	0
191	1000	6	1	10	2.11754	1
192	1000	6	1	10	2.11711	2
193	1000	6	1	10	2.11847	3
194	1000	6	1	10	2.11822	4
195	1000	6	1	10	2.11732	5
196	1000	6	1	10	2.11705	6
197	1000	6	1	10	2.11718	7
198	1000	6	1	10	2.11731	8
199	1000	6	1	10	2.11713	9
200	1000	8	1	10	2.04295	0
201	1000	8	1	10	2.04288	1
202	1000	8	1	10	2.04293	2
203	1000	8	1	10	2.04287	3
204	1000	8	1	10	2.04292	4
205	1000	8	1	10	2.04318	5
206	1000	8	1	10	2.04309	6
207	1000	8	1	10	2.04262	7
208	1000	8	1	10	2.04348	8
209	1000	8	1	10	2.04291	9
210	1000	10	1	10	1.97135	0
211	1000	10	1	10	1.97132	1
212	1000	10	1	10	1.9713	2
213	1000	10	1	10	1.97128	3
214	1000	10	1	10	1.97134	4
215	1000	10	1	10	1.9713	5
216	1000	10	1	10	1.97131	6
217	1000	10	1	10	1.97136	7
218	1000	10	1	10	1.97134	8
219	1000	10	1	10	1.97133	9
220	1000	9	1	10	2.00739	0
221	1000	9	1	10	2.00766	1
222	1000	9	1	10	2.00718	2
223	1000	9	1	10	2.00748	3
224	1000	9	1	10	2.00711	4
225	1000	9	1	10	2.0078	5
226	1000	9	1	10	2.00715	6
227	1000	9	1	10	2.00721	7
228	1000	9	1	10	2.0076	8
229	1000	9	1	10	2.00711	9
230	1000	11	1	10	1.96874	0
231	1000	11	1	10	1.96896	1
232	1000	11	1	10	1.96882	2
233	1000	11	1	10	1.96859	3
234	1000	11	1	10	1.96894	4
235	1000	11	1	10	1.96889	5
236	1000	11	1	10	1.96848	6
237	1000	11	1	10	1.96879	7
238	1000	11	1	10	1.96873	8
239	1000	11	1	10	1.96884	9
240	1000	13	1	10	1.96356	0
241	1000	13	1	10	1.96368	1
242	1000	13	1	10	1.9638	2
243	1000	13	1	10	1.9636	3
244	1000	13	1	10	1.96369	4
245	1000	13	1	10	1.96369	5
246	1000	13	1	10	1.96396	6
247	1000	13	1	10	1.96367	7
248	1000	13	1	10	1.96381	8
249	1000	13	1	10	1.96307	9
250	1000	14	1	10	1.96081	0
251	1000	14	1	10	1.96125	1
252	1000	14	1	10	1.9613	2
253	1000	14	1	10	1.96129	3
254	1000	14	1	10	1.96097	4
255	1000	14	1	10	1.96112	5
256	1000	14	1	10	1.96097	6
257	1000	14	1	10	1.96126	7
258	1000	14	1	10	1.96068	8
259	1000	14	1	10	1.96097	9
260	1000	12	1	10	1.96603	0
261	1000	12	1	10	1.96647	1
262	1000	12	1	10	1.96642	2
263	1000	12	1	10	1.96582	3
264	1000	12	1	10	1.96605	4
265	1000	12	1	10	1.96581	5
266	1000	12	1	10	1.96626	6
267	1000	12	1	10	1.96593	7
268	1000	12	1	10	1.96634	8
269	1000	12	1	10	1.96631	9
270	1000	3	1	100	2.01132	0
271	1000	3	1	100	2.01139	1
272	1000	3	1	100	2.01122	2
273	1000	3	1	100	2.01137	3
274	1000	3	1	100	2.01288	4
275	1000	3	1	100	2.01134	5
276	1000	3	1	100	2.01132	6
277	1000	3	1	100	2.01131	7
278	1000	3	1	100	2.01138	8
279	1000	3	1	100	2.01137	9
280	1000	2	1	100	2.05355	0
281	1000	2	1	100	2.05357	1
282	1000	2	1	100	2.05343	2
283	1000	2	1	100	2.05338	3
284	1000	2	1	100	2.05372	4
285	1000	2	1	100	2.05343	5
286	1000	2	1	100	2.05337	6
287	1000	2	1	100	2.05347	7
288	1000	2	1	100	2.0534	8
289	1000	2	1	100	2.0537	9
290	1000	15	1	10	1.9591	0
291	1000	15	1	10	1.95892	1
292	1000	15	1	10	1.95877	2
293	1000	15	1	10	1.95844	3
294	1000	15	1	10	1.95875	4
295	1000	15	1	10	1.95929	5
296	1000	15	1	10	1.95841	6
297	1000	15	1	10	1.95867	7
298	1000	15	1	10	1.95865	8
299	1000	15	1	10	1.95892	9
300	1000	4	1	100	1.97128	0
301	1000	4	1	100	1.97107	1
302	1000	4	1	100	1.97155	2
303	1000	4	1	100	1.97066	3
304	1000	4	1	100	1.97113	4
305	1000	4	1	100	1.97106	5
306	1000	4	1	100	1.97085	6
307	1000	4	1	100	1.9712	7
308	1000	4	1	100	1.97177	8
309	1000	4	1	100	1.97107	9
310	1000	8	1	100	1.80672	0
311	1000	8	1	100	1.80657	1
312	1000	8	1	100	1.8066	2
313	1000	8	1	100	1.80662	3
314	1000	8	1	100	1.80706	4
315	1000	8	1	100	1.80657	5
316	1000	8	1	100	1.80657	6
317	1000	8	1	100	1.80668	7
318	1000	8	1	100	1.80656	8
319	1000	8	1	100	1.80664	9
320	1000	6	1	100	1.88846	0
321	1000	6	1	100	1.88979	1
322	1000	6	1	100	1.88857	2
323	1000	6	1	100	1.88845	3
324	1000	6	1	100	1.88865	4
325	1000	6	1	100	1.88865	5
326	1000	6	1	100	1.88839	6
327	1000	6	1	100	1.88862	7
328	1000	6	1	100	1.88842	8
329	1000	6	1	100	1.88842	9
330	1000	5	1	100	1.93035	0
331	1000	5	1	100	1.92972	1
332	1000	5	1	100	1.93046	2
333	1000	5	1	100	1.93004	3
334	1000	5	1	100	1.93034	4
335	1000	5	1	100	1.93027	5
336	1000	5	1	100	1.93032	6
337	1000	5	1	100	1.93045	7
338	1000	5	1	100	1.93023	8
339	1000	5	1	100	1.93001	9
340	1000	7	1	100	1.84664	0
341	1000	7	1	100	1.84661	1
342	1000	7	1	100	1.84647	2
343	1000	7	1	100	1.84674	3
344	1000	7	1	100	1.84652	4
345	1000	7	1	100	1.84654	5
346	1000	7	1	100	1.84651	6
347	1000	7	1	100	1.84659	7
348	1000	7	1	100	1.84713	8
349	1000	7	1	100	1.84657	9
350	1000	9	1	100	1.76691	0
351	1000	9	1	100	1.76717	1
352	1000	9	1	100	1.76696	2
353	1000	9	1	100	1.76695	3
354	1000	9	1	100	1.76702	4
355	1000	9	1	100	1.76695	5
356	1000	9	1	100	1.76699	6
357	1000	9	1	100	1.76793	7
358	1000	9	1	100	1.76693	8
359	1000	9	1	100	1.76704	9
360	1000	11	1	100	1.72438	0
361	1000	11	1	100	1.72451	1
362	1000	11	1	100	1.7244	2
363	1000	11	1	100	1.72445	3
364	1000	11	1	100	1.72481	4
365	1000	11	1	100	1.72443	5
366	1000	11	1	100	1.72437	6
367	1000	11	1	100	1.72451	7
368	1000	11	1	100	1.72444	8
369	1000	11	1	100	1.72449	9
370	1000	10	1	100	1.72693	0
371	1000	10	1	100	1.72695	1
372	1000	10	1	100	1.72695	2
373	1000	10	1	100	1.72694	3
374	1000	10	1	100	1.72701	4
375	1000	10	1	100	1.72691	5
376	1000	10	1	100	1.72696	6
377	1000	10	1	100	1.72695	7
378	1000	10	1	100	1.72698	8
379	1000	10	1	100	1.72693	9
380	1000	13	1	100	1.71993	0
381	1000	13	1	100	1.71978	1
382	1000	13	1	100	1.7202	2
383	1000	13	1	100	1.71986	3
384	1000	13	1	100	1.71981	4
385	1000	13	1	100	1.72035	5
386	1000	13	1	100	1.71983	6
387	1000	13	1	100	1.71986	7
388	1000	13	1	100	1.71975	8
389	1000	13	1	100	1.72024	9
390	1000	14	1	100	1.71777	0
391	1000	14	1	100	1.71739	1
392	1000	14	1	100	1.71775	2
393	1000	14	1	100	1.71738	3
394	1000	14	1	100	1.71783	4
395	1000	14	1	100	1.71784	5
396	1000	14	1	100	1.71778	6
397	1000	14	1	100	1.71748	7
398	1000	14	1	100	1.71759	8
399	1000	14	1	100	1.71755	9
400	1000	12	1	100	1.72226	0
401	1000	12	1	100	1.72204	1
402	1000	12	1	100	1.72247	2
403	1000	12	1	100	1.72194	3
404	1000	12	1	100	1.7223	4
405	1000	12	1	100	1.72229	5
406	1000	12	1	100	1.72223	6
407	1000	12	1	100	1.72258	7
408	1000	12	1	100	1.72224	8
409	1000	12	1	100	1.72254	9
410	1000	4	1	1000	1.949	0
411	1000	4	1	1000	1.94882	1
412	1000	4	1	1000	1.94828	2
413	1000	4	1	1000	1.94912	3
414	1000	4	1	1000	1.94903	4
415	1000	4	1	1000	1.94838	5
416	1000	4	1	1000	1.94896	6
417	1000	4	1	1000	1.94901	7
418	1000	4	1	1000	1.94872	8
419	1000	4	1	1000	1.94869	9
420	1000	3	1	1000	1.98939	0
421	1000	3	1	1000	1.98939	1
422	1000	3	1	1000	1.98936	2
423	1000	3	1	1000	1.98955	3
424	1000	3	1	1000	1.98947	4
425	1000	3	1	1000	1.98929	5
426	1000	3	1	1000	1.98954	6
427	1000	3	1	1000	1.98941	7
428	1000	3	1	1000	1.98936	8
429	1000	3	1	1000	1.98935	9
430	1000	2	1	1000	2.03198	0
431	1000	2	1	1000	2.03216	1
432	1000	2	1	1000	2.03222	2
433	1000	2	1	1000	2.03307	3
434	1000	2	1	1000	2.03222	4
435	1000	2	1	1000	2.03204	5
436	1000	2	1	1000	2.03193	6
437	1000	2	1	1000	2.03223	7
438	1000	2	1	1000	2.03213	8
439	1000	2	1	1000	2.03211	9
440	1000	15	1	100	1.7156	0
441	1000	15	1	100	1.71548	1
442	1000	15	1	100	1.71575	2
443	1000	15	1	100	1.71586	3
444	1000	15	1	100	1.71519	4
445	1000	15	1	100	1.71571	5
446	1000	15	1	100	1.71584	6
447	1000	15	1	100	1.71531	7
448	1000	15	1	100	1.71495	8
449	1000	15	1	100	1.71523	9
450	1000	5	1	1000	1.90743	0
451	1000	5	1	1000	1.90703	1
452	1000	5	1	1000	1.90798	2
453	1000	5	1	1000	1.90745	3
454	1000	5	1	1000	1.90763	4
455	1000	5	1	1000	1.90679	5
456	1000	5	1	1000	1.9067	6
457	1000	5	1	1000	1.90762	7
458	1000	5	1	1000	1.90748	8
459	1000	5	1	1000	1.90682	9
460	1000	8	1	1000	1.78062	0
461	1000	8	1	1000	1.78068	1
462	1000	8	1	1000	1.78064	2
463	1000	8	1	1000	1.78084	3
464	1000	8	1	1000	1.78079	4
465	1000	8	1	1000	1.7807	5
466	1000	8	1	1000	1.78068	6
467	1000	8	1	1000	1.78069	7
468	1000	8	1	1000	1.78065	8
469	1000	8	1	1000	1.78077	9
470	1000	7	1	1000	1.82165	0
471	1000	7	1	1000	1.82154	1
472	1000	7	1	1000	1.82179	2
473	1000	7	1	1000	1.82164	3
474	1000	7	1	1000	1.82214	4
475	1000	7	1	1000	1.82166	5
476	1000	7	1	1000	1.82161	6
477	1000	7	1	1000	1.82164	7
478	1000	7	1	1000	1.82165	8
479	1000	7	1	1000	1.82238	9
480	1000	6	1	1000	1.86479	0
481	1000	6	1	1000	1.86451	1
482	1000	6	1	1000	1.86503	2
483	1000	6	1	1000	1.8647	3
484	1000	6	1	1000	1.86455	4
485	1000	6	1	1000	1.86459	5
486	1000	6	1	1000	1.86441	6
487	1000	6	1	1000	1.86467	7
488	1000	6	1	1000	1.86464	8
489	1000	6	1	1000	1.8646	9
490	1000	9	1	1000	1.74047	0
491	1000	9	1	1000	1.7407	1
492	1000	9	1	1000	1.74047	2
493	1000	9	1	1000	1.74145	3
494	1000	9	1	1000	1.74052	4
495	1000	9	1	1000	1.7411	5
496	1000	9	1	1000	1.74063	6
497	1000	9	1	1000	1.74049	7
498	1000	9	1	1000	1.74052	8
499	1000	9	1	1000	1.74132	9
500	1000	10	1	1000	1.70035	0
501	1000	10	1	1000	1.70042	1
502	1000	10	1	1000	1.70036	2
503	1000	10	1	1000	1.70036	3
504	1000	10	1	1000	1.70038	4
505	1000	10	1	1000	1.70038	5
506	1000	10	1	1000	1.70039	6
507	1000	10	1	1000	1.70038	7
508	1000	10	1	1000	1.70036	8
509	1000	10	1	1000	1.70039	9
510	1000	15	1	1000	1.6895	0
511	1000	15	1	1000	1.68956	1
512	1000	15	1	1000	1.68938	2
513	1000	15	1	1000	1.68944	3
514	1000	15	1	1000	1.6893	4
515	1000	15	1	1000	1.6895	5
516	1000	15	1	1000	1.68899	6
517	1000	15	1	1000	1.68917	7
518	1000	15	1	1000	1.68966	8
519	1000	15	1	1000	1.68891	9
520	1000	14	1	1000	1.69091	0
521	1000	14	1	1000	1.69164	1
522	1000	14	1	1000	1.69134	2
523	1000	14	1	1000	1.69168	3
524	1000	14	1	1000	1.6911	4
525	1000	14	1	1000	1.69153	5
526	1000	14	1	1000	1.69129	6
527	1000	14	1	1000	1.69195	7
528	1000	14	1	1000	1.69177	8
529	1000	14	1	1000	1.69151	9
530	1000	12	1	1000	1.69559	0
531	1000	12	1	1000	1.69582	1
532	1000	12	1	1000	1.69557	2
533	1000	12	1	1000	1.69596	3
534	1000	12	1	1000	1.69578	4
535	1000	12	1	1000	1.69611	5
536	1000	12	1	1000	1.69581	6
537	1000	12	1	1000	1.69592	7
538	1000	12	1	1000	1.69606	8
539	1000	12	1	1000	1.69544	9
540	1000	13	1	1000	1.69378	0
541	1000	13	1	1000	1.69358	1
542	1000	13	1	1000	1.69404	2
543	1000	13	1	1000	1.69364	3
544	1000	13	1	1000	1.69341	4
545	1000	13	1	1000	1.69374	5
546	1000	13	1	1000	1.69365	6
547	1000	13	1	1000	1.69368	7
548	1000	13	1	1000	1.69356	8
549	1000	13	1	1000	1.69335	9
550	1000	11	1	1000	1.69811	0
551	1000	11	1	1000	1.69806	1
552	1000	11	1	1000	1.69799	2
553	1000	11	1	1000	1.6979	3
554	1000	11	1	1000	1.69811	4
555	1000	11	1	1000	1.69828	5
556	1000	11	1	1000	1.69788	6
557	1000	11	1	1000	1.69787	7
558	1000	11	1	1000	1.69795	8
559	1000	11	1	1000	1.69796	9
560	1000	2	3	10	11.9616	0
561	1000	2	3	10	11.9608	1
562	1000	2	3	10	11.9608	2
563	1000	2	3	10	11.9607	3
564	1000	2	3	10	11.9609	4
565	1000	2	3	10	11.9606	5
566	1000	2	3	10	11.9613	6
567	1000	2	3	10	11.9623	7
568	1000	2	3	10	11.9606	8
569	1000	2	3	10	11.961	9
570	1000	3	3	10	11.5732	0
571	1000	3	3	10	11.5721	1
572	1000	3	3	10	11.5723	2
573	1000	3	3	10	11.5704	3
574	1000	3	3	10	11.5731	4
575	1000	3	3	10	11.5744	5
576	1000	3	3	10	11.5738	6
577	1000	3	3	10	11.5734	7
578	1000	3	3	10	11.5729	8
579	1000	3	3	10	11.569	9
580	1000	5	3	10	10.7982	0
581	1000	5	3	10	10.7983	1
582	1000	5	3	10	10.7938	2
583	1000	5	3	10	10.7993	3
584	1000	5	3	10	10.7987	4
585	1000	5	3	10	10.7911	5
586	1000	5	3	10	10.7968	6
587	1000	5	3	10	10.7977	7
588	1000	5	3	10	10.7943	8
589	1000	5	3	10	10.7987	9
590	1000	4	3	10	11.1867	0
591	1000	4	3	10	11.1896	1
592	1000	4	3	10	11.1869	2
593	1000	4	3	10	11.1877	3
594	1000	4	3	10	11.1858	4
595	1000	4	3	10	11.187	5
596	1000	4	3	10	11.1895	6
597	1000	4	3	10	11.1898	7
598	1000	4	3	10	11.1848	8
599	1000	4	3	10	11.1872	9
600	1000	6	3	10	10.3907	0
601	1000	6	3	10	10.3941	1
602	1000	6	3	10	10.3923	2
603	1000	6	3	10	10.3932	3
604	1000	6	3	10	10.3898	4
605	1000	6	3	10	10.395	5
606	1000	6	3	10	10.395	6
607	1000	6	3	10	10.3945	7
608	1000	6	3	10	10.392	8
609	1000	6	3	10	10.3934	9
610	1000	8	3	10	9.56501	0
611	1000	8	3	10	9.56461	1
612	1000	8	3	10	9.56472	2
613	1000	8	3	10	9.56468	3
614	1000	8	3	10	9.56532	4
615	1000	8	3	10	9.56559	5
616	1000	8	3	10	9.56521	6
617	1000	8	3	10	9.56498	7
618	1000	8	3	10	9.56256	8
619	1000	8	3	10	9.56473	9
620	1000	7	3	10	9.97018	0
621	1000	7	3	10	9.9708	1
622	1000	7	3	10	9.96794	2
623	1000	7	3	10	9.97022	3
624	1000	7	3	10	9.96956	4
625	1000	7	3	10	9.97004	5
626	1000	7	3	10	9.97004	6
627	1000	7	3	10	9.96783	7
628	1000	7	3	10	9.97053	8
629	1000	7	3	10	9.97053	9
630	1000	9	3	10	9.16363	0
631	1000	9	3	10	9.16262	1
632	1000	9	3	10	9.16357	2
633	1000	9	3	10	9.16019	3
634	1000	9	3	10	9.16224	4
635	1000	9	3	10	9.16349	5
636	1000	9	3	10	9.16297	6
637	1000	9	3	10	9.16126	7
638	1000	9	3	10	9.16127	8
639	1000	9	3	10	9.16118	9
640	1000	15	3	10	8.68524	0
641	1000	15	3	10	8.68561	1
642	1000	15	3	10	8.68445	2
643	1000	15	3	10	8.68285	3
644	1000	15	3	10	8.68496	4
645	1000	15	3	10	8.68336	5
646	1000	15	3	10	8.6858	6
647	1000	15	3	10	8.68133	7
648	1000	15	3	10	8.68383	8
649	1000	15	3	10	8.68503	9
650	1000	14	3	10	8.69211	0
651	1000	14	3	10	8.69317	1
652	1000	14	3	10	8.69233	2
653	1000	14	3	10	8.69569	3
654	1000	14	3	10	8.69218	4
655	1000	14	3	10	8.69331	5
656	1000	14	3	10	8.69463	6
657	1000	14	3	10	8.69615	7
658	1000	14	3	10	8.69183	8
659	1000	14	3	10	8.69553	9
660	1000	13	3	10	8.70416	0
661	1000	13	3	10	8.70674	1
662	1000	13	3	10	8.70422	2
663	1000	13	3	10	8.70253	3
664	1000	13	3	10	8.70277	4
665	1000	13	3	10	8.70377	5
666	1000	13	3	10	8.70261	6
667	1000	13	3	10	8.70579	7
668	1000	13	3	10	8.70486	8
669	1000	13	3	10	8.70373	9
670	1000	12	3	10	8.71532	0
671	1000	12	3	10	8.71734	1
672	1000	12	3	10	8.71564	2
673	1000	12	3	10	8.71358	3
674	1000	12	3	10	8.71507	4
675	1000	12	3	10	8.71509	5
676	1000	12	3	10	8.71541	6
677	1000	12	3	10	8.71569	7
678	1000	12	3	10	8.7159	8
679	1000	12	3	10	8.71338	9
680	1000	11	3	10	8.72727	0
681	1000	11	3	10	8.72515	1
682	1000	11	3	10	8.72626	2
683	1000	11	3	10	8.72423	3
684	1000	11	3	10	8.7245	4
685	1000	11	3	10	8.7245	5
686	1000	11	3	10	8.72557	6
687	1000	11	3	10	8.72491	7
688	1000	11	3	10	8.72634	8
689	1000	11	3	10	8.72519	9
690	1000	10	3	10	8.73733	0
691	1000	10	3	10	8.73638	1
692	1000	10	3	10	8.73678	2
693	1000	10	3	10	8.73721	3
694	1000	10	3	10	8.73677	4
695	1000	10	3	10	8.73669	5
696	1000	10	3	10	8.73665	6
697	1000	10	3	10	8.73689	7
698	1000	10	3	10	8.73701	8
699	1000	10	3	10	8.73626	9
700	1000	2	3	0	9.2659	0
701	1000	2	3	0	9.26589	1
702	1000	2	3	0	9.26586	2
703	1000	2	3	0	9.26598	3
704	1000	2	3	0	9.26593	4
705	1000	2	3	0	9.26597	5
706	1000	2	3	0	9.26616	6
707	1000	2	3	0	9.26603	7
708	1000	2	3	0	9.26594	8
709	1000	2	3	0	9.26506	9
710	1000	3	3	0	8.77718	0
711	1000	3	3	0	8.77551	1
712	1000	3	3	0	8.77763	2
713	1000	3	3	0	8.77519	3
714	1000	3	3	0	8.77708	4
715	1000	3	3	0	8.77494	5
716	1000	3	3	0	8.77715	6
717	1000	3	3	0	8.77891	7
718	1000	3	3	0	8.776	8
719	1000	3	3	0	8.7766	9
720	1000	5	3	0	7.74835	0
721	1000	5	3	0	7.7485	1
722	1000	5	3	0	7.74644	2
723	1000	5	3	0	7.74624	3
724	1000	5	3	0	7.74786	4
725	1000	5	3	0	7.74637	5
726	1000	5	3	0	7.74846	6
727	1000	5	3	0	7.76045	7
728	1000	5	3	0	7.74675	8
729	1000	5	3	0	7.74842	9
730	1000	4	3	0	8.27601	0
731	1000	4	3	0	8.27566	1
732	1000	4	3	0	8.2773	2
733	1000	4	3	0	8.27654	3
734	1000	4	3	0	8.27739	4
735	1000	4	3	0	8.27603	5
736	1000	4	3	0	8.27625	6
737	1000	4	3	0	8.27575	7
738	1000	4	3	0	8.27617	8
739	1000	4	3	0	8.27572	9
740	1000	6	3	0	7.20756	0
741	1000	6	3	0	7.20596	1
742	1000	6	3	0	7.20834	2
743	1000	6	3	0	7.20806	3
744	1000	6	3	0	7.20804	4
745	1000	6	3	0	7.20571	5
746	1000	6	3	0	7.20813	6
747	1000	6	3	0	7.20545	7
748	1000	6	3	0	7.21512	8
749	1000	6	3	0	7.20888	9
750	1000	8	3	0	6.00484	0
751	1000	8	3	0	6.01159	1
752	1000	8	3	0	6.01001	2
753	1000	8	3	0	6.00505	3
754	1000	8	3	0	6.01098	4
755	1000	8	3	0	6.00849	5
756	1000	8	3	0	6.00946	6
757	1000	8	3	0	6.01164	7
758	1000	8	3	0	6.00989	8
759	1000	8	3	0	6.00958	9
760	1000	7	3	0	6.6253	0
761	1000	7	3	0	6.62957	1
762	1000	7	3	0	6.62316	2
763	1000	7	3	0	6.62187	3
764	1000	7	3	0	6.62865	4
765	1000	7	3	0	6.62396	5
766	1000	7	3	0	6.65434	6
767	1000	7	3	0	6.6286	7
768	1000	7	3	0	6.63592	8
769	1000	7	3	0	6.62464	9
770	1000	9	3	0	5.3285	0
771	1000	9	3	0	5.328	1
772	1000	9	3	0	5.32896	2
773	1000	9	3	0	5.32845	3
774	1000	9	3	0	5.3292	4
775	1000	9	3	0	5.3279	5
776	1000	9	3	0	5.32918	6
777	1000	9	3	0	5.32919	7
778	1000	9	3	0	5.32833	8
779	1000	9	3	0	5.32921	9
780	1000	12	3	0	4.59916	0
781	1000	12	3	0	4.59838	1
782	1000	12	3	0	4.59836	2
783	1000	12	3	0	4.59915	3
784	1000	12	3	0	4.59835	4
785	1000	12	3	0	4.59923	5
786	1000	12	3	0	4.59953	6
787	1000	12	3	0	4.59925	7
788	1000	12	3	0	4.59917	8
789	1000	12	3	0	4.5985	9
790	1000	11	3	0	4.60624	0
791	1000	11	3	0	4.60551	1
792	1000	11	3	0	4.60556	2
793	1000	11	3	0	4.60567	3
794	1000	11	3	0	4.60526	4
795	1000	11	3	0	4.60563	5
796	1000	11	3	0	4.60544	6
797	1000	11	3	0	4.6055	7
798	1000	11	3	0	4.60543	8
799	1000	11	3	0	4.60568	9
800	1000	10	3	0	4.61267	0
801	1000	10	3	0	4.61262	1
802	1000	10	3	0	4.61264	2
803	1000	10	3	0	4.61267	3
804	1000	10	3	0	4.61263	4
805	1000	10	3	0	4.61266	5
806	1000	10	3	0	4.61262	6
807	1000	10	3	0	4.61261	7
808	1000	10	3	0	4.61267	8
809	1000	10	3	0	4.61259	9
810	1000	15	3	0	4.57972	0
811	1000	15	3	0	4.57895	1
812	1000	15	3	0	4.58184	2
813	1000	15	3	0	4.57961	3
814	1000	15	3	0	4.57937	4
815	1000	15	3	0	4.57993	5
816	1000	15	3	0	4.57912	6
817	1000	15	3	0	4.57912	7
818	1000	15	3	0	4.57975	8
819	1000	15	3	0	4.58019	9
820	1000	14	3	0	4.58602	0
821	1000	14	3	0	4.58592	1
822	1000	14	3	0	4.5861	2
823	1000	14	3	0	4.58531	3
824	1000	14	3	0	4.5854	4
825	1000	14	3	0	4.58546	5
826	1000	14	3	0	4.58496	6
827	1000	14	3	0	4.58614	7
828	1000	14	3	0	4.58629	8
829	1000	14	3	0	4.58576	9
830	1000	13	3	0	4.59232	0
831	1000	13	3	0	4.59266	1
832	1000	13	3	0	4.59154	2
833	1000	13	3	0	4.59319	3
834	1000	13	3	0	4.59301	4
835	1000	13	3	0	4.59227	5
836	1000	13	3	0	4.59219	6
837	1000	13	3	0	4.59309	7
838	1000	13	3	0	4.59171	8
839	1000	13	3	0	4.59225	9
840	1000	5	3	100	8.1482	0
841	1000	5	3	100	8.15002	1
842	1000	5	3	100	8.14766	2
843	1000	5	3	100	8.14991	3
844	1000	5	3	100	8.15486	4
845	1000	5	3	100	8.15338	5
846	1000	5	3	100	8.14818	6
847	1000	5	3	100	8.15286	7
848	1000	5	3	100	8.14849	8
849	1000	5	3	100	8.15575	9
850	1000	3	3	100	9.14395	0
851	1000	3	3	100	9.14728	1
852	1000	3	3	100	9.1465	2
853	1000	3	3	100	9.1501	3
854	1000	3	3	100	9.14439	4
855	1000	3	3	100	9.14397	5
856	1000	3	3	100	9.14581	6
857	1000	3	3	100	9.14406	7
858	1000	3	3	100	9.14228	8
859	1000	3	3	100	9.1488	9
860	1000	2	3	100	9.63477	0
861	1000	2	3	100	9.63281	1
862	1000	2	3	100	9.63308	2
863	1000	2	3	100	9.63403	3
864	1000	2	3	100	9.63498	4
865	1000	2	3	100	9.63438	5
866	1000	2	3	100	9.63341	6
867	1000	2	3	100	9.63306	7
868	1000	2	3	100	9.63204	8
869	1000	2	3	100	9.6321	9
870	1000	4	3	100	8.66259	0
871	1000	4	3	100	8.66485	1
872	1000	4	3	100	8.66401	2
873	1000	4	3	100	8.66139	3
874	1000	4	3	100	8.66668	4
875	1000	4	3	100	8.66246	5
876	1000	4	3	100	8.66493	6
877	1000	4	3	100	8.66505	7
878	1000	4	3	100	8.6666	8
879	1000	4	3	100	8.66846	9
880	1000	6	3	100	7.61397	0
881	1000	6	3	100	7.61431	1
882	1000	6	3	100	7.61001	2
883	1000	6	3	100	7.61263	3
884	1000	6	3	100	7.61387	4
885	1000	6	3	100	7.61416	5
886	1000	6	3	100	7.61461	6
887	1000	6	3	100	7.61436	7
888	1000	6	3	100	7.6146	8
889	1000	6	3	100	7.61556	9
890	1000	8	3	100	6.46184	0
891	1000	8	3	100	6.46188	1
892	1000	8	3	100	6.46187	2
893	1000	8	3	100	6.4607	3
894	1000	8	3	100	6.46183	4
895	1000	8	3	100	6.46183	5
896	1000	8	3	100	6.462	6
897	1000	8	3	100	6.46162	7
898	1000	8	3	100	6.46181	8
899	1000	8	3	100	6.46095	9
900	1000	7	3	100	7.04434	0
901	1000	7	3	100	7.04411	1
902	1000	7	3	100	7.04352	2
903	1000	7	3	100	7.04427	3
904	1000	7	3	100	7.04427	4
905	1000	7	3	100	7.04247	5
906	1000	7	3	100	7.04438	6
907	1000	7	3	100	7.04444	7
908	1000	7	3	100	7.0444	8
909	1000	7	3	100	7.04473	9
910	1000	11	3	100	5.16783	0
911	1000	11	3	100	5.16785	1
912	1000	11	3	100	5.16792	2
913	1000	11	3	100	5.16853	3
914	1000	11	3	100	5.16773	4
915	1000	11	3	100	5.16781	5
916	1000	11	3	100	5.16771	6
917	1000	11	3	100	5.16826	7
918	1000	11	3	100	5.16778	8
919	1000	11	3	100	5.16786	9
920	1000	9	3	100	5.85047	0
921	1000	9	3	100	5.86556	1
922	1000	9	3	100	5.85052	2
923	1000	9	3	100	5.85354	3
924	1000	9	3	100	5.85068	4
925	1000	9	3	100	5.85047	5
926	1000	9	3	100	5.85412	6
927	1000	9	3	100	5.85047	7
928	1000	9	3	100	5.85258	8
929	1000	9	3	100	5.85497	9
930	1000	10	3	100	5.17557	0
931	1000	10	3	100	5.17559	1
932	1000	10	3	100	5.17562	2
933	1000	10	3	100	5.17557	3
934	1000	10	3	100	5.17566	4
935	1000	10	3	100	5.17563	5
936	1000	10	3	100	5.17564	6
937	1000	10	3	100	5.17557	7
938	1000	10	3	100	5.17552	8
939	1000	10	3	100	5.17562	9
940	1000	14	3	100	5.14523	0
941	1000	14	3	100	5.14556	1
942	1000	14	3	100	5.14619	2
943	1000	14	3	100	5.14505	3
944	1000	14	3	100	5.14496	4
945	1000	14	3	100	5.14758	5
946	1000	14	3	100	5.14396	6
947	1000	14	3	100	5.14491	7
948	1000	14	3	100	5.14605	8
949	1000	14	3	100	5.14606	9
950	1000	15	3	100	5.13773	0
951	1000	15	3	100	5.13804	1
952	1000	15	3	100	5.13958	2
953	1000	15	3	100	5.13775	3
954	1000	15	3	100	5.14007	4
955	1000	15	3	100	5.13758	5
956	1000	15	3	100	5.13846	6
957	1000	15	3	100	5.13796	7
958	1000	15	3	100	5.13715	8
959	1000	15	3	100	5.13758	9
960	1000	13	3	100	5.15276	0
961	1000	13	3	100	5.15244	1
962	1000	13	3	100	5.15234	2
963	1000	13	3	100	5.15259	3
964	1000	13	3	100	5.15237	4
965	1000	13	3	100	5.15279	5
966	1000	13	3	100	5.15471	6
967	1000	13	3	100	5.1527	7
968	1000	13	3	100	5.15361	8
969	1000	13	3	100	5.15363	9
970	1000	12	3	100	5.15982	0
971	1000	12	3	100	5.15983	1
972	1000	12	3	100	5.16017	2
973	1000	12	3	100	5.16032	3
974	1000	12	3	100	5.16055	4
975	1000	12	3	100	5.16017	5
976	1000	12	3	100	5.15989	6
977	1000	12	3	100	5.15988	7
978	1000	12	3	100	5.16074	8
979	1000	12	3	100	5.16034	9
980	1000	2	3	1000	9.36224	0
981	1000	2	3	1000	9.3606	1
982	1000	2	3	1000	9.36352	2
983	1000	2	3	1000	9.36413	3
984	1000	2	3	1000	9.36202	4
985	1000	2	3	1000	9.36242	5
986	1000	2	3	1000	9.36479	6
987	1000	2	3	1000	9.36124	7
988	1000	2	3	1000	9.3638	8
989	1000	2	3	1000	9.36207	9
990	1000	5	3	1000	7.83403	0
991	1000	5	3	1000	7.84211	1
992	1000	5	3	1000	7.83773	2
993	1000	5	3	1000	7.83406	3
994	1000	5	3	1000	7.83621	4
995	1000	5	3	1000	7.83364	5
996	1000	5	3	1000	7.84061	6
997	1000	5	3	1000	7.83299	7
998	1000	5	3	1000	7.83275	8
999	1000	5	3	1000	7.835	9
1000	1000	3	3	1000	8.86042	0
1001	1000	3	3	1000	8.86287	1
1002	1000	3	3	1000	8.8631	2
1003	1000	3	3	1000	8.86255	3
1004	1000	3	3	1000	8.86264	4
1005	1000	3	3	1000	8.86112	5
1006	1000	3	3	1000	8.86238	6
1007	1000	3	3	1000	8.86	7
1008	1000	3	3	1000	8.8629	8
1009	1000	3	3	1000	8.86333	9
1010	1000	4	3	1000	8.36679	0
1011	1000	4	3	1000	8.36544	1
1012	1000	4	3	1000	8.36548	2
1013	1000	4	3	1000	8.37272	3
1014	1000	4	3	1000	8.36471	4
1015	1000	4	3	1000	8.37061	5
1016	1000	4	3	1000	8.36778	6
1017	1000	4	3	1000	8.36862	7
1018	1000	4	3	1000	8.36637	8
1019	1000	4	3	1000	8.36527	9
1020	1000	6	3	1000	7.27773	0
1021	1000	6	3	1000	7.27958	1
1022	1000	6	3	1000	7.28022	2
1023	1000	6	3	1000	7.27989	3
1024	1000	6	3	1000	7.27738	4
1025	1000	6	3	1000	7.28093	5
1026	1000	6	3	1000	7.27903	6
1027	1000	6	3	1000	7.27555	7
1028	1000	6	3	1000	7.27921	8
1029	1000	6	3	1000	7.27936	9
1030	1000	10	3	1000	4.67409	0
1031	1000	10	3	1000	4.67423	1
1032	1000	10	3	1000	4.67413	2
1033	1000	10	3	1000	4.67414	3
1034	1000	10	3	1000	4.67411	4
1035	1000	10	3	1000	4.67406	5
1036	1000	10	3	1000	4.67406	6
1037	1000	10	3	1000	4.67406	7
1038	1000	10	3	1000	4.67415	8
1039	1000	10	3	1000	4.67413	9
1040	1000	9	3	1000	5.40845	0
1041	1000	9	3	1000	5.40879	1
1042	1000	9	3	1000	5.40832	2
1043	1000	9	3	1000	5.41066	3
1044	1000	9	3	1000	5.41011	4
1045	1000	9	3	1000	5.42817	5
1046	1000	9	3	1000	5.40821	6
1047	1000	9	3	1000	5.40862	7
1048	1000	9	3	1000	5.40754	8
1049	1000	9	3	1000	5.40982	9
1050	1000	8	3	1000	6.06265	0
1051	1000	8	3	1000	6.06266	1
1052	1000	8	3	1000	6.06274	2
1053	1000	8	3	1000	6.06274	3
1054	1000	8	3	1000	6.06282	4
1055	1000	8	3	1000	6.06234	5
1056	1000	8	3	1000	6.06281	6
1057	1000	8	3	1000	6.06277	7
1058	1000	8	3	1000	6.06271	8
1059	1000	8	3	1000	6.06291	9
1060	1000	7	3	1000	6.68109	0
1061	1000	7	3	1000	6.67921	1
1062	1000	7	3	1000	6.68078	2
1063	1000	7	3	1000	6.68096	3
1064	1000	7	3	1000	6.68112	4
1065	1000	7	3	1000	6.67875	5
1066	1000	7	3	1000	6.68081	6
1067	1000	7	3	1000	6.69477	7
1068	1000	7	3	1000	6.68082	8
1069	1000	7	3	1000	6.68145	9
1070	1000	13	3	1000	4.65358	0
1071	1000	13	3	1000	4.6534	1
1072	1000	13	3	1000	4.65346	2
1073	1000	13	3	1000	4.65355	3
1074	1000	13	3	1000	4.65428	4
1075	1000	13	3	1000	4.65254	5
1076	1000	13	3	1000	4.65337	6
1077	1000	13	3	1000	4.65349	7
1078	1000	13	3	1000	4.6544	8
1079	1000	13	3	1000	4.65403	9
1080	1000	14	3	1000	4.64653	0
1081	1000	14	3	1000	4.64632	1
1082	1000	14	3	1000	4.64761	2
1083	1000	14	3	1000	4.64702	3
1084	1000	14	3	1000	4.64722	4
1085	1000	14	3	1000	4.64733	5
1086	1000	14	3	1000	4.64531	6
1087	1000	14	3	1000	4.64614	7
1088	1000	14	3	1000	4.64704	8
1089	1000	14	3	1000	4.64647	9
1090	1000	11	3	1000	4.66714	0
1091	1000	11	3	1000	4.6668	1
1092	1000	11	3	1000	4.66691	2
1093	1000	11	3	1000	4.66683	3
1094	1000	11	3	1000	4.66705	4
1095	1000	11	3	1000	4.66682	5
1096	1000	11	3	1000	4.66703	6
1097	1000	11	3	1000	4.66698	7
1098	1000	11	3	1000	4.66721	8
1099	1000	11	3	1000	4.66752	9
1100	1000	12	3	1000	4.65993	0
1101	1000	12	3	1000	4.66004	1
1102	1000	12	3	1000	4.65982	2
1103	1000	12	3	1000	4.66079	3
1104	1000	12	3	1000	4.65994	4
1105	1000	12	3	1000	4.66004	5
1106	1000	12	3	1000	4.66064	6
1107	1000	12	3	1000	4.66024	7
1108	1000	12	3	1000	4.65989	8
1109	1000	12	3	1000	4.65973	9
1110	1000	15	3	1000	4.64102	0
1111	1000	15	3	1000	4.64014	1
1112	1000	15	3	1000	4.64071	2
1113	1000	15	3	1000	4.6399	3
1114	1000	15	3	1000	4.64082	4
1115	1000	15	3	1000	4.64057	5
1116	1000	15	3	1000	4.64034	6
1117	1000	15	3	1000	4.64138	7
1118	1000	15	3	1000	4.64149	8
1119	1000	15	3	1000	4.63959	9

## Sheet: SupFig1_b
	cells	rank	size	disp	rms	init
0	100	10	3	1000	4.44702	0
1	100	10	3	1000	4.44772	1
2	100	10	3	1000	4.44647	2
3	100	10	3	1000	4.44714	3
4	100	10	3	1000	4.44687	4
5	100	10	3	1000	4.44689	5
6	100	10	3	1000	4.44573	6
7	100	10	3	1000	4.44647	7
8	100	10	3	1000	4.44705	8
9	100	10	3	1000	4.44685	9
10	100	10	1	100	1.67888	0
11	100	10	1	100	1.68224	1
12	100	10	1	100	1.67855	2
13	100	10	1	100	1.67836	3
14	100	10	1	100	1.67908	4
15	100	10	1	100	1.67933	5
16	100	10	1	100	1.68296	6
17	100	10	1	100	1.67896	7
18	100	10	1	100	1.67867	8
19	100	10	1	100	1.6787	9
20	10	10	1	100	1.89581	0
21	10	10	1	100	1.89631	1
22	10	10	1	100	1.89458	2
23	10	10	1	100	1.89583	3
24	10	10	1	100	1.89739	4
25	10	10	1	100	1.89661	5
26	10	10	1	100	1.90171	6
27	10	10	1	100	1.89529	7
28	10	10	1	100	1.89973	8
29	10	10	1	100	1.89398	9
30	10	10	3	10	9.3673	0
31	10	10	3	10	9.32437	1
32	10	10	3	10	9.34268	2
33	10	10	3	10	9.39772	3
34	10	10	3	10	9.34709	4
35	10	10	3	10	9.418	5
36	10	10	3	10	9.36675	6
37	10	10	3	10	9.35341	7
38	10	10	3	10	9.39782	8
39	10	10	3	10	9.32562	9
40	1000	10	1	100	1.72695	0
41	1000	10	1	100	1.72696	1
42	1000	10	1	100	1.72695	2
43	1000	10	1	100	1.72698	3
44	1000	10	1	100	1.72694	4
45	1000	10	1	100	1.72693	5
46	1000	10	1	100	1.72694	6
47	1000	10	1	100	1.72696	7
48	1000	10	1	100	1.72697	8
49	1000	10	1	100	1.72697	9
50	10	10	3	100	6.34636	0
51	10	10	3	100	6.33272	1
52	10	10	3	100	6.39686	2
53	10	10	3	100	6.37626	3
54	10	10	3	100	6.43843	4
55	10	10	3	100	6.39203	5
56	10	10	3	100	6.35892	6
57	10	10	3	100	6.43687	7
58	10	10	3	100	6.43605	8
59	10	10	3	100	6.39773	9
60	10000	10	1	100	1.73574	0
61	10000	10	1	100	1.73575	1
62	10000	10	1	100	1.73575	2
63	10000	10	1	100	1.73574	3
64	10000	10	1	100	1.73575	4
65	10000	10	1	100	1.73575	5
66	10000	10	1	100	1.73575	6
67	10000	10	1	100	1.73574	7
68	10000	10	1	100	1.73574	8
69	10000	10	1	100	1.73574	9
70	100	10	3	10	8.37862	0
71	100	10	3	10	8.37612	1
72	100	10	3	10	8.3752	2
73	100	10	3	10	8.37606	3
74	100	10	3	10	8.37534	4
75	100	10	3	10	8.37586	5
76	100	10	3	10	8.37609	6
77	100	10	3	10	8.3797	7
78	100	10	3	10	8.37642	8
79	100	10	3	10	8.37619	9
80	100	10	3	100	4.92604	0
81	100	10	3	100	4.92618	1
82	100	10	3	100	4.92697	2
83	100	10	3	100	4.92753	3
84	100	10	3	100	4.92698	4
85	100	10	3	100	4.92699	5
86	100	10	3	100	4.92796	6
87	100	10	3	100	4.9269	7
88	100	10	3	100	4.9274	8
89	100	10	3	100	4.92705	9
90	10	10	3	0	5.9526	0
91	10	10	3	0	5.96774	1
92	10	10	3	0	5.98375	2
93	10	10	3	0	6.01915	3
94	10	10	3	0	5.97892	4
95	10	10	3	0	6.01223	5
96	10	10	3	0	6.00776	6
97	10	10	3	0	6.01502	7
98	10	10	3	0	5.99529	8
99	10	10	3	0	5.98225	9
100	1000	10	3	100	5.17566	0
101	1000	10	3	100	5.17565	1
102	1000	10	3	100	5.17571	2
103	1000	10	3	100	5.17559	3
104	1000	10	3	100	5.17559	4
105	1000	10	3	100	5.1756	5
106	1000	10	3	100	5.17559	6
107	1000	10	3	100	5.17565	7
108	1000	10	3	100	5.17566	8
109	1000	10	3	100	5.17564	9
110	10000	10	3	100	5.19544	0
111	10000	10	3	100	5.19542	1
112	10000	10	3	100	5.19541	2
113	10000	10	3	100	5.19538	3
114	10000	10	3	100	5.19543	4
115	10000	10	3	100	5.1954	5
116	10000	10	3	100	5.19539	6
117	10000	10	3	100	5.19542	7
118	10000	10	3	100	5.19542	8
119	10000	10	3	100	5.19542	9
120	1000	10	3	10	8.73677	0
121	1000	10	3	10	8.7369	1
122	1000	10	3	10	8.737	2
123	1000	10	3	10	8.7369	3
124	1000	10	3	10	8.73684	4
125	1000	10	3	10	8.73638	5
126	1000	10	3	10	8.73707	6
127	1000	10	3	10	8.73692	7
128	1000	10	3	10	8.73716	8
129	1000	10	3	10	8.73709	9
130	100	10	3	0	4.4039	0
131	100	10	3	0	4.4044	1
132	100	10	3	0	4.4046	2
133	100	10	3	0	4.40418	3
134	100	10	3	0	4.40465	4
135	100	10	3	0	4.404	5
136	100	10	3	0	4.40398	6
137	100	10	3	0	4.40414	7
138	100	10	3	0	4.40478	8
139	100	10	3	0	4.40452	9
140	1000	10	3	0	4.61265	0
141	1000	10	3	0	4.61268	1
142	1000	10	3	0	4.61261	2
143	1000	10	3	0	4.61259	3
144	1000	10	3	0	4.61256	4
145	1000	10	3	0	4.61267	5
146	1000	10	3	0	4.61262	6
147	1000	10	3	0	4.61262	7
148	1000	10	3	0	4.6126	8
149	1000	10	3	0	4.61261	9
150	10	10	3	10000	6.08775	0
151	10	10	3	10000	6.147	1
152	10	10	3	10000	6.17836	2
153	10	10	3	10000	6.13858	3
154	10	10	3	10000	6.11554	4
155	10	10	3	10000	6.15378	5
156	10	10	3	10000	6.08692	6
157	10	10	3	10000	6.11477	7
158	10	10	3	10000	6.13533	8
159	10	10	3	10000	6.16591	9
160	10000	10	3	0	4.63805	0
161	10000	10	3	0	4.63805	1
162	10000	10	3	0	4.63801	2
163	10000	10	3	0	4.63806	3
164	10000	10	3	0	4.63803	4
165	10000	10	3	0	4.63803	5
166	10000	10	3	0	4.63804	6
167	10000	10	3	0	4.63803	7
168	10000	10	3	0	4.63805	8
169	10000	10	3	0	4.63805	9
170	100	10	3	10000	4.38652	0
171	100	10	3	10000	4.38743	1
172	100	10	3	10000	4.38656	2
173	100	10	3	10000	4.38623	3
174	100	10	3	10000	4.38719	4
175	100	10	3	10000	4.38748	5
176	100	10	3	10000	4.38652	6
177	100	10	3	10000	4.38717	7
178	100	10	3	10000	4.38551	8
179	100	10	3	10000	4.38689	9
180	10000	10	3	10	8.74854	0
181	10000	10	3	10	8.74852	1
182	10000	10	3	10	8.7485	2
183	10000	10	3	10	8.74852	3
184	10000	10	3	10	8.74846	4
185	10000	10	3	10	8.74848	5
186	10000	10	3	10	8.74848	6
187	10000	10	3	10	8.74852	7
188	10000	10	3	10	8.74843	8
189	10000	10	3	10	8.74843	9
190	1000	10	3	10000	4.62028	0
191	1000	10	3	10000	4.62025	1
192	1000	10	3	10000	4.62032	2
193	1000	10	3	10000	4.62027	3
194	1000	10	3	10000	4.62023	4
195	1000	10	3	10000	4.62025	5
196	1000	10	3	10000	4.62026	6
197	1000	10	3	10000	4.62033	7
198	1000	10	3	10000	4.6203	8
199	1000	10	3	10000	4.62025	9
200	10000	10	3	10000	4.64374	0
201	10000	10	3	10000	4.64377	1
202	10000	10	3	10000	4.64375	2
203	10000	10	3	10000	4.64376	3
204	10000	10	3	10000	4.64376	4
205	10000	10	3	10000	4.64378	5
206	10000	10	3	10000	4.64374	6
207	10000	10	3	10000	4.64374	7
208	10000	10	3	10000	4.64376	8
209	10000	10	3	10000	4.64375	9
210	10	10	3	1000	6.1644	0
211	10	10	3	1000	6.14736	1
212	10	10	3	1000	6.16731	2
213	10	10	3	1000	6.14403	3
214	10	10	3	1000	6.11814	4
215	10	10	3	1000	6.13463	5
216	10	10	3	1000	6.17444	6
217	10	10	3	1000	6.12591	7
218	10	10	3	1000	6.15596	8
219	10	10	3	1000	6.18638	9
220	10	10	1	10	2.08803	0
221	10	10	1	10	2.09044	1
222	10	10	1	10	2.08864	2
223	10	10	1	10	2.09117	3
224	10	10	1	10	2.092	4
225	10	10	1	10	2.08819	5
226	10	10	1	10	2.08768	6
227	10	10	1	10	2.0906	7
228	10	10	1	10	2.08888	8
229	10	10	1	10	2.08918	9
230	100	10	1	10	1.91321	0
231	100	10	1	10	1.91303	1
232	100	10	1	10	1.91722	2
233	100	10	1	10	1.91322	3
234	100	10	1	10	1.91312	4
235	100	10	1	10	1.9125	5
236	100	10	1	10	1.91228	6
237	100	10	1	10	1.91259	7
238	100	10	1	10	1.91289	8
239	100	10	1	10	1.91303	9
240	1000	10	3	1000	4.67412	0
241	1000	10	3	1000	4.67409	1
242	1000	10	3	1000	4.67409	2
243	1000	10	3	1000	4.67411	3
244	1000	10	3	1000	4.67411	4
245	1000	10	3	1000	4.67409	5
246	1000	10	3	1000	4.67411	6
247	1000	10	3	1000	4.67424	7
248	1000	10	3	1000	4.67408	8
249	1000	10	3	1000	4.67409	9
250	10000	10	3	1000	4.69679	0
251	10000	10	3	1000	4.69679	1
252	10000	10	3	1000	4.69678	2
253	10000	10	3	1000	4.6968	3
254	10000	10	3	1000	4.6968	4
255	10000	10	3	1000	4.69679	5
256	10000	10	3	1000	4.69677	6
257	10000	10	3	1000	4.69681	7
258	10000	10	3	1000	4.69675	8
259	10000	10	3	1000	4.69682	9
260	1000	10	1	10	1.97135	0
261	1000	10	1	10	1.97131	1
262	1000	10	1	10	1.97134	2
263	1000	10	1	10	1.9713	3
264	1000	10	1	10	1.97133	4
265	1000	10	1	10	1.97136	5
266	1000	10	1	10	1.97135	6
267	1000	10	1	10	1.97131	7
268	1000	10	1	10	1.97133	8
269	1000	10	1	10	1.97133	9
270	10	10	1	1000	1.87664	0
271	10	10	1	1000	1.8751	1
272	10	10	1	1000	1.87647	2
273	10	10	1	1000	1.87282	3
274	10	10	1	1000	1.87314	4
275	10	10	1	1000	1.87545	5
276	10	10	1	1000	1.86964	6
277	10	10	1	1000	1.87234	7
278	10	10	1	1000	1.8727	8
279	10	10	1	1000	1.87401	9
280	100	10	1	1000	1.65518	0
281	100	10	1	1000	1.65421	1
282	100	10	1	1000	1.65449	2
283	100	10	1	1000	1.65483	3
284	100	10	1	1000	1.65734	4
285	100	10	1	1000	1.65467	5
286	100	10	1	1000	1.6543	6
287	100	10	1	1000	1.65434	7
288	100	10	1	1000	1.65436	8
289	100	10	1	1000	1.65454	9
290	1000	10	1	1000	1.70037	0
291	1000	10	1	1000	1.70038	1
292	1000	10	1	1000	1.70037	2
293	1000	10	1	1000	1.70032	3
294	1000	10	1	1000	1.70036	4
295	1000	10	1	1000	1.7004	5
296	1000	10	1	1000	1.70038	6
297	1000	10	1	1000	1.70037	7
298	1000	10	1	1000	1.70037	8
299	1000	10	1	1000	1.70035	9
300	10000	10	1	10	1.97954	0
301	10000	10	1	10	1.97956	1
302	10000	10	1	10	1.97956	2
303	10000	10	1	10	1.97955	3
304	10000	10	1	10	1.97954	4
305	10000	10	1	10	1.97954	5
306	10000	10	1	10	1.97955	6
307	10000	10	1	10	1.97954	7
308	10000	10	1	10	1.97955	8
309	10000	10	1	10	1.97955	9
310	10	10	1	10000	1.87584	0
311	10	10	1	10000	1.87295	1
312	10	10	1	10000	1.87485	2
313	10	10	1	10000	1.87416	3
314	10	10	1	10000	1.86914	4
315	10	10	1	10000	1.87619	5
316	10	10	1	10000	1.87324	6
317	10	10	1	10000	1.87528	7
318	10	10	1	10000	1.87313	8
319	10	10	1	10000	1.87786	9
320	100	10	1	10000	1.65249	0
321	100	10	1	10000	1.65235	1
322	100	10	1	10000	1.65228	2
323	100	10	1	10000	1.65236	3
324	100	10	1	10000	1.65253	4
325	100	10	1	10000	1.65212	5
326	100	10	1	10000	1.65198	6
327	100	10	1	10000	1.65262	7
328	100	10	1	10000	1.65195	8
329	100	10	1	10000	1.65256	9
330	10000	10	1	1000	1.70938	0
331	10000	10	1	1000	1.70938	1
332	10000	10	1	1000	1.70939	2
333	10000	10	1	1000	1.70938	3
334	10000	10	1	1000	1.70939	4
335	10000	10	1	1000	1.70938	5
336	10000	10	1	1000	1.70938	6
337	10000	10	1	1000	1.70937	7
338	10000	10	1	1000	1.70938	8
339	10000	10	1	1000	1.70938	9
340	1000	10	1	10000	1.69705	0
341	1000	10	1	10000	1.69704	1
342	1000	10	1	10000	1.69703	2
343	1000	10	1	10000	1.69704	3
344	1000	10	1	10000	1.69704	4
345	1000	10	1	10000	1.69708	5
346	1000	10	1	10000	1.69705	6
347	1000	10	1	10000	1.69704	7
348	1000	10	1	10000	1.69706	8
349	1000	10	1	10000	1.69706	9
350	10	10	1	0	1.85875	0
351	10	10	1	0	1.86266	1
352	10	10	1	0	1.86329	2
353	10	10	1	0	1.86249	3
354	10	10	1	0	1.86355	4
355	10	10	1	0	1.86574	5
356	10	10	1	0	1.8624	6
357	10	10	1	0	1.86608	7
358	10	10	1	0	1.86074	8
359	10	10	1	0	1.86881	9
360	100	10	1	0	1.65323	0
361	100	10	1	0	1.65342	1
362	100	10	1	0	1.65355	2
363	100	10	1	0	1.65321	3
364	100	10	1	0	1.65301	4
365	100	10	1	0	1.65346	5
366	100	10	1	0	1.65295	6
367	100	10	1	0	1.65312	7
368	100	10	1	0	1.65301	8
369	100	10	1	0	1.65309	9
370	10000	10	1	10000	1.70677	0
371	10000	10	1	10000	1.70677	1
372	10000	10	1	10000	1.70678	2
373	10000	10	1	10000	1.70678	3
374	10000	10	1	10000	1.70678	4
375	10000	10	1	10000	1.70677	5
376	10000	10	1	10000	1.70677	6
377	10000	10	1	10000	1.70678	7
378	10000	10	1	10000	1.70677	8
379	10000	10	1	10000	1.70677	9
380	1000	10	1	0	1.69861	0
381	1000	10	1	0	1.6986	1
382	1000	10	1	0	1.69861	2
383	1000	10	1	0	1.69861	3
384	1000	10	1	0	1.69858	4
385	1000	10	1	0	1.69857	5
386	1000	10	1	0	1.69858	6
387	1000	10	1	0	1.69857	7
388	1000	10	1	0	1.6986	8
389	1000	10	1	0	1.6986	9
390	10000	10	1	0	1.70637	0
391	10000	10	1	0	1.70638	1
392	10000	10	1	0	1.70637	2
393	10000	10	1	0	1.70637	3
394	10000	10	1	0	1.70637	4
395	10000	10	1	0	1.70637	5
396	10000	10	1	0	1.70637	6
397	10000	10	1	0	1.70637	7
398	10000	10	1	0	1.70636	8
399	10000	10	1	0	1.70637	9

## Sheet: SupFig1_c
	cells	rank	size	disp	rms	init	condition
0	100	10	3	1000	0.215065	0	0
1	100	10	3	1000	0.231674	0	1
2	100	10	3	1000	0.215319	1	0
3	100	10	3	1000	0.231634	1	1
4	100	10	3	1000	0.215219	2	0
5	100	10	3	1000	0.232622	2	1
6	100	10	3	1000	0.214884	3	0
7	100	10	3	1000	0.232305	3	1
8	100	10	3	1000	0.215356	4	0
9	100	10	3	1000	0.232548	4	1
10	100	10	3	1000	0.215417	5	0
11	100	10	3	1000	0.23188	5	1
12	100	10	3	1000	0.2148	6	0
13	100	10	3	1000	0.231981	6	1
14	100	10	3	1000	0.215135	7	0
15	100	10	3	1000	0.2323	7	1
16	100	10	3	1000	0.215213	8	0
17	100	10	3	1000	0.231489	8	1
18	100	10	3	1000	0.214784	9	0
19	100	10	3	1000	0.232369	9	1
20	100	10	1	100	0.477085	0	0
21	100	10	1	100	0.562184	0	1
22	100	10	1	100	0.50932	1	0
23	100	10	1	100	0.577539	1	1
24	100	10	1	100	0.477052	2	0
25	100	10	1	100	0.562516	2	1
26	100	10	1	100	0.47697	3	0
27	100	10	1	100	0.5636	3	1
28	100	10	1	100	0.476179	4	0
29	100	10	1	100	0.562731	4	1
30	100	10	1	100	0.477308	5	0
31	100	10	1	100	0.562526	5	1
32	100	10	1	100	0.501442	6	0
33	100	10	1	100	0.589256	6	1
34	100	10	1	100	0.477423	7	0
35	100	10	1	100	0.563573	7	1
36	100	10	1	100	0.477853	8	0
37	100	10	1	100	0.563723	8	1
38	100	10	1	100	0.476754	9	0
39	100	10	1	100	0.562465	9	1
40	10	10	1	100	0.926925	0	0
41	10	10	1	100	1.28213	0	1
42	10	10	1	100	0.927149	1	0
43	10	10	1	100	1.27876	1	1
44	10	10	1	100	0.927478	2	0
45	10	10	1	100	1.27975	2	1
46	10	10	1	100	0.928821	3	0
47	10	10	1	100	1.28337	3	1
48	10	10	1	100	0.929775	4	0
49	10	10	1	100	1.28384	4	1
50	10	10	1	100	0.929513	5	0
51	10	10	1	100	1.28399	5	1
52	10	10	1	100	0.929547	6	0
53	10	10	1	100	1.28306	6	1
54	10	10	1	100	0.925428	7	0
55	10	10	1	100	1.27884	7	1
56	10	10	1	100	0.928464	8	0
57	10	10	1	100	1.28276	8	1
58	10	10	1	100	0.924552	9	0
59	10	10	1	100	1.27953	9	1
60	10	10	3	10	0.824744	0	0
61	10	10	3	10	1.12258	0	1
62	10	10	3	10	0.821797	1	0
63	10	10	3	10	1.1155	1	1
64	10	10	3	10	0.827282	2	0
65	10	10	3	10	1.12474	2	1
66	10	10	3	10	0.825789	3	0
67	10	10	3	10	1.12397	3	1
68	10	10	3	10	0.824404	4	0
69	10	10	3	10	1.1176	4	1
70	10	10	3	10	0.82658	5	0
71	10	10	3	10	1.11859	5	1
72	10	10	3	10	0.826947	6	0
73	10	10	3	10	1.12065	6	1
74	10	10	3	10	0.819865	7	0
75	10	10	3	10	1.10602	7	1
76	10	10	3	10	0.826184	8	0
77	10	10	3	10	1.12398	8	1
78	10	10	3	10	0.817642	9	0
79	10	10	3	10	1.10622	9	1
80	1000	10	1	100	0.18867	0	0
81	1000	10	1	100	0.187739	0	1
82	1000	10	1	100	0.188779	1	0
83	1000	10	1	100	0.188139	1	1
84	1000	10	1	100	0.188672	2	0
85	1000	10	1	100	0.188008	2	1
86	1000	10	1	100	0.188766	3	0
87	1000	10	1	100	0.187286	3	1
88	1000	10	1	100	0.188505	4	0
89	1000	10	1	100	0.187906	4	1
90	1000	10	1	100	0.18862	5	0
91	1000	10	1	100	0.18756	5	1
92	1000	10	1	100	0.188604	6	0
93	1000	10	1	100	0.18778	6	1
94	1000	10	1	100	0.18866	7	0
95	1000	10	1	100	0.187767	7	1
96	1000	10	1	100	0.188467	8	0
97	1000	10	1	100	0.187972	8	1
98	1000	10	1	100	0.18934	9	0
99	1000	10	1	100	0.18789	9	1
100	10	10	3	100	0.764624	0	0
101	10	10	3	100	1.01989	0	1
102	10	10	3	100	0.776899	1	0
103	10	10	3	100	1.04068	1	1
104	10	10	3	100	0.778546	2	0
105	10	10	3	100	1.03968	2	1
106	10	10	3	100	0.776471	3	0
107	10	10	3	100	1.0401	3	1
108	10	10	3	100	0.780059	4	0
109	10	10	3	100	1.04387	4	1
110	10	10	3	100	0.773478	5	0
111	10	10	3	100	1.0301	5	1
112	10	10	3	100	0.758175	6	0
113	10	10	3	100	1.00966	6	1
114	10	10	3	100	0.78462	7	0
115	10	10	3	100	1.04806	7	1
116	10	10	3	100	0.776138	8	0
117	10	10	3	100	1.04207	8	1
118	10	10	3	100	0.780033	9	0
119	10	10	3	100	1.03958	9	1
120	10000	10	1	100	0.0613804	0	0
121	10000	10	1	100	0.0604208	0	1
122	10000	10	1	100	0.0613886	1	0
123	10000	10	1	100	0.0603628	1	1
124	10000	10	1	100	0.0613043	2	0
125	10000	10	1	100	0.0603586	2	1
126	10000	10	1	100	0.0615763	3	0
127	10000	10	1	100	0.0603649	3	1
128	10000	10	1	100	0.0614495	4	0
129	10000	10	1	100	0.060364	4	1
130	10000	10	1	100	0.0612957	5	0
131	10000	10	1	100	0.0604645	5	1
132	10000	10	1	100	0.0612549	6	0
133	10000	10	1	100	0.0604596	6	1
134	10000	10	1	100	0.0612992	7	0
135	10000	10	1	100	0.0602441	7	1
136	10000	10	1	100	0.0613476	8	0
137	10000	10	1	100	0.0603234	8	1
138	10000	10	1	100	0.0613073	9	0
139	10000	10	1	100	0.0603997	9	1
140	100	10	3	10	0.338536	0	0
141	100	10	3	10	0.39107	0	1
142	100	10	3	10	0.338208	1	0
143	100	10	3	10	0.390598	1	1
144	100	10	3	10	0.338602	2	0
145	100	10	3	10	0.389883	2	1
146	100	10	3	10	0.338336	3	0
147	100	10	3	10	0.39056	3	1
148	100	10	3	10	0.337878	4	0
149	100	10	3	10	0.390918	4	1
150	100	10	3	10	0.338678	5	0
151	100	10	3	10	0.391978	5	1
152	100	10	3	10	0.337974	6	0
153	100	10	3	10	0.390627	6	1
154	100	10	3	10	0.338438	7	0
155	100	10	3	10	0.392032	7	1
156	100	10	3	10	0.337695	8	0
157	100	10	3	10	0.390919	8	1
158	100	10	3	10	0.337754	9	0
159	100	10	3	10	0.38942	9	1
160	100	10	3	100	0.233522	0	0
161	100	10	3	100	0.252688	0	1
162	100	10	3	100	0.236114	1	0
163	100	10	3	100	0.253454	1	1
164	100	10	3	100	0.233371	2	0
165	100	10	3	100	0.253346	2	1
166	100	10	3	100	0.233527	3	0
167	100	10	3	100	0.252503	3	1
168	100	10	3	100	0.233149	4	0
169	100	10	3	100	0.252747	4	1
170	100	10	3	100	0.233236	5	0
171	100	10	3	100	0.252323	5	1
172	100	10	3	100	0.233573	6	0
173	100	10	3	100	0.253241	6	1
174	100	10	3	100	0.233663	7	0
175	100	10	3	100	0.252091	7	1
176	100	10	3	100	0.233828	8	0
177	100	10	3	100	0.252294	8	1
178	100	10	3	100	0.233483	9	0
179	100	10	3	100	0.25238	9	1
180	10	10	3	0	0.77979	0	0
181	10	10	3	0	1.04379	0	1
182	10	10	3	0	0.779626	1	0
183	10	10	3	0	1.04679	1	1
184	10	10	3	0	0.780586	2	0
185	10	10	3	0	1.04742	2	1
186	10	10	3	0	0.787758	3	0
187	10	10	3	0	1.0531	3	1
188	10	10	3	0	0.776456	4	0
189	10	10	3	0	1.0417	4	1
190	10	10	3	0	0.784432	5	0
191	10	10	3	0	1.04781	5	1
192	10	10	3	0	0.781688	6	0
193	10	10	3	0	1.03981	6	1
194	10	10	3	0	0.787233	7	0
195	10	10	3	0	1.05035	7	1
196	10	10	3	0	0.783697	8	0
197	10	10	3	0	1.04747	8	1
198	10	10	3	0	0.77744	9	0
199	10	10	3	0	1.0401	9	1
200	1000	10	3	100	0.077358	0	0
201	1000	10	3	100	0.0770278	0	1
202	1000	10	3	100	0.077213	1	0
203	1000	10	3	100	0.0770071	1	1
204	1000	10	3	100	0.0772501	2	0
205	1000	10	3	100	0.0769928	2	1
206	1000	10	3	100	0.077279	3	0
207	1000	10	3	100	0.0772203	3	1
208	1000	10	3	100	0.0772796	4	0
209	1000	10	3	100	0.0767527	4	1
210	1000	10	3	100	0.07741	5	0
211	1000	10	3	100	0.0769371	5	1
212	1000	10	3	100	0.077457	6	0
213	1000	10	3	100	0.0770916	6	1
214	1000	10	3	100	0.0772407	7	0
215	1000	10	3	100	0.0768908	7	1
216	1000	10	3	100	0.0770639	8	0
217	1000	10	3	100	0.0770323	8	1
218	1000	10	3	100	0.0772376	9	0
219	1000	10	3	100	0.0769457	9	1
220	10000	10	3	100	0.024582	0	0
221	10000	10	3	100	0.0244651	0	1
222	10000	10	3	100	0.0245866	1	0
223	10000	10	3	100	0.0244545	1	1
224	10000	10	3	100	0.0245439	2	0
225	10000	10	3	100	0.0244977	2	1
226	10000	10	3	100	0.0245635	3	0
227	10000	10	3	100	0.0245069	3	1
228	10000	10	3	100	0.0246301	4	0
229	10000	10	3	100	0.024545	4	1
230	10000	10	3	100	0.0245971	5	0
231	10000	10	3	100	0.0244405	5	1
232	10000	10	3	100	0.0245877	6	0
233	10000	10	3	100	0.0245597	6	1
234	10000	10	3	100	0.0245831	7	0
235	10000	10	3	100	0.0245123	7	1
236	10000	10	3	100	0.0246102	8	0
237	10000	10	3	100	0.0244683	8	1
238	10000	10	3	100	0.0246153	9	0
239	10000	10	3	100	0.0245092	9	1
240	1000	10	3	10	0.122698	0	0
241	1000	10	3	10	0.123764	0	1
242	1000	10	3	10	0.122715	1	0
243	1000	10	3	10	0.124426	1	1
244	1000	10	3	10	0.122823	2	0
245	1000	10	3	10	0.124278	2	1
246	1000	10	3	10	0.122822	3	0
247	1000	10	3	10	0.123928	3	1
248	1000	10	3	10	0.122832	4	0
249	1000	10	3	10	0.124078	4	1
250	1000	10	3	10	0.122725	5	0
251	1000	10	3	10	0.123856	5	1
252	1000	10	3	10	0.123309	6	0
253	1000	10	3	10	0.124891	6	1
254	1000	10	3	10	0.123081	7	0
255	1000	10	3	10	0.123965	7	1
256	1000	10	3	10	0.123152	8	0
257	1000	10	3	10	0.124518	8	1
258	1000	10	3	10	0.12244	9	0
259	1000	10	3	10	0.123835	9	1
260	100	10	3	0	0.219672	0	0
261	100	10	3	0	0.228924	0	1
262	100	10	3	0	0.21972	1	0
263	100	10	3	0	0.228575	1	1
264	100	10	3	0	0.219633	2	0
265	100	10	3	0	0.228537	2	1
266	100	10	3	0	0.219945	3	0
267	100	10	3	0	0.229306	3	1
268	100	10	3	0	0.219961	4	0
269	100	10	3	0	0.228975	4	1
270	100	10	3	0	0.222378	5	0
271	100	10	3	0	0.231298	5	1
272	100	10	3	0	0.219867	6	0
273	100	10	3	0	0.229202	6	1
274	100	10	3	0	0.219658	7	0
275	100	10	3	0	0.228775	7	1
276	100	10	3	0	0.219752	8	0
277	100	10	3	0	0.22896	8	1
278	100	10	3	0	0.220399	9	0
279	100	10	3	0	0.230155	9	1
280	1000	10	3	0	0.069705	0	0
281	1000	10	3	0	0.06805	0	1
282	1000	10	3	0	0.0697044	1	0
283	1000	10	3	0	0.0681473	1	1
284	1000	10	3	0	0.0696083	2	0
285	1000	10	3	0	0.068098	2	1
286	1000	10	3	0	0.0695494	3	0
287	1000	10	3	0	0.0681124	3	1
288	1000	10	3	0	0.0697778	4	0
289	1000	10	3	0	0.0682601	4	1
290	1000	10	3	0	0.0696631	5	0
291	1000	10	3	0	0.0680895	5	1
292	1000	10	3	0	0.0697931	6	0
293	1000	10	3	0	0.0681691	6	1
294	1000	10	3	0	0.0695253	7	0
295	1000	10	3	0	0.0679907	7	1
296	1000	10	3	0	0.0697078	8	0
297	1000	10	3	0	0.0681624	8	1
298	1000	10	3	0	0.0696104	9	0
299	1000	10	3	0	0.0681103	9	1
300	10	10	3	10000	0.75866	0	0
301	10	10	3	10000	1.00152	0	1
302	10	10	3	10000	0.765536	1	0
303	10	10	3	10000	1.01469	1	1
304	10	10	3	10000	0.764695	2	0
305	10	10	3	10000	1.01267	2	1
306	10	10	3	10000	0.76294	3	0
307	10	10	3	10000	1.00839	3	1
308	10	10	3	10000	0.762383	4	0
309	10	10	3	10000	1.00808	4	1
310	10	10	3	10000	0.76228	5	0
311	10	10	3	10000	1.00402	5	1
312	10	10	3	10000	0.76217	6	0
313	10	10	3	10000	1.00281	6	1
314	10	10	3	10000	0.762158	7	0
315	10	10	3	10000	1.00895	7	1
316	10	10	3	10000	0.766053	8	0
317	10	10	3	10000	1.0113	8	1
318	10	10	3	10000	0.765123	9	0
319	10	10	3	10000	1.01437	9	1
320	10000	10	3	0	0.0223239	0	0
321	10000	10	3	0	0.0218558	0	1
322	10000	10	3	0	0.0223919	1	0
323	10000	10	3	0	0.0218779	1	1
324	10000	10	3	0	0.0223062	2	0
325	10000	10	3	0	0.0218994	2	1
326	10000	10	3	0	0.0223598	3	0
327	10000	10	3	0	0.0218539	3	1
328	10000	10	3	0	0.0223429	4	0
329	10000	10	3	0	0.0218718	4	1
330	10000	10	3	0	0.0223269	5	0
331	10000	10	3	0	0.0218498	5	1
332	10000	10	3	0	0.0222954	6	0
333	10000	10	3	0	0.0218851	6	1
334	10000	10	3	0	0.0223003	7	0
335	10000	10	3	0	0.0217849	7	1
336	10000	10	3	0	0.0223174	8	0
337	10000	10	3	0	0.0218782	8	1
338	10000	10	3	0	0.0223644	9	0
339	10000	10	3	0	0.0218928	9	1
340	100	10	3	10000	0.21113	0	0
341	100	10	3	10000	0.229535	0	1
342	100	10	3	10000	0.211543	1	0
343	100	10	3	10000	0.22934	1	1
344	100	10	3	10000	0.21078	2	0
345	100	10	3	10000	0.23003	2	1
346	100	10	3	10000	0.211638	3	0
347	100	10	3	10000	0.229647	3	1
348	100	10	3	10000	0.210918	4	0
349	100	10	3	10000	0.229842	4	1
350	100	10	3	10000	0.211461	5	0
351	100	10	3	10000	0.229721	5	1
352	100	10	3	10000	0.211894	6	0
353	100	10	3	10000	0.229942	6	1
354	100	10	3	10000	0.211411	7	0
355	100	10	3	10000	0.229839	7	1
356	100	10	3	10000	0.211241	8	0
357	100	10	3	10000	0.229353	8	1
358	100	10	3	10000	0.211428	9	0
359	100	10	3	10000	0.229555	9	1
360	10000	10	3	10	0.0392508	0	0
361	10000	10	3	10	0.040081	0	1
362	10000	10	3	10	0.0392217	1	0
363	10000	10	3	10	0.0402688	1	1
364	10000	10	3	10	0.0393123	2	0
365	10000	10	3	10	0.0402375	2	1
366	10000	10	3	10	0.039293	3	0
367	10000	10	3	10	0.0401799	3	1
368	10000	10	3	10	0.039365	4	0
369	10000	10	3	10	0.0402371	4	1
370	10000	10	3	10	0.0392997	5	0
371	10000	10	3	10	0.0401587	5	1
372	10000	10	3	10	0.0392397	6	0
373	10000	10	3	10	0.0401389	6	1
374	10000	10	3	10	0.0393326	7	0
375	10000	10	3	10	0.0400587	7	1
376	10000	10	3	10	0.0394002	8	0
377	10000	10	3	10	0.0401772	8	1
378	10000	10	3	10	0.039277	9	0
379	10000	10	3	10	0.0402192	9	1
380	1000	10	3	10000	0.0697288	0	0
381	1000	10	3	10000	0.0681601	0	1
382	1000	10	3	10000	0.0697539	1	0
383	1000	10	3	10000	0.0680139	1	1
384	1000	10	3	10000	0.0698365	2	0
385	1000	10	3	10000	0.0678742	2	1
386	1000	10	3	10000	0.0697107	3	0
387	1000	10	3	10000	0.0678632	3	1
388	1000	10	3	10000	0.0697054	4	0
389	1000	10	3	10000	0.067997	4	1
390	1000	10	3	10000	0.06983	5	0
391	1000	10	3	10000	0.0682271	5	1
392	1000	10	3	10000	0.0697515	6	0
393	1000	10	3	10000	0.0677399	6	1
394	1000	10	3	10000	0.0698554	7	0
395	1000	10	3	10000	0.0678334	7	1
396	1000	10	3	10000	0.0697774	8	0
397	1000	10	3	10000	0.0678999	8	1
398	1000	10	3	10000	0.0698728	9	0
399	1000	10	3	10000	0.0677004	9	1
400	10000	10	3	10000	0.0221066	0	0
401	10000	10	3	10000	0.0221167	0	1
402	10000	10	3	10000	0.0220838	1	0
403	10000	10	3	10000	0.022035	1	1
404	10000	10	3	10000	0.0221253	2	0
405	10000	10	3	10000	0.0220023	2	1
406	10000	10	3	10000	0.0221244	3	0
407	10000	10	3	10000	0.0220221	3	1
408	10000	10	3	10000	0.0221636	4	0
409	10000	10	3	10000	0.0220296	4	1
410	10000	10	3	10000	0.0220937	5	0
411	10000	10	3	10000	0.0220944	5	1
412	10000	10	3	10000	0.0221471	6	0
413	10000	10	3	10000	0.0219982	6	1
414	10000	10	3	10000	0.022139	7	0
415	10000	10	3	10000	0.022045	7	1
416	10000	10	3	10000	0.0221265	8	0
417	10000	10	3	10000	0.0220134	8	1
418	10000	10	3	10000	0.0221216	9	0
419	10000	10	3	10000	0.0219991	9	1
420	10	10	3	1000	0.764334	0	0
421	10	10	3	1000	1.01568	0	1
422	10	10	3	1000	0.76314	1	0
423	10	10	3	1000	1.01511	1	1
424	10	10	3	1000	0.764933	2	0
425	10	10	3	1000	1.01387	2	1
426	10	10	3	1000	0.763678	3	0
427	10	10	3	1000	1.01453	3	1
428	10	10	3	1000	0.76433	4	0
429	10	10	3	1000	1.01122	4	1
430	10	10	3	1000	0.761888	5	0
431	10	10	3	1000	1.01289	5	1
432	10	10	3	1000	0.766674	6	0
433	10	10	3	1000	1.01545	6	1
434	10	10	3	1000	0.761461	7	0
435	10	10	3	1000	1.0154	7	1
436	10	10	3	1000	0.763147	8	0
437	10	10	3	1000	1.01741	8	1
438	10	10	3	1000	0.764357	9	0
439	10	10	3	1000	1.01319	9	1
440	10	10	1	10	0.925461	0	0
441	10	10	1	10	1.28186	0	1
442	10	10	1	10	0.927304	1	0
443	10	10	1	10	1.28492	1	1
444	10	10	1	10	0.925485	2	0
445	10	10	1	10	1.28556	2	1
446	10	10	1	10	0.926167	3	0
447	10	10	1	10	1.28114	3	1
448	10	10	1	10	0.925608	4	0
449	10	10	1	10	1.28339	4	1
450	10	10	1	10	0.925964	5	0
451	10	10	1	10	1.28178	5	1
452	10	10	1	10	0.925041	6	0
453	10	10	1	10	1.2821	6	1
454	10	10	1	10	0.928504	7	0
455	10	10	1	10	1.2848	7	1
456	10	10	1	10	0.92663	8	0
457	10	10	1	10	1.28378	8	1
458	10	10	1	10	0.930602	9	0
459	10	10	1	10	1.28834	9	1
460	100	10	1	10	0.5183	0	0
461	100	10	1	10	0.624662	0	1
462	100	10	1	10	0.518106	1	0
463	100	10	1	10	0.621845	1	1
464	100	10	1	10	0.541318	2	0
465	100	10	1	10	0.659319	2	1
466	100	10	1	10	0.517646	3	0
467	100	10	1	10	0.62073	3	1
468	100	10	1	10	0.517853	4	0
469	100	10	1	10	0.622456	4	1
470	100	10	1	10	0.518101	5	0
471	100	10	1	10	0.623505	5	1
472	100	10	1	10	0.518784	6	0
473	100	10	1	10	0.62427	6	1
474	100	10	1	10	0.516955	7	0
475	100	10	1	10	0.622118	7	1
476	100	10	1	10	0.517805	8	0
477	100	10	1	10	0.621819	8	1
478	100	10	1	10	0.518551	9	0
479	100	10	1	10	0.622183	9	1
480	1000	10	3	1000	0.0705729	0	0
481	1000	10	3	1000	0.0689985	0	1
482	1000	10	3	1000	0.0707908	1	0
483	1000	10	3	1000	0.069059	1	1
484	1000	10	3	1000	0.0707804	2	0
485	1000	10	3	1000	0.0690956	2	1
486	1000	10	3	1000	0.0706575	3	0
487	1000	10	3	1000	0.0690556	3	1
488	1000	10	3	1000	0.0707018	4	0
489	1000	10	3	1000	0.0690339	4	1
490	1000	10	3	1000	0.0709395	5	0
491	1000	10	3	1000	0.069099	5	1
492	1000	10	3	1000	0.0706412	6	0
493	1000	10	3	1000	0.0690695	6	1
494	1000	10	3	1000	0.0707364	7	0
495	1000	10	3	1000	0.069017	7	1
496	1000	10	3	1000	0.0707238	8	0
497	1000	10	3	1000	0.0692154	8	1
498	1000	10	3	1000	0.0707309	9	0
499	1000	10	3	1000	0.0691324	9	1
500	10000	10	3	1000	0.0227518	0	0
501	10000	10	3	1000	0.022231	0	1
502	10000	10	3	1000	0.0227692	1	0
503	10000	10	3	1000	0.0223224	1	1
504	10000	10	3	1000	0.0227711	2	0
505	10000	10	3	1000	0.0222065	2	1
506	10000	10	3	1000	0.0227857	3	0
507	10000	10	3	1000	0.0222016	3	1
508	10000	10	3	1000	0.0228183	4	0
509	10000	10	3	1000	0.0222342	4	1
510	10000	10	3	1000	0.0227599	5	0
511	10000	10	3	1000	0.0222347	5	1
512	10000	10	3	1000	0.0227648	6	0
513	10000	10	3	1000	0.0222023	6	1
514	10000	10	3	1000	0.0227721	7	0
515	10000	10	3	1000	0.0222402	7	1
516	10000	10	3	1000	0.0228503	8	0
517	10000	10	3	1000	0.0221681	8	1
518	10000	10	3	1000	0.0227908	9	0
519	10000	10	3	1000	0.0222441	9	1
520	1000	10	1	10	0.209466	0	0
521	1000	10	1	10	0.212159	0	1
522	1000	10	1	10	0.209789	1	0
523	1000	10	1	10	0.212888	1	1
524	1000	10	1	10	0.209588	2	0
525	1000	10	1	10	0.212661	2	1
526	1000	10	1	10	0.209253	3	0
527	1000	10	1	10	0.212523	3	1
528	1000	10	1	10	0.209704	4	0
529	1000	10	1	10	0.212697	4	1
530	1000	10	1	10	0.209623	5	0
531	1000	10	1	10	0.212654	5	1
532	1000	10	1	10	0.209536	6	0
533	1000	10	1	10	0.212929	6	1
534	1000	10	1	10	0.20938	7	0
535	1000	10	1	10	0.212337	7	1
536	1000	10	1	10	0.209311	8	0
537	1000	10	1	10	0.212881	8	1
538	1000	10	1	10	0.20946	9	0
539	1000	10	1	10	0.212392	9	1
540	10	10	1	1000	0.929588	0	0
541	10	10	1	1000	1.27568	0	1
542	10	10	1	1000	0.927417	1	0
543	10	10	1	1000	1.27548	1	1
544	10	10	1	1000	0.926513	2	0
545	10	10	1	1000	1.27764	2	1
546	10	10	1	1000	0.927157	3	0
547	10	10	1	1000	1.27472	3	1
548	10	10	1	1000	0.927319	4	0
549	10	10	1	1000	1.27565	4	1
550	10	10	1	1000	0.928473	5	0
551	10	10	1	1000	1.27742	5	1
552	10	10	1	1000	0.927837	6	0
553	10	10	1	1000	1.27617	6	1
554	10	10	1	1000	0.926475	7	0
555	10	10	1	1000	1.27444	7	1
556	10	10	1	1000	0.928806	8	0
557	10	10	1	1000	1.27846	8	1
558	10	10	1	1000	0.924905	9	0
559	10	10	1	1000	1.27259	9	1
560	100	10	1	1000	0.476103	0	0
561	100	10	1	1000	0.559813	0	1
562	100	10	1	1000	0.475736	1	0
563	100	10	1	1000	0.558794	1	1
564	100	10	1	1000	0.475012	2	0
565	100	10	1	1000	0.55831	2	1
566	100	10	1	1000	0.47491	3	0
567	100	10	1	1000	0.558864	3	1
568	100	10	1	1000	0.497911	4	0
569	100	10	1	1000	0.580425	4	1
570	100	10	1	1000	0.475418	5	0
571	100	10	1	1000	0.558319	5	1
572	100	10	1	1000	0.476092	6	0
573	100	10	1	1000	0.558947	6	1
574	100	10	1	1000	0.475235	7	0
575	100	10	1	1000	0.558256	7	1
576	100	10	1	1000	0.476411	8	0
577	100	10	1	1000	0.559685	8	1
578	100	10	1	1000	0.475267	9	0
579	100	10	1	1000	0.558208	9	1
580	1000	10	1	1000	0.185553	0	0
581	1000	10	1	1000	0.184381	0	1
582	1000	10	1	1000	0.185409	1	0
583	1000	10	1	1000	0.185023	1	1
584	1000	10	1	1000	0.185671	2	0
585	1000	10	1	1000	0.184019	2	1
586	1000	10	1	1000	0.185631	3	0
587	1000	10	1	1000	0.184941	3	1
588	1000	10	1	1000	0.185864	4	0
589	1000	10	1	1000	0.184889	4	1
590	1000	10	1	1000	0.185693	5	0
591	1000	10	1	1000	0.184031	5	1
592	1000	10	1	1000	0.185641	6	0
593	1000	10	1	1000	0.184825	6	1
594	1000	10	1	1000	0.185331	7	0
595	1000	10	1	1000	0.184031	7	1
596	1000	10	1	1000	0.185616	8	0
597	1000	10	1	1000	0.184138	8	1
598	1000	10	1	1000	0.185811	9	0
599	1000	10	1	1000	0.184711	9	1
600	10000	10	1	10	0.0694777	0	0
601	10000	10	1	10	0.0691274	0	1
602	10000	10	1	10	0.0695159	1	0
603	10000	10	1	10	0.0690436	1	1
604	10000	10	1	10	0.0694109	2	0
605	10000	10	1	10	0.0690239	2	1
606	10000	10	1	10	0.0696397	3	0
607	10000	10	1	10	0.0691342	3	1
608	10000	10	1	10	0.0695648	4	0
609	10000	10	1	10	0.0691363	4	1
610	10000	10	1	10	0.0696142	5	0
611	10000	10	1	10	0.0691082	5	1
612	10000	10	1	10	0.0695436	6	0
613	10000	10	1	10	0.0689217	6	1
614	10000	10	1	10	0.0696556	7	0
615	10000	10	1	10	0.0691943	7	1
616	10000	10	1	10	0.0696343	8	0
617	10000	10	1	10	0.0690205	8	1
618	10000	10	1	10	0.0696663	9	0
619	10000	10	1	10	0.0690314	9	1
620	10	10	1	10000	0.929013	0	0
621	10	10	1	10000	1.27964	0	1
622	10	10	1	10000	0.929554	1	0
623	10	10	1	10000	1.28248	1	1
624	10	10	1	10000	0.931276	2	0
625	10	10	1	10000	1.28516	2	1
626	10	10	1	10000	0.932062	3	0
627	10	10	1	10000	1.28197	3	1
628	10	10	1	10000	0.930211	4	0
629	10	10	1	10000	1.28082	4	1
630	10	10	1	10000	0.93161	5	0
631	10	10	1	10000	1.28304	5	1
632	10	10	1	10000	0.93186	6	0
633	10	10	1	10000	1.28386	6	1
634	10	10	1	10000	0.93032	7	0
635	10	10	1	10000	1.2794	7	1
636	10	10	1	10000	0.931225	8	0
637	10	10	1	10000	1.28162	8	1
638	10	10	1	10000	0.928621	9	0
639	10	10	1	10000	1.27707	9	1
640	100	10	1	10000	0.473877	0	0
641	100	10	1	10000	0.560631	0	1
642	100	10	1	10000	0.473457	1	0
643	100	10	1	10000	0.560417	1	1
644	100	10	1	10000	0.472884	2	0
645	100	10	1	10000	0.558897	2	1
646	100	10	1	10000	0.472715	3	0
647	100	10	1	10000	0.560013	3	1
648	100	10	1	10000	0.472896	4	0
649	100	10	1	10000	0.561465	4	1
650	100	10	1	10000	0.472964	5	0
651	100	10	1	10000	0.560185	5	1
652	100	10	1	10000	0.473794	6	0
653	100	10	1	10000	0.5607	6	1
654	100	10	1	10000	0.472672	7	0
655	100	10	1	10000	0.561299	7	1
656	100	10	1	10000	0.472935	8	0
657	100	10	1	10000	0.561772	8	1
658	100	10	1	10000	0.473372	9	0
659	100	10	1	10000	0.562068	9	1
660	10000	10	1	1000	0.0605114	0	0
661	10000	10	1	1000	0.0589364	0	1
662	10000	10	1	1000	0.060723	1	0
663	10000	10	1	1000	0.0588176	1	1
664	10000	10	1	1000	0.0604876	2	0
665	10000	10	1	1000	0.05888	2	1
666	10000	10	1	1000	0.0605669	3	0
667	10000	10	1	1000	0.059121	3	1
668	10000	10	1	1000	0.0605326	4	0
669	10000	10	1	1000	0.0591037	4	1
670	10000	10	1	1000	0.0604115	5	0
671	10000	10	1	1000	0.0589696	5	1
672	10000	10	1	1000	0.0606656	6	0
673	10000	10	1	1000	0.0589431	6	1
674	10000	10	1	1000	0.0606454	7	0
675	10000	10	1	1000	0.0591494	7	1
676	10000	10	1	1000	0.0605588	8	0
677	10000	10	1	1000	0.0589089	8	1
678	10000	10	1	1000	0.0606293	9	0
679	10000	10	1	1000	0.058983	9	1
680	1000	10	1	10000	0.185512	0	0
681	1000	10	1	10000	0.183133	0	1
682	1000	10	1	10000	0.186117	1	0
683	1000	10	1	10000	0.182897	1	1
684	1000	10	1	10000	0.185703	2	0
685	1000	10	1	10000	0.182846	2	1
686	1000	10	1	10000	0.185395	3	0
687	1000	10	1	10000	0.183107	3	1
688	1000	10	1	10000	0.185394	4	0
689	1000	10	1	10000	0.182996	4	1
690	1000	10	1	10000	0.185547	5	0
691	1000	10	1	10000	0.182844	5	1
692	1000	10	1	10000	0.185494	6	0
693	1000	10	1	10000	0.183073	6	1
694	1000	10	1	10000	0.185301	7	0
695	1000	10	1	10000	0.182841	7	1
696	1000	10	1	10000	0.185457	8	0
697	1000	10	1	10000	0.183432	8	1
698	1000	10	1	10000	0.185479	9	0
699	1000	10	1	10000	0.183199	9	1
700	10	10	1	0	0.922804	0	0
701	10	10	1	0	1.26806	0	1
702	10	10	1	0	0.925023	1	0
703	10	10	1	0	1.26623	1	1
704	10	10	1	0	0.920483	2	0
705	10	10	1	0	1.26499	2	1
706	10	10	1	0	0.919276	3	0
707	10	10	1	0	1.2627	3	1
708	10	10	1	0	0.922596	4	0
709	10	10	1	0	1.26833	4	1
710	10	10	1	0	0.924344	5	0
711	10	10	1	0	1.2699	5	1
712	10	10	1	0	0.92281	6	0
713	10	10	1	0	1.26784	6	1
714	10	10	1	0	0.923469	7	0
715	10	10	1	0	1.26746	7	1
716	10	10	1	0	0.921232	8	0
717	10	10	1	0	1.26659	8	1
718	10	10	1	0	0.925586	9	0
719	10	10	1	0	1.26909	9	1
720	100	10	1	0	0.486039	0	0
721	100	10	1	0	0.549857	0	1
722	100	10	1	0	0.485529	1	0
723	100	10	1	0	0.549204	1	1
724	100	10	1	0	0.485987	2	0
725	100	10	1	0	0.54959	2	1
726	100	10	1	0	0.486938	3	0
727	100	10	1	0	0.549746	3	1
728	100	10	1	0	0.484904	4	0
729	100	10	1	0	0.549537	4	1
730	100	10	1	0	0.486379	5	0
731	100	10	1	0	0.549488	5	1
732	100	10	1	0	0.485796	6	0
733	100	10	1	0	0.549014	6	1
734	100	10	1	0	0.485296	7	0
735	100	10	1	0	0.548191	7	1
736	100	10	1	0	0.484303	8	0
737	100	10	1	0	0.548052	8	1
738	100	10	1	0	0.485336	9	0
739	100	10	1	0	0.549113	9	1
740	10000	10	1	10000	0.0604958	0	0
741	10000	10	1	10000	0.0599021	0	1
742	10000	10	1	10000	0.0607847	1	0
743	10000	10	1	10000	0.0597177	1	1
744	10000	10	1	10000	0.0605384	2	0
745	10000	10	1	10000	0.0596433	2	1
746	10000	10	1	10000	0.060584	3	0
747	10000	10	1	10000	0.0599331	3	1
748	10000	10	1	10000	0.060708	4	0
749	10000	10	1	10000	0.0596727	4	1
750	10000	10	1	10000	0.0605322	5	0
751	10000	10	1	10000	0.0599425	5	1
752	10000	10	1	10000	0.0606653	6	0
753	10000	10	1	10000	0.0597126	6	1
754	10000	10	1	10000	0.0604744	7	0
755	10000	10	1	10000	0.0597731	7	1
756	10000	10	1	10000	0.0605155	8	0
757	10000	10	1	10000	0.0599598	8	1
758	10000	10	1	10000	0.0605517	9	0
759	10000	10	1	10000	0.0599546	9	1
760	1000	10	1	0	0.186215	0	0
761	1000	10	1	0	0.184509	0	1
762	1000	10	1	0	0.186097	1	0
763	1000	10	1	0	0.183328	1	1
764	1000	10	1	0	0.186114	2	0
765	1000	10	1	0	0.18431	2	1
766	1000	10	1	0	0.18634	3	0
767	1000	10	1	0	0.184133	3	1
768	1000	10	1	0	0.186043	4	0
769	1000	10	1	0	0.183929	4	1
770	1000	10	1	0	0.185947	5	0
771	1000	10	1	0	0.183758	5	1
772	1000	10	1	0	0.185961	6	0
773	1000	10	1	0	0.184197	6	1
774	1000	10	1	0	0.185994	7	0
775	1000	10	1	0	0.183975	7	1
776	1000	10	1	0	0.1857	8	0
777	1000	10	1	0	0.184768	8	1
778	1000	10	1	0	0.186006	9	0
779	1000	10	1	0	0.184081	9	1
780	10000	10	1	0	0.0604179	0	0
781	10000	10	1	0	0.0598939	0	1
782	10000	10	1	0	0.0605503	1	0
783	10000	10	1	0	0.0599586	1	1
784	10000	10	1	0	0.0605788	2	0
785	10000	10	1	0	0.059768	2	1
786	10000	10	1	0	0.060551	3	0
787	10000	10	1	0	0.059785	3	1
788	10000	10	1	0	0.0606313	4	0
789	10000	10	1	0	0.059896	4	1
790	10000	10	1	0	0.0607221	5	0
791	10000	10	1	0	0.0599523	5	1
792	10000	10	1	0	0.060529	6	0
793	10000	10	1	0	0.0599376	6	1
794	10000	10	1	0	0.0605667	7	0
795	10000	10	1	0	0.0599869	7	1
796	10000	10	1	0	0.0604371	8	0
797	10000	10	1	0	0.0600069	8	1
798	10000	10	1	0	0.0605297	9	0
799	10000	10	1	0	0.0597312	9	1

## Sheet: SupFig2_c
	UMAP_scPCA1	UMAP_scPCA2	label	cell_type
0	-4.6333	8.16042	ctrl	CD14+ Monocytes
1	-7.21042	7.11465	ctrl	CD14+ Monocytes
2	13.3718	3.97275	ctrl	CD4 T cells
3	-5.97769	7.30546	ctrl	CD14+ Monocytes
4	-1.63798	-0.260892	ctrl	Dendritic cells
5	9.90066	14.3656	ctrl	CD4 T cells
6	-5.97816	9.94487	ctrl	CD14+ Monocytes
7	11.9935	13.6234	ctrl	CD4 T cells
8	-5.90171	9.64163	ctrl	CD14+ Monocytes
9	5.14265	8.57426	ctrl	NK cells
10	11.0709	11.871	ctrl	CD4 T cells
11	12.3564	5.91291	ctrl	CD4 T cells
12	12.3598	14.0611	ctrl	CD4 T cells
13	10.6696	14.7278	ctrl	CD4 T cells
14	7.74914	10.8424	ctrl	CD8 T cells
15	6.26361	-2.74476	ctrl	B cells
16	-7.44373	8.20529	ctrl	CD14+ Monocytes
17	7.49177	11.0711	ctrl	CD8 T cells
18	12.2607	13.3538	ctrl	CD4 T cells
19	11.6685	14.9518	ctrl	CD4 T cells
20	-6.12846	9.51334	ctrl	CD14+ Monocytes
21	11.5583	11.6761	ctrl	CD4 T cells
22	6.58145	-2.20906	ctrl	B cells
23	7.86536	10.3454	ctrl	NK cells
24	13.5701	12.8272	ctrl	CD4 T cells
25	9.21648	12.5669	ctrl	CD4 T cells
26	11.8293	11.9092	ctrl	CD4 T cells
27	-5.91834	9.58906	ctrl	CD14+ Monocytes
28	10.7233	13.6539	ctrl	CD4 T cells
29	5.60149	-2.39479	ctrl	B cells
30	7.26404	-0.479266	ctrl	CD4 T cells
31	14.7158	13.9366	ctrl	CD4 T cells
32	-5.70321	6.59069	ctrl	CD14+ Monocytes
33	12.178	5.56568	ctrl	CD4 T cells
34	13.5301	11.9723	ctrl	CD4 T cells
35	9.1229	13.4178	ctrl	CD4 T cells
36	11.1096	12.2911	ctrl	CD4 T cells
37	11.9343	12.5884	ctrl	CD4 T cells
38	6.39811	0.493868	ctrl	B cells
39	14.2567	12.7446	ctrl	CD4 T cells
40	-6.55279	7.62865	ctrl	CD14+ Monocytes
41	-6.20999	11.3548	ctrl	CD14+ Monocytes
42	-3.46216	7.07093	ctrl	FCGR3A+ Monocytes
43	8.78921	12.4527	ctrl	CD4 T cells
44	6.17238	-1.53701	ctrl	B cells
45	7.05645	-0.292204	ctrl	B cells
46	11.0239	13.5455	ctrl	CD4 T cells
47	-5.98924	8.24871	ctrl	CD14+ Monocytes
48	12.6313	14.1889	ctrl	CD4 T cells
49	-3.87871	10.2098	ctrl	Dendritic cells
50	12.2382	5.47891	ctrl	CD4 T cells
51	-6.55892	10.2229	ctrl	CD14+ Monocytes
52	10.4293	13.0556	ctrl	CD4 T cells
53	-2.04537	5.52269	ctrl	FCGR3A+ Monocytes
54	-5.64673	9.16311	ctrl	CD14+ Monocytes
55	13.4736	14.7698	ctrl	CD4 T cells
56	0.987298	16.4502	ctrl	Megakaryocytes
57	5.07679	-2.41938	ctrl	B cells
58	12.6082	13.8082	ctrl	CD4 T cells
59	-7.24456	8.93529	ctrl	CD14+ Monocytes
60	1.10074	15.8134	ctrl	Megakaryocytes
61	9.43356	8.14367	ctrl	CD4 T cells
62	12.0609	5.67293	ctrl	NK cells
63	6.41718	-3.13705	ctrl	B cells
64	-3.1416	6.00061	ctrl	FCGR3A+ Monocytes
65	12.6742	14.0808	ctrl	CD4 T cells
66	5.64963	7.7697	ctrl	NK cells
67	10.2721	14.0744	ctrl	CD4 T cells
68	10.8065	12.4046	ctrl	CD4 T cells
69	-7.33959	8.33542	ctrl	CD14+ Monocytes
70	12.3493	13.0642	ctrl	CD4 T cells
71	-4.90014	7.67985	ctrl	CD14+ Monocytes
72	14.2219	14.1256	ctrl	CD4 T cells
73	12.9606	10.9766	ctrl	CD4 T cells
74	5.49334	8.9565	ctrl	NK cells
75	8.98817	10.0775	ctrl	CD8 T cells
76	12.2159	12.9209	ctrl	CD4 T cells
77	-6.25223	8.09883	ctrl	CD14+ Monocytes
78	12.8834	12.4097	ctrl	CD4 T cells
79	14.0801	14.2805	ctrl	CD4 T cells
80	10.4843	14.2127	ctrl	CD4 T cells
81	-7.23654	7.82453	ctrl	CD14+ Monocytes
82	13.4804	14.0782	ctrl	CD4 T cells
83	11.5479	12.1434	ctrl	CD4 T cells
84	12.0333	11.0908	ctrl	CD8 T cells
85	13.3215	14.1444	ctrl	CD4 T cells
86	-4.50569	7.22902	ctrl	CD14+ Monocytes
87	6.4835	8.87671	ctrl	CD8 T cells
88	13.3044	13.9756	ctrl	CD4 T cells
89	9.72402	13.12	ctrl	CD4 T cells
90	12.8018	12.4475	ctrl	CD4 T cells
91	13.6853	12.8308	ctrl	CD4 T cells
92	-2.91607	10.1401	ctrl	CD14+ Monocytes
93	7.5834	10.8239	ctrl	CD8 T cells
94	12.2352	10.6926	ctrl	CD8 T cells
95	14.5786	13.6498	ctrl	CD4 T cells
96	8.89565	9.88865	ctrl	CD4 T cells
97	7.36638	10.0004	ctrl	CD8 T cells
98	-6.9321	8.00933	ctrl	CD14+ Monocytes
99	12.8907	11.2969	ctrl	CD4 T cells
100	15.2943	13.9428	ctrl	CD4 T cells
101	10.1304	13.666	ctrl	CD4 T cells
102	-2.42383	5.42824	ctrl	FCGR3A+ Monocytes
103	7.90336	10.7373	ctrl	CD8 T cells
104	5.48739	8.49316	ctrl	NK cells
105	-5.50944	8.45865	ctrl	CD14+ Monocytes
106	12.581	13.3429	ctrl	CD4 T cells
107	-5.60366	9.39192	ctrl	CD14+ Monocytes
108	14.6254	13.3304	ctrl	CD4 T cells
109	-5.97175	10.7758	ctrl	CD14+ Monocytes
110	5.87429	-1.40934	ctrl	B cells
111	7.51531	10.3549	ctrl	CD8 T cells
112	7.68239	10.0378	ctrl	NK cells
113	-2.29058	5.69404	ctrl	FCGR3A+ Monocytes
114	9.82641	12.2752	ctrl	CD4 T cells
115	5.12783	-1.84311	ctrl	B cells
116	11.4785	11.9901	ctrl	CD4 T cells
117	9.92576	13.0784	ctrl	CD4 T cells
118	-3.37598	5.76606	ctrl	FCGR3A+ Monocytes
119	13.681	14.0885	ctrl	CD4 T cells
120	-5.1109	8.66364	ctrl	CD14+ Monocytes
121	-4.5273	6.57487	ctrl	FCGR3A+ Monocytes
122	-3.74117	5.76456	ctrl	FCGR3A+ Monocytes
123	5.54127	-2.08201	ctrl	B cells
124	8.62369	10.7541	ctrl	CD4 T cells
125	5.78611	-2.87349	ctrl	B cells
126	6.43894	-2.14584	ctrl	B cells
127	5.48198	-2.55502	ctrl	B cells
128	11.917	11.5724	ctrl	CD4 T cells
129	4.83573	10.6403	ctrl	NK cells
130	-2.95146	6.41768	ctrl	FCGR3A+ Monocytes
131	10.6411	13.7407	ctrl	CD4 T cells
132	6.33334	-0.293586	ctrl	B cells
133	13.3634	13.2927	ctrl	CD4 T cells
134	10.8952	13.4974	ctrl	CD4 T cells
135	-6.67956	8.92865	ctrl	CD14+ Monocytes
136	14.6942	14.395	ctrl	CD4 T cells
137	10.9163	14.748	ctrl	CD4 T cells
138	-5.41418	9.18772	ctrl	CD14+ Monocytes
139	-5.6042	6.50875	ctrl	CD14+ Monocytes
140	5.86868	9.96227	ctrl	NK cells
141	11.5144	12.6183	ctrl	CD4 T cells
142	-2.50923	6.12227	ctrl	FCGR3A+ Monocytes
143	-5.42065	7.09671	ctrl	CD14+ Monocytes
144	12.9469	4.85258	ctrl	CD4 T cells
145	5.94543	-2.40283	ctrl	B cells
146	-6.18716	9.41218	ctrl	CD14+ Monocytes
147	-2.39035	6.56007	ctrl	FCGR3A+ Monocytes
148	-6.76964	7.66565	ctrl	CD14+ Monocytes
149	6.32516	8.49528	ctrl	NK cells
150	-4.71823	9.55402	ctrl	Dendritic cells
151	-5.91526	10.6134	ctrl	CD14+ Monocytes
152	12.6066	13.7384	ctrl	CD4 T cells
153	5.45963	-2.952	ctrl	B cells
154	14.3988	13.1122	ctrl	CD4 T cells
155	10.8818	12.666	ctrl	CD4 T cells
156	-4.46458	7.51524	ctrl	CD14+ Monocytes
157	-5.86122	6.70263	ctrl	CD14+ Monocytes
158	12.1545	13.6965	ctrl	CD4 T cells
159	14.6354	13.4379	ctrl	CD4 T cells
160	-5.86574	8.58029	ctrl	CD14+ Monocytes
161	11.192	13.9399	ctrl	CD4 T cells
162	-4.46087	8.03526	ctrl	CD14+ Monocytes
163	13.1532	14.9594	ctrl	CD4 T cells
164	11.5053	11.9348	ctrl	CD4 T cells
165	-4.89268	6.5595	ctrl	CD14+ Monocytes
166	8.81784	13.5943	ctrl	CD4 T cells
167	5.5598	8.55232	ctrl	CD8 T cells
168	7.00572	9.32806	ctrl	NK cells
169	5.42526	-1.05389	ctrl	B cells
170	13.9386	12.7693	ctrl	CD4 T cells
171	13.9752	14.5227	ctrl	CD4 T cells
172	8.31762	10.196	ctrl	CD8 T cells
173	10.4175	11.8368	ctrl	CD4 T cells
174	5.54022	-2.83512	ctrl	B cells
175	-5.23088	7.43215	ctrl	CD14+ Monocytes
176	14.993	14.0044	ctrl	CD4 T cells
177	12.2934	13.7017	ctrl	CD4 T cells
178	7.82965	10.0071	ctrl	CD8 T cells
179	9.05948	8.16572	ctrl	CD4 T cells
180	12.2441	13.5815	ctrl	CD4 T cells
181	12.0112	14.3713	ctrl	CD4 T cells
182	9.19305	12.4882	ctrl	CD4 T cells
183	-3.2076	6.25069	ctrl	FCGR3A+ Monocytes
184	9.38833	11.3709	ctrl	CD4 T cells
185	7.10451	-1.8992	ctrl	B cells
186	4.95055	-2.16095	ctrl	B cells
187	-7.13829	8.18497	ctrl	CD14+ Monocytes
188	12.4199	13.4647	ctrl	CD4 T cells
189	-7.21952	8.65981	ctrl	CD14+ Monocytes
190	9.59306	13.3082	ctrl	CD4 T cells
191	-6.32455	10.545	ctrl	CD14+ Monocytes
192	5.30387	7.74404	ctrl	NK cells
193	-5.7829	7.61892	ctrl	CD14+ Monocytes
194	11.2224	11.0594	ctrl	CD4 T cells
195	13.1448	12.4036	ctrl	CD4 T cells
196	-3.83095	6.11555	ctrl	FCGR3A+ Monocytes
197	13.2602	12.6547	ctrl	CD4 T cells
198	4.7281	-2.29758	ctrl	B cells
199	8.15425	10.823	ctrl	CD8 T cells
200	-5.96052	7.22865	ctrl	CD14+ Monocytes
201	7.9906	10.9841	ctrl	CD8 T cells
202	13.6284	12.3671	ctrl	CD4 T cells
203	-6.83147	8.69778	ctrl	CD14+ Monocytes
204	5.08158	-2.7087	ctrl	B cells
205	13.3722	14.5573	ctrl	CD4 T cells
206	-6.66347	8.73129	ctrl	CD14+ Monocytes
207	12.9379	6.20327	ctrl	CD4 T cells
208	8.48468	12.1694	ctrl	CD4 T cells
209	11.0232	11.7828	ctrl	CD4 T cells
210	5.74356	-2.76555	ctrl	B cells
211	-5.11667	9.84506	ctrl	CD14+ Monocytes
212	-4.43671	8.95347	ctrl	CD14+ Monocytes
213	-5.08822	9.66802	ctrl	CD14+ Monocytes
214	13.5785	11.9926	ctrl	CD4 T cells
215	-6.07892	7.79031	ctrl	CD14+ Monocytes
216	-7.02133	7.14347	ctrl	CD14+ Monocytes
217	6.43617	9.12945	ctrl	NK cells
218	12.4154	12.419	ctrl	CD4 T cells
219	-3.80071	9.94715	ctrl	Dendritic cells
220	14.3905	13.1556	ctrl	CD4 T cells
221	10.9378	13.3574	ctrl	CD4 T cells
222	6.72492	-2.03185	ctrl	B cells
223	4.98928	-2.60615	ctrl	B cells
224	6.03393	-1.79635	ctrl	B cells
225	-1.4346	-0.713355	ctrl	Dendritic cells
226	13.0002	14.2392	ctrl	CD4 T cells
227	-4.89344	6.7103	ctrl	CD14+ Monocytes
228	6.28446	9.57397	ctrl	NK cells
229	-5.10375	6.7976	ctrl	CD14+ Monocytes
230	9.1119	12.7426	ctrl	CD4 T cells
231	5.00715	-2.63113	ctrl	B cells
232	6.37097	-1.67393	ctrl	B cells
233	10.4878	12.5417	ctrl	CD4 T cells
234	12.6652	13.806	ctrl	CD4 T cells
235	-3.33015	6.1892	ctrl	FCGR3A+ Monocytes
236	12.5477	14.455	ctrl	CD4 T cells
237	-6.29878	7.34383	ctrl	CD14+ Monocytes
238	9.78217	13.2851	ctrl	CD4 T cells
239	8.50038	12.3071	ctrl	CD4 T cells
240	6.20437	-1.81748	ctrl	B cells
241	7.48736	10.2813	ctrl	CD8 T cells
242	10.9568	12.9381	ctrl	CD4 T cells
243	12.0764	13.8777	ctrl	CD4 T cells
244	-6.40894	7.80501	ctrl	CD14+ Monocytes
245	9.06321	11.5745	ctrl	CD4 T cells
246	10.8517	12.1158	ctrl	CD4 T cells
247	-5.32337	7.52774	ctrl	CD14+ Monocytes
248	-4.89732	7.67374	ctrl	CD14+ Monocytes
249	-6.4597	6.98087	ctrl	CD14+ Monocytes
250	6.75756	8.74499	ctrl	NK cells
251	-4.96573	9.0423	ctrl	CD14+ Monocytes
252	13.9639	13.9079	ctrl	CD4 T cells
253	14.4763	13.686	ctrl	CD4 T cells
254	5.47809	-2.40805	ctrl	B cells
255	9.53036	12.5365	ctrl	CD4 T cells
256	5.66593	-1.07798	ctrl	B cells
257	5.43817	-2.4789	ctrl	B cells
258	10.655	13.1554	ctrl	CD4 T cells
259	13.3946	13.6797	ctrl	CD4 T cells
260	-5.42462	8.93495	ctrl	CD14+ Monocytes
261	-5.8826	8.31062	ctrl	CD14+ Monocytes
262	-6.13962	8.83335	ctrl	CD14+ Monocytes
263	13.1639	12.6959	ctrl	CD4 T cells
264	1.05071	15.441	ctrl	Megakaryocytes
265	-4.93545	7.82063	ctrl	CD14+ Monocytes
266	10.6732	13.0863	ctrl	CD4 T cells
267	-4.61452	8.61787	ctrl	Dendritic cells
268	9.46473	11.723	ctrl	CD4 T cells
269	-5.89913	8.78369	ctrl	CD14+ Monocytes
270	5.3468	-3.27125	ctrl	B cells
271	8.1585	10.8384	ctrl	CD8 T cells
272	-7.04643	9.45606	ctrl	CD14+ Monocytes
273	-5.99413	8.88818	ctrl	CD14+ Monocytes
274	-6.86073	9.69995	ctrl	CD14+ Monocytes
275	-5.26028	9.45219	ctrl	CD14+ Monocytes
276	9.98827	13.2458	ctrl	CD4 T cells
277	7.02984	-2.35878	ctrl	B cells
278	6.60724	0.803301	ctrl	B cells
279	5.99622	-2.95716	ctrl	B cells
280	-6.67754	7.43163	ctrl	CD14+ Monocytes
281	5.95694	-2.94571	ctrl	B cells
282	6.09679	-2.38929	ctrl	B cells
283	6.37478	-2.09289	ctrl	B cells
284	7.92392	10.7066	ctrl	CD8 T cells
285	13.4494	4.15142	ctrl	CD4 T cells
286	8.81521	9.77111	ctrl	NK cells
287	14.2171	13.6498	ctrl	CD4 T cells
288	5.63452	-3.14337	ctrl	B cells
289	13.1376	13.6312	ctrl	CD4 T cells
290	5.90732	9.38746	ctrl	NK cells
291	-6.06278	7.5631	ctrl	CD14+ Monocytes
292	6.98953	-1.78	ctrl	B cells
293	6.62603	-3.33184	ctrl	B cells
294	-6.53455	9.52777	ctrl	CD14+ Monocytes
295	5.13648	-1.37356	ctrl	B cells
296	12.8001	13.7364	ctrl	CD4 T cells
297	-4.84429	8.05608	ctrl	CD14+ Monocytes
298	7.91619	10.1552	ctrl	CD8 T cells
299	14.1317	13.8276	ctrl	CD4 T cells
300	12.9518	5.7011	ctrl	CD4 T cells
301	-3.89363	10.6957	ctrl	Dendritic cells
302	-5.80933	9.6776	ctrl	CD14+ Monocytes
303	-6.40553	9.06043	ctrl	CD14+ Monocytes
304	10.0164	13.0958	ctrl	CD4 T cells
305	-6.58271	9.30179	ctrl	CD14+ Monocytes
306	6.29498	9.29007	ctrl	NK cells
307	-5.84201	10.378	ctrl	CD14+ Monocytes
308	12.0573	13.3197	ctrl	CD4 T cells
309	-6.39187	7.98561	ctrl	CD14+ Monocytes
310	5.09316	-2.25929	ctrl	B cells
311	5.58757	-3.17595	ctrl	B cells
312	13.753	14.0406	ctrl	CD4 T cells
313	13.5362	14.3224	ctrl	CD4 T cells
314	13.8202	13.7357	ctrl	CD4 T cells
315	6.7062	9.60206	ctrl	NK cells
316	15.0256	13.1658	ctrl	CD4 T cells
317	5.87091	-1.72458	ctrl	B cells
318	8.03283	10.8965	ctrl	CD8 T cells
319	-6.6657	9.20965	ctrl	CD14+ Monocytes
320	14.3097	12.7232	ctrl	CD4 T cells
321	9.70638	11.2312	ctrl	CD4 T cells
322	-6.28578	7.45394	ctrl	CD14+ Monocytes
323	-5.7712	11.1731	ctrl	CD14+ Monocytes
324	11.8292	14.3333	ctrl	CD4 T cells
325	6.53663	9.00061	ctrl	NK cells
326	14.4233	12.7293	ctrl	CD4 T cells
327	-2.75223	6.28016	ctrl	FCGR3A+ Monocytes
328	12.127	14.1894	ctrl	CD4 T cells
329	10.9699	13.4145	ctrl	CD4 T cells
330	14.8009	13.9995	ctrl	CD4 T cells
331	8.13027	10.5306	ctrl	CD8 T cells
332	6.45641	9.38999	ctrl	NK cells
333	7.55329	10.036	ctrl	CD8 T cells
334	-5.80763	9.92125	ctrl	CD14+ Monocytes
335	5.99367	-0.724137	ctrl	B cells
336	6.06872	8.19298	ctrl	NK cells
337	-6.2777	7.44655	ctrl	CD14+ Monocytes
338	6.62755	10.0407	ctrl	CD8 T cells
339	10.1135	14.1368	ctrl	CD4 T cells
340	13.5515	12.8229	ctrl	CD4 T cells
341	13.2803	4.0866	ctrl	CD4 T cells
342	13.8207	14.0372	ctrl	CD4 T cells
343	7.47708	10.2698	ctrl	CD8 T cells
344	-4.7902	8.74169	ctrl	CD14+ Monocytes
345	12.3687	13.8311	ctrl	CD4 T cells
346	8.96989	12.6808	ctrl	CD4 T cells
347	12.2008	14.7765	ctrl	CD4 T cells
348	-2.49283	5.23275	ctrl	FCGR3A+ Monocytes
349	-3.85158	8.26399	ctrl	CD14+ Monocytes
350	7.63366	10.1066	ctrl	CD8 T cells
351	-6.26927	6.46726	ctrl	CD14+ Monocytes
352	-6.86468	8.60318	ctrl	CD14+ Monocytes
353	14.4708	14.297	ctrl	CD4 T cells
354	5.44171	10.326	ctrl	NK cells
355	12.3864	13.3737	ctrl	CD4 T cells
356	14.0832	13.6861	ctrl	CD4 T cells
357	5.31153	-2.44243	ctrl	B cells
358	7.89577	10.8278	ctrl	CD8 T cells
359	12.9729	14.3032	ctrl	CD4 T cells
360	8.57836	11.4263	ctrl	CD4 T cells
361	5.47453	9.01525	ctrl	NK cells
362	12.8414	5.82449	ctrl	CD4 T cells
363	-7.31386	9.02465	ctrl	CD14+ Monocytes
364	14.7573	13.9334	ctrl	CD4 T cells
365	11.0109	13.2583	ctrl	CD4 T cells
366	-6.20567	8.69326	ctrl	CD14+ Monocytes
367	8.90246	12.362	ctrl	CD4 T cells
368	8.78421	11.3444	ctrl	CD4 T cells
369	6.46554	0.589582	ctrl	B cells
370	-3.60256	5.7452	ctrl	FCGR3A+ Monocytes
371	5.77949	9.31623	ctrl	NK cells
372	-5.88638	7.82331	ctrl	CD14+ Monocytes
373	-6.62155	9.5089	ctrl	CD14+ Monocytes
374	14.0429	14.2969	ctrl	CD4 T cells
375	-3.87535	10.9721	ctrl	Dendritic cells
376	-4.53322	9.36336	ctrl	Dendritic cells
377	13.1845	12.7182	ctrl	CD4 T cells
378	-5.66524	9.78265	ctrl	CD14+ Monocytes
379	10.4942	13.7382	ctrl	CD4 T cells
380	11.3466	13.2944	ctrl	CD4 T cells
381	14.9767	13.9524	ctrl	CD4 T cells
382	-5.85316	9.14858	ctrl	CD14+ Monocytes
383	9.23689	13.6229	ctrl	CD4 T cells
384	10.5815	13.8656	ctrl	CD4 T cells
385	-5.77214	7.2031	ctrl	CD14+ Monocytes
386	-4.99272	8.58254	ctrl	CD14+ Monocytes
387	6.35945	-1.64227	ctrl	B cells
388	-4.60351	7.77956	ctrl	CD14+ Monocytes
389	-4.87451	8.97763	ctrl	CD14+ Monocytes
390	5.58086	-2.60912	ctrl	B cells
391	-6.23665	9.88328	ctrl	CD14+ Monocytes
392	12.7377	5.85079	ctrl	CD4 T cells
393	-3.21526	5.69496	ctrl	FCGR3A+ Monocytes
394	4.67889	-2.20758	ctrl	B cells
395	14.3938	13.2044	ctrl	CD4 T cells
396	7.41824	10.529	ctrl	CD8 T cells
397	-3.97976	11.5483	ctrl	Dendritic cells
398	13.3164	12.8552	ctrl	CD4 T cells
399	-2.48225	5.63603	ctrl	FCGR3A+ Monocytes
400	9.02027	12.2115	ctrl	CD4 T cells
401	12.6343	10.821	ctrl	CD4 T cells
402	12.6299	13.5653	ctrl	CD4 T cells
403	12.0669	14.0787	ctrl	CD4 T cells
404	-4.02457	6.70349	ctrl	CD14+ Monocytes
405	-5.38962	8.21462	ctrl	CD14+ Monocytes
406	6.33832	0.382035	ctrl	B cells
407	7.78354	10.3563	ctrl	CD8 T cells
408	-6.56763	8.71312	ctrl	CD14+ Monocytes
409	-0.908346	6.20821	ctrl	FCGR3A+ Monocytes
410	5.64898	-0.961232	ctrl	B cells
411	9.05093	11.4901	ctrl	CD4 T cells
412	6.36103	-2.1829	ctrl	B cells
413	8.26538	10.1261	ctrl	CD8 T cells
414	-3.47427	6.03556	ctrl	FCGR3A+ Monocytes
415	14.2884	14.1493	ctrl	CD4 T cells
416	-2.83078	6.36167	ctrl	FCGR3A+ Monocytes
417	-4.85279	7.31459	ctrl	CD14+ Monocytes
418	8.91997	12.2592	ctrl	CD4 T cells
419	-5.79628	10.6121	ctrl	CD14+ Monocytes
420	-5.54777	11.0266	ctrl	CD14+ Monocytes
421	5.22911	-2.69014	ctrl	B cells
422	6.2976	-2.56489	ctrl	B cells
423	9.6151	13.8465	ctrl	CD4 T cells
424	4.59024	-2.26043	ctrl	B cells
425	5.10492	-2.40472	ctrl	B cells
426	13.948	14.0123	ctrl	CD4 T cells
427	10.1427	12.1171	ctrl	CD4 T cells
428	7.86421	9.64716	ctrl	CD8 T cells
429	11.2639	14.1521	ctrl	CD4 T cells
430	14.2202	13.2616	ctrl	CD4 T cells
431	-2.50838	5.32655	ctrl	FCGR3A+ Monocytes
432	-3.43882	6.22364	ctrl	FCGR3A+ Monocytes
433	6.35662	0.0829653	ctrl	B cells
434	-5.35488	6.55145	ctrl	CD14+ Monocytes
435	8.34587	10.8525	ctrl	CD8 T cells
436	13.1195	5.4525	ctrl	CD4 T cells
437	5.80005	-2.40592	ctrl	B cells
438	-6.05223	7.10943	ctrl	CD14+ Monocytes
439	-2.65472	10.3692	ctrl	CD14+ Monocytes
440	10.526	12.6764	ctrl	CD4 T cells
441	-6.23718	8.27689	ctrl	CD14+ Monocytes
442	-7.04924	8.49132	ctrl	CD14+ Monocytes
443	14.4379	13.3045	ctrl	CD4 T cells
444	13.9718	14.5134	ctrl	CD4 T cells
445	-6.12357	8.22994	ctrl	CD14+ Monocytes
446	8.14915	10.5016	ctrl	CD8 T cells
447	4.85881	-2.37043	ctrl	B cells
448	10.6071	13.8277	ctrl	CD4 T cells
449	7.08036	10.6906	ctrl	CD8 T cells
450	9.60282	13.0679	ctrl	CD4 T cells
451	6.13489	9.07773	ctrl	NK cells
452	9.00666	8.3289	ctrl	CD8 T cells
453	-5.9257	7.39842	ctrl	CD14+ Monocytes
454	6.57092	-2.30853	ctrl	B cells
455	5.28745	-2.24709	ctrl	B cells
456	-4.44107	10.0294	ctrl	Dendritic cells
457	13.0671	14.2975	ctrl	CD4 T cells
458	-6.66261	6.80029	ctrl	CD14+ Monocytes
459	10.3766	11.3363	ctrl	CD4 T cells
460	-5.08716	7.21035	ctrl	CD14+ Monocytes
461	4.8886	7.87297	ctrl	NK cells
462	-6.51166	9.83151	ctrl	CD14+ Monocytes
463	7.98597	10.6104	ctrl	CD8 T cells
464	5.34103	-2.20573	ctrl	B cells
465	5.83307	9.4596	ctrl	CD8 T cells
466	8.84366	11.5275	ctrl	CD4 T cells
467	-6.72041	7.3956	ctrl	CD14+ Monocytes
468	9.38294	12.8155	ctrl	CD4 T cells
469	13.728	12.6269	ctrl	CD4 T cells
470	10.2442	11.2379	ctrl	CD4 T cells
471	5.7259	7.98666	ctrl	NK cells
472	-1.53701	-0.370952	ctrl	Dendritic cells
473	11.703	11.3083	ctrl	CD4 T cells
474	5.22048	9.36063	ctrl	NK cells
475	10.3763	14.143	ctrl	CD4 T cells
476	5.09611	-2.90312	ctrl	B cells
477	4.80509	-2.59435	ctrl	B cells
478	4.98367	-2.52616	ctrl	B cells
479	-5.76507	7.8058	ctrl	CD14+ Monocytes
480	9.53279	13.7899	ctrl	CD4 T cells
481	10.0214	13.125	ctrl	CD4 T cells
482	5.88888	-2.08787	ctrl	B cells
483	9.59007	13.3311	ctrl	CD4 T cells
484	5.97554	-1.65014	ctrl	B cells
485	-4.08479	7.2247	ctrl	FCGR3A+ Monocytes
486	7.21765	9.2961	ctrl	NK cells
487	12.6433	12.1368	ctrl	CD4 T cells
488	5.76074	9.56153	ctrl	NK cells
489	-6.60595	7.56942	ctrl	CD14+ Monocytes
490	5.88756	-1.39943	ctrl	B cells
491	-2.66178	6.00926	ctrl	FCGR3A+ Monocytes
492	13.3674	12.6714	ctrl	CD4 T cells
493	-6.50097	9.28591	ctrl	CD14+ Monocytes
494	-2.90231	6.20034	ctrl	FCGR3A+ Monocytes
495	6.24758	-2.19232	ctrl	B cells
496	5.40325	9.23159	ctrl	NK cells
497	4.42979	-2.47755	ctrl	B cells
498	12.5466	14.5591	ctrl	CD4 T cells
499	11.4164	12.2344	ctrl	CD4 T cells
500	5.55676	-1.07179	ctrl	B cells
501	-5.47264	9.05895	ctrl	CD14+ Monocytes
502	-6.61779	9.08683	ctrl	CD14+ Monocytes
503	6.4974	9.4415	ctrl	NK cells
504	-6.20158	9.34185	ctrl	CD14+ Monocytes
505	6.1801	-0.546756	ctrl	B cells
506	-5.61395	7.34881	ctrl	CD14+ Monocytes
507	9.6727	12.5013	ctrl	CD4 T cells
508	5.52948	-1.65928	ctrl	B cells
509	1.24562	14.814	ctrl	Megakaryocytes
510	-2.48427	5.74558	ctrl	FCGR3A+ Monocytes
511	7.56799	10.8708	ctrl	CD8 T cells
512	-6.42349	11.7539	ctrl	CD14+ Monocytes
513	8.50331	11.5462	ctrl	CD4 T cells
514	11.1442	13.7981	ctrl	CD4 T cells
515	-6.0161	11.2289	ctrl	CD14+ Monocytes
516	6.18616	-2.75969	ctrl	B cells
517	-6.56725	10.1991	ctrl	CD14+ Monocytes
518	11.6683	12.0013	ctrl	CD4 T cells
519	13.7029	12.6226	ctrl	CD4 T cells
520	-4.49249	6.90868	ctrl	CD14+ Monocytes
521	-5.73761	8.98255	ctrl	CD14+ Monocytes
522	4.81407	-2.60731	ctrl	B cells
523	12.5687	5.80133	ctrl	CD4 T cells
524	10.9588	12.411	ctrl	CD4 T cells
525	13.5538	14.848	ctrl	CD4 T cells
526	-5.82426	10.5615	ctrl	CD4 T cells
527	-7.42109	8.45805	ctrl	CD14+ Monocytes
528	8.20858	10.678	ctrl	CD8 T cells
529	12.5376	14.5759	ctrl	CD4 T cells
530	9.04058	10.4322	ctrl	CD4 T cells
531	14.5265	12.7412	ctrl	CD4 T cells
532	13.1662	13.6765	ctrl	CD4 T cells
533	12.1722	12.9397	ctrl	CD4 T cells
534	9.54756	14.1914	ctrl	CD4 T cells
535	14.9405	13.8512	ctrl	CD4 T cells
536	-4.77001	7.84971	ctrl	Dendritic cells
537	13.4985	11.638	ctrl	CD4 T cells
538	-7.1407	8.28465	ctrl	CD14+ Monocytes
539	-5.00092	7.06257	ctrl	CD14+ Monocytes
540	12.4995	12.4907	ctrl	CD4 T cells
541	6.88522	9.18255	ctrl	NK cells
542	13.8561	13.0604	ctrl	CD4 T cells
543	7.1277	-2.09821	ctrl	B cells
544	9.88797	12.5419	ctrl	CD4 T cells
545	13.1406	12.8405	ctrl	CD4 T cells
546	10.7243	12.5029	ctrl	CD4 T cells
547	13.044	14.1978	ctrl	CD4 T cells
548	11.1472	12.8804	ctrl	CD4 T cells
549	12.9595	13.437	ctrl	CD4 T cells
550	-5.94055	11.1351	ctrl	CD14+ Monocytes
551	9.97569	12.9669	ctrl	CD4 T cells
552	7.18063	-1.38525	ctrl	B cells
553	10.8044	12.1141	ctrl	CD4 T cells
554	10.5566	13.5466	ctrl	CD4 T cells
555	11.3106	8.2864	ctrl	CD4 T cells
556	11.2196	13.8413	ctrl	CD4 T cells
557	13.778	12.6073	ctrl	CD4 T cells
558	11.8957	12.8151	ctrl	CD4 T cells
559	13.1048	13.8002	ctrl	CD4 T cells
560	6.76753	8.98316	ctrl	NK cells
561	6.22516	-3.11057	ctrl	B cells
562	-6.28086	8.71881	ctrl	CD14+ Monocytes
563	15.0966	13.4545	ctrl	CD4 T cells
564	-5.5681	7.27639	ctrl	CD14+ Monocytes
565	10.7836	12.8663	ctrl	CD4 T cells
566	5.11602	9.11917	ctrl	NK cells
567	13.3989	13.5678	ctrl	CD4 T cells
568	5.87824	8.74143	ctrl	NK cells
569	-4.64698	6.83839	ctrl	CD14+ Monocytes
570	4.90613	-2.2977	ctrl	B cells
571	-4.13722	7.88912	ctrl	CD14+ Monocytes
572	13.0821	14.1328	ctrl	CD4 T cells
573	-4.84072	7.19877	ctrl	CD14+ Monocytes
574	5.55411	-1.24313	ctrl	B cells
575	5.98532	-1.84203	ctrl	B cells
576	-5.63432	6.27702	ctrl	FCGR3A+ Monocytes
577	12.9709	5.69795	ctrl	CD4 T cells
578	5.5803	-2.97069	ctrl	B cells
579	6.09591	-2.72234	ctrl	B cells
580	6.35846	-1.6494	ctrl	B cells
581	-6.67331	10.5556	ctrl	CD14+ Monocytes
582	13.1615	4.26268	ctrl	CD4 T cells
583	10.7494	12.8382	ctrl	CD4 T cells
584	-6.91884	8.68114	ctrl	CD14+ Monocytes
585	8.138	10.2855	ctrl	CD8 T cells
586	10.2918	12.1412	ctrl	CD4 T cells
587	-5.76687	10.6884	ctrl	CD14+ Monocytes
588	13.063	13.1943	ctrl	CD4 T cells
589	11.0057	11.6543	ctrl	CD4 T cells
590	11.8215	13.5559	ctrl	CD4 T cells
591	13.6444	13.9314	ctrl	CD4 T cells
592	5.75513	9.41901	ctrl	NK cells
593	10.3984	12.2362	ctrl	CD4 T cells
594	5.95306	8.97417	ctrl	NK cells
595	14.2127	14.1851	ctrl	CD4 T cells
596	10.4929	14.2297	ctrl	CD4 T cells
597	-2.81132	6.29125	ctrl	FCGR3A+ Monocytes
598	12.8666	13.5764	ctrl	CD4 T cells
599	8.19987	11.4896	ctrl	CD4 T cells
600	12.1858	13.5242	ctrl	CD4 T cells
601	14.4676	13.7764	ctrl	CD4 T cells
602	-5.9392	7.53356	ctrl	CD14+ Monocytes
603	-3.99048	9.84084	ctrl	Dendritic cells
604	11.0747	13.5947	ctrl	CD4 T cells
605	5.41346	-2.67462	ctrl	B cells
606	13.2732	13.1825	ctrl	CD4 T cells
607	14.2026	13.3981	ctrl	CD4 T cells
608	-6.15292	11.3632	ctrl	CD14+ Monocytes
609	-5.44098	8.2423	ctrl	CD14+ Monocytes
610	-6.25444	7.25032	ctrl	CD14+ Monocytes
611	12.4575	12.6027	ctrl	CD4 T cells
612	8.0185	10.5241	ctrl	CD8 T cells
613	12.1952	13.318	ctrl	CD4 T cells
614	14.183	13.868	ctrl	CD4 T cells
615	13.6583	13.3658	ctrl	CD4 T cells
616	-6.19796	9.18369	ctrl	CD14+ Monocytes
617	-6.73939	8.21943	ctrl	CD14+ Monocytes
618	-5.12901	8.1301	ctrl	CD14+ Monocytes
619	-7.10721	8.75108	ctrl	CD14+ Monocytes
620	-6.81676	8.45261	ctrl	CD14+ Monocytes
621	-7.24469	8.92069	ctrl	CD14+ Monocytes
622	5.46933	-2.523	ctrl	B cells
623	-3.76978	6.5389	ctrl	FCGR3A+ Monocytes
624	13.0625	12.0119	ctrl	CD4 T cells
625	12.6834	13.0547	ctrl	CD4 T cells
626	12.1996	14.0342	ctrl	CD4 T cells
627	-3.99259	10.0822	ctrl	Dendritic cells
628	11.3483	14.0392	ctrl	CD4 T cells
629	10.1464	13.4663	ctrl	CD4 T cells
630	-5.25801	7.10777	ctrl	CD14+ Monocytes
631	-5.72637	7.16296	ctrl	CD14+ Monocytes
632	-7.08101	8.76479	ctrl	CD14+ Monocytes
633	14.5102	13.5652	ctrl	CD4 T cells
634	11.5493	14.2128	ctrl	CD4 T cells
635	10.069	12.5751	ctrl	CD4 T cells
636	-4.61453	7.89787	ctrl	CD14+ Monocytes
637	9.82049	12.2227	ctrl	CD4 T cells
638	5.58676	-1.70973	ctrl	B cells
639	-6.55634	7.62951	ctrl	CD14+ Monocytes
640	8.21613	11.5739	ctrl	CD8 T cells
641	12.8755	13.4701	ctrl	CD4 T cells
642	10.4397	11.4714	ctrl	CD4 T cells
643	4.75184	-2.34248	ctrl	B cells
644	11.8317	13.2697	ctrl	CD4 T cells
645	13.5717	13.4496	ctrl	CD4 T cells
646	5.71091	-2.51825	ctrl	B cells
647	11.627	12.8841	ctrl	CD4 T cells
648	13.6224	13.5778	ctrl	CD4 T cells
649	-6.11113	7.27917	ctrl	CD14+ Monocytes
650	-6.46835	10.3366	ctrl	CD14+ Monocytes
651	13.7316	12.9567	ctrl	CD4 T cells
652	6.40416	-1.27844	ctrl	B cells
653	14.1602	12.9368	ctrl	CD4 T cells
654	8.89006	12.1171	ctrl	CD4 T cells
655	11.7627	12.7676	ctrl	CD4 T cells
656	-4.18353	12.0967	ctrl	Dendritic cells
657	5.51329	8.43759	ctrl	NK cells
658	14.6763	13.5412	ctrl	CD4 T cells
659	10.5027	12.2448	ctrl	CD4 T cells
660	-3.98307	10.9583	ctrl	Dendritic cells
661	13.4433	14.0989	ctrl	CD4 T cells
662	11.5826	13.8858	ctrl	CD4 T cells
663	14.3843	7.67074	ctrl	CD4 T cells
664	7.72013	10.9941	ctrl	CD8 T cells
665	12.52	11.4483	ctrl	CD4 T cells
666	-6.39165	8.60965	ctrl	CD14+ Monocytes
667	13.9785	12.1093	ctrl	CD4 T cells
668	14.8386	13.9223	ctrl	CD4 T cells
669	-5.75471	10.511	ctrl	CD14+ Monocytes
670	11.3294	14.5069	ctrl	CD4 T cells
671	7.71863	11.0083	ctrl	CD8 T cells
672	-5.8704	7.13178	ctrl	CD14+ Monocytes
673	-6.04609	9.24977	ctrl	CD14+ Monocytes
674	9.84766	13.7114	ctrl	CD4 T cells
675	12.2812	13.8294	ctrl	CD4 T cells
676	-6.67438	9.05487	ctrl	CD14+ Monocytes
677	-4.43481	7.88837	ctrl	CD14+ Monocytes
678	5.47635	-2.2945	ctrl	B cells
679	11.4051	11.9402	ctrl	CD4 T cells
680	-6.2192	8.554	ctrl	CD14+ Monocytes
681	8.93402	10.5795	ctrl	CD8 T cells
682	12.7201	5.50319	ctrl	CD4 T cells
683	11.1845	13.7581	ctrl	CD4 T cells
684	-5.93573	9.84685	ctrl	CD14+ Monocytes
685	-4.04885	11.6749	ctrl	Dendritic cells
686	12.3004	14.087	ctrl	CD4 T cells
687	-6.83029	8.27623	ctrl	CD14+ Monocytes
688	8.27298	10.0367	ctrl	CD8 T cells
689	-2.47901	6.13681	ctrl	FCGR3A+ Monocytes
690	-6.61077	7.162	ctrl	CD14+ Monocytes
691	7.80251	10.5229	ctrl	CD8 T cells
692	8.2504	9.99782	ctrl	CD8 T cells
693	12.1757	9.59704	ctrl	CD4 T cells
694	-6.40425	7.13673	ctrl	CD14+ Monocytes
695	4.87726	-3.08327	ctrl	B cells
696	-6.11195	9.18569	ctrl	CD14+ Monocytes
697	8.24112	10.5318	ctrl	CD8 T cells
698	12.1224	14.2416	ctrl	CD4 T cells
699	13.4988	14.251	ctrl	CD4 T cells
700	-5.61685	7.46212	ctrl	CD14+ Monocytes
701	13.4529	13.8238	ctrl	CD4 T cells
702	12.7739	13.0222	ctrl	CD4 T cells
703	7.10357	-2.39192	ctrl	B cells
704	9.57873	13.6077	ctrl	CD4 T cells
705	-6.07048	7.80326	ctrl	CD14+ Monocytes
706	-5.27077	9.74144	ctrl	CD14+ Monocytes
707	-2.12395	5.60592	ctrl	FCGR3A+ Monocytes
708	6.16153	8.3655	ctrl	NK cells
709	-5.0091	9.66739	ctrl	CD14+ Monocytes
710	10.3778	12.3651	ctrl	CD4 T cells
711	1.01488	14.8402	ctrl	Megakaryocytes
712	-4.72293	7.07957	ctrl	CD14+ Monocytes
713	9.91717	13.2212	ctrl	CD4 T cells
714	-6.19479	7.66138	ctrl	CD14+ Monocytes
715	-4.10888	12.3883	ctrl	Dendritic cells
716	-4.21415	9.23241	ctrl	CD14+ Monocytes
717	-5.59942	10.8584	ctrl	CD14+ Monocytes
718	12.0064	13.0114	ctrl	CD4 T cells
719	12.5711	11.8476	ctrl	CD4 T cells
720	6.15612	-2.80379	ctrl	B cells
721	11.7838	12.6962	ctrl	CD4 T cells
722	12.4616	14.0523	ctrl	CD4 T cells
723	5.29923	-1.44011	ctrl	B cells
724	15.0131	13.6578	ctrl	CD4 T cells
725	-3.86465	7.30648	ctrl	CD14+ Monocytes
726	11.6391	12.4542	ctrl	CD4 T cells
727	13.0753	14.0581	ctrl	CD4 T cells
728	5.65288	8.62866	ctrl	NK cells
729	5.82609	-0.529808	ctrl	B cells
730	12.1024	14.5096	ctrl	CD4 T cells
731	-5.95472	9.45086	ctrl	CD14+ Monocytes
732	9.89019	11.6791	ctrl	CD4 T cells
733	10.1896	13.3516	ctrl	CD4 T cells
734	5.51285	-2.89716	ctrl	B cells
735	12.9152	13.1374	ctrl	CD4 T cells
736	-5.43776	6.51119	ctrl	CD14+ Monocytes
737	11.1126	13.0724	ctrl	CD4 T cells
738	5.19824	8.83343	ctrl	NK cells
739	-5.73585	10.5145	ctrl	CD14+ Monocytes
740	10.4571	13.0062	ctrl	CD4 T cells
741	-6.75471	8.47304	ctrl	CD14+ Monocytes
742	11.7334	12.1394	ctrl	CD4 T cells
743	13.2205	12.8841	ctrl	CD4 T cells
744	5.22441	7.71837	ctrl	NK cells
745	13.8579	13.7977	ctrl	CD4 T cells
746	14.5175	13.3903	ctrl	CD4 T cells
747	4.80136	8.55453	ctrl	NK cells
748	5.70236	-1.87606	ctrl	B cells
749	14.6275	13.6143	ctrl	CD4 T cells
750	9.61565	13.2476	ctrl	CD4 T cells
751	13.2058	13.5679	ctrl	CD4 T cells
752	10.4066	13.237	ctrl	CD4 T cells
753	12.5738	14.4296	ctrl	CD4 T cells
754	6.61484	9.27924	ctrl	NK cells
755	-7.15841	7.81484	ctrl	CD14+ Monocytes
756	12.5208	12.0247	ctrl	CD4 T cells
757	12.6123	14.7695	ctrl	CD4 T cells
758	9.2644	13.2709	ctrl	CD4 T cells
759	10.8275	13.8113	ctrl	CD4 T cells
760	5.68687	-2.59668	ctrl	B cells
761	11.724	12.6565	ctrl	CD4 T cells
762	14.4245	12.758	ctrl	CD4 T cells
763	8.23354	10.3411	ctrl	CD8 T cells
764	11.2684	12.0164	ctrl	CD4 T cells
765	9.24282	13.6965	ctrl	CD4 T cells
766	7.35084	10.8088	ctrl	NK cells
767	11.0801	12.9778	ctrl	CD4 T cells
768	9.40004	12.44	ctrl	CD4 T cells
769	7.62947	10.4007	ctrl	CD8 T cells
770	8.67463	12.5453	ctrl	CD4 T cells
771	13.5956	14.2443	ctrl	CD4 T cells
772	-3.43582	6.77787	ctrl	FCGR3A+ Monocytes
773	6.04407	8.63762	ctrl	NK cells
774	12.2443	11.9381	ctrl	CD4 T cells
775	-7.01004	9.58698	ctrl	CD14+ Monocytes
776	5.99197	-2.71316	ctrl	B cells
777	10.8377	14.1198	ctrl	CD4 T cells
778	5.84724	8.48287	ctrl	NK cells
779	9.8758	11.8126	ctrl	CD4 T cells
780	7.57999	10.7815	ctrl	CD8 T cells
781	5.90572	-2.74909	ctrl	B cells
782	10.1412	13.5948	ctrl	CD4 T cells
783	-6.69698	8.26204	ctrl	CD14+ Monocytes
784	9.38653	13.9572	ctrl	CD4 T cells
785	7.10008	10.7379	ctrl	CD8 T cells
786	-5.21602	7.4351	ctrl	CD14+ Monocytes
787	-3.72264	6.79137	ctrl	FCGR3A+ Monocytes
788	13.0305	13.9843	ctrl	CD4 T cells
789	-5.40612	9.91457	ctrl	CD14+ Monocytes
790	6.6289	-2.40515	ctrl	B cells
791	14.522	13.4535	ctrl	CD4 T cells
792	5.01214	-2.48335	ctrl	B cells
793	-6.07995	9.03619	ctrl	CD14+ Monocytes
794	12.6857	13.7171	ctrl	CD4 T cells
795	11.6965	11.1926	ctrl	CD4 T cells
796	14.6805	12.7648	ctrl	CD4 T cells
797	-6.28616	9.19351	ctrl	CD14+ Monocytes
798	10.8313	14.5745	ctrl	CD4 T cells
799	-5.10002	6.66146	ctrl	CD14+ Monocytes
800	13.3577	14.0525	ctrl	CD4 T cells
801	0.800202	14.6053	ctrl	CD14+ Monocytes
802	7.04502	9.81921	ctrl	NK cells
803	-3.58584	6.70944	ctrl	FCGR3A+ Monocytes
804	6.59177	9.72935	ctrl	NK cells
805	7.29365	10.9967	ctrl	CD8 T cells
806	5.61296	8.98782	ctrl	CD8 T cells
807	13.0543	6.78101	ctrl	CD4 T cells
808	10.3056	13.5459	ctrl	CD4 T cells
809	-7.10587	9.5044	ctrl	CD14+ Monocytes
810	6.67209	9.57225	ctrl	NK cells
811	-6.83339	8.23062	ctrl	CD14+ Monocytes
812	8.61335	11.6836	ctrl	CD8 T cells
813	-6.86119	7.32022	ctrl	CD14+ Monocytes
814	-5.74431	8.29836	ctrl	CD14+ Monocytes
815	13.196	14.3589	ctrl	CD4 T cells
816	5.82092	8.50858	ctrl	NK cells
817	-6.36851	8.3131	ctrl	CD14+ Monocytes
818	-5.36772	9.64585	ctrl	CD14+ Monocytes
819	13.7045	14.2372	ctrl	CD4 T cells
820	-1.61634	-0.294758	ctrl	Dendritic cells
821	11.4866	12.8847	ctrl	CD4 T cells
822	13.6975	13.3609	ctrl	CD4 T cells
823	5.27308	-2.599	ctrl	B cells
824	-5.82669	8.75688	ctrl	CD14+ Monocytes
825	5.34508	-1.99491	ctrl	B cells
826	12.3643	12.4325	ctrl	CD4 T cells
827	-5.6905	9.39051	ctrl	CD14+ Monocytes
828	13.0074	5.18508	ctrl	CD4 T cells
829	9.21122	12.0381	ctrl	CD4 T cells
830	-6.06051	9.90145	ctrl	CD14+ Monocytes
831	-2.83736	5.25332	ctrl	FCGR3A+ Monocytes
832	6.23538	-1.34648	ctrl	B cells
833	-5.61777	8.3913	ctrl	CD14+ Monocytes
834	14.2906	13.2892	ctrl	CD4 T cells
835	-6.89218	8.67424	ctrl	CD14+ Monocytes
836	-1.38858	-0.722777	ctrl	Dendritic cells
837	12.0894	13.8998	ctrl	CD4 T cells
838	10.4468	13.2427	ctrl	CD4 T cells
839	14.3529	14.1789	ctrl	CD4 T cells
840	13.1472	13.6744	ctrl	CD4 T cells
841	-7.12894	8.81508	ctrl	CD14+ Monocytes
842	4.2322	9.64158	ctrl	NK cells
843	14.2948	13.1116	ctrl	CD4 T cells
844	-6.98057	9.10139	ctrl	CD14+ Monocytes
845	-2.88376	6.73929	ctrl	FCGR3A+ Monocytes
846	11.4852	12.1959	ctrl	CD4 T cells
847	-6.71366	9.47667	ctrl	CD14+ Monocytes
848	5.89111	-2.46423	ctrl	B cells
849	-4.868	6.96452	ctrl	CD14+ Monocytes
850	15.1076	13.6837	ctrl	CD4 T cells
851	-3.69618	5.83985	ctrl	FCGR3A+ Monocytes
852	1.01515	16.7315	ctrl	Megakaryocytes
853	-6.50115	9.42316	ctrl	CD14+ Monocytes
854	-6.84199	7.45302	ctrl	CD14+ Monocytes
855	7.91465	11.0946	ctrl	CD8 T cells
856	11.2393	13.9977	ctrl	CD4 T cells
857	-7.42436	8.81707	ctrl	CD14+ Monocytes
858	5.29949	-1.36816	ctrl	B cells
859	-3.78148	12.7783	ctrl	Dendritic cells
860	10.5506	14.2422	ctrl	CD4 T cells
861	13.381	13.8627	ctrl	CD4 T cells
862	-1.62302	-0.307915	ctrl	Dendritic cells
863	12.1207	13.0148	ctrl	CD4 T cells
864	12.8383	5.53999	ctrl	CD4 T cells
865	7.83846	10.551	ctrl	CD8 T cells
866	-6.59624	8.79629	ctrl	CD14+ Monocytes
867	-6.36908	8.19212	ctrl	CD14+ Monocytes
868	13.9022	13.013	ctrl	CD4 T cells
869	-2.73141	6.06325	ctrl	FCGR3A+ Monocytes
870	-5.09892	7.8834	ctrl	CD14+ Monocytes
871	13.5245	13.5267	ctrl	CD4 T cells
872	14.3803	13.1882	ctrl	CD4 T cells
873	11.2151	12.9165	ctrl	CD4 T cells
874	6.32308	8.09035	ctrl	CD8 T cells
875	-5.5671	7.30459	ctrl	CD14+ Monocytes
876	-7.11395	7.37913	ctrl	CD14+ Monocytes
877	6.17882	8.66316	ctrl	NK cells
878	7.64502	10.4817	ctrl	CD8 T cells
879	12.9453	13.5994	ctrl	CD4 T cells
880	7.89598	10.3899	ctrl	CD8 T cells
881	7.34454	10.4182	ctrl	CD8 T cells
882	5.40755	-3.08775	ctrl	B cells
883	10.7804	11.8213	ctrl	CD4 T cells
884	12.4952	13.8535	ctrl	CD4 T cells
885	13.4094	14.7412	ctrl	CD4 T cells
886	-4.65943	7.23329	ctrl	CD14+ Monocytes
887	11.4112	12.9578	ctrl	CD4 T cells
888	-5.00425	6.45833	ctrl	CD14+ Monocytes
889	9.79747	11.3563	ctrl	CD4 T cells
890	5.5611	9.50412	ctrl	NK cells
891	12.1833	14.5733	ctrl	CD4 T cells
892	6.23602	8.52227	ctrl	CD8 T cells
893	14.4938	12.8877	ctrl	CD4 T cells
894	-6.96167	7.48568	ctrl	CD14+ Monocytes
895	-6.43112	7.86591	ctrl	CD14+ Monocytes
896	13.2182	5.45388	ctrl	CD4 T cells
897	11.7203	14.7162	ctrl	CD4 T cells
898	-2.14977	5.66175	ctrl	FCGR3A+ Monocytes
899	-5.82715	11.0276	ctrl	CD14+ Monocytes
900	7.28604	-2.13079	ctrl	B cells
901	11.4749	13.1279	ctrl	CD4 T cells
902	-5.77524	7.37286	ctrl	CD14+ Monocytes
903	5.80366	-1.47918	ctrl	B cells
904	8.31116	6.12623	ctrl	CD4 T cells
905	13.7527	12.8756	ctrl	CD4 T cells
906	9.45513	11.0945	ctrl	CD8 T cells
907	14.7149	13.0757	ctrl	CD4 T cells
908	-5.98565	8.34124	ctrl	CD14+ Monocytes
909	14.6886	13.2203	ctrl	CD4 T cells
910	9.83937	13.3112	ctrl	CD4 T cells
911	-5.6609	7.36282	ctrl	CD14+ Monocytes
912	-6.44455	8.75191	ctrl	CD14+ Monocytes
913	11.0075	12.586	ctrl	CD4 T cells
914	13.3506	14.1589	ctrl	CD4 T cells
915	5.7102	-2.47419	ctrl	B cells
916	-6.05896	8.39565	ctrl	CD14+ Monocytes
917	12.8812	12.3251	ctrl	CD4 T cells
918	-4.87813	8.39029	ctrl	Dendritic cells
919	5.75322	-2.07071	ctrl	B cells
920	12.096	13.6618	ctrl	CD4 T cells
921	-3.93704	11.1792	ctrl	Dendritic cells
922	7.57596	10.7739	ctrl	CD8 T cells
923	-6.92147	9.24038	ctrl	CD14+ Monocytes
924	12.5528	12.8777	ctrl	CD4 T cells
925	-5.12819	6.90377	ctrl	CD14+ Monocytes
926	10.8231	14.101	ctrl	CD4 T cells
927	13.5635	13.7709	ctrl	CD4 T cells
928	9.84426	12.4715	ctrl	CD4 T cells
929	-7.18668	8.70202	ctrl	CD14+ Monocytes
930	13.0585	14.1413	ctrl	CD4 T cells
931	13.1468	14.0904	ctrl	CD4 T cells
932	-2.68873	5.18305	ctrl	FCGR3A+ Monocytes
933	13.0032	14.1864	ctrl	CD4 T cells
934	13.8036	12.9133	ctrl	CD4 T cells
935	7.16744	10.2711	ctrl	CD8 T cells
936	12.9072	5.66117	ctrl	CD4 T cells
937	-3.32392	5.94483	ctrl	FCGR3A+ Monocytes
938	13.2467	13.8784	ctrl	CD4 T cells
939	7.71615	10.4234	ctrl	CD8 T cells
940	-5.20045	8.00968	ctrl	CD14+ Monocytes
941	14.4752	13.0025	ctrl	CD4 T cells
942	5.693	-3.09227	ctrl	B cells
943	10.9484	13.12	ctrl	CD4 T cells
944	-4.06481	9.56921	ctrl	Dendritic cells
945	9.60802	13.7802	ctrl	CD4 T cells
946	6.29176	8.8609	ctrl	NK cells
947	10.0349	13.4253	ctrl	CD4 T cells
948	12.748	14.5941	ctrl	CD4 T cells
949	-3.01888	6.23469	ctrl	FCGR3A+ Monocytes
950	-4.39225	9.27482	ctrl	CD14+ Monocytes
951	-6.74917	9.66528	ctrl	CD14+ Monocytes
952	10.2292	13.2762	ctrl	CD4 T cells
953	7.29468	10.376	ctrl	CD8 T cells
954	7.87064	10.7922	ctrl	CD8 T cells
955	8.24208	10.8039	ctrl	CD8 T cells
956	-5.69268	8.79709	ctrl	CD14+ Monocytes
957	6.98825	10.0992	ctrl	CD8 T cells
958	13.3776	12.985	ctrl	CD4 T cells
959	-6.03152	10.625	ctrl	CD14+ Monocytes
960	11.0929	14.4153	ctrl	CD4 T cells
961	5.60746	-3.14592	ctrl	B cells
962	11.089	14.1751	ctrl	CD4 T cells
963	-6.05497	9.00691	ctrl	CD14+ Monocytes
964	-5.43354	7.48675	ctrl	CD14+ Monocytes
965	9.82291	13.7099	ctrl	CD4 T cells
966	11.1945	13.9821	ctrl	CD4 T cells
967	10.3865	13.4514	ctrl	CD4 T cells
968	10.7971	13.285	ctrl	CD4 T cells
969	5.04101	7.88681	ctrl	NK cells
970	7.74108	10.7772	ctrl	CD8 T cells
971	-6.45628	10.8738	ctrl	CD14+ Monocytes
972	-3.7125	6.76243	ctrl	FCGR3A+ Monocytes
973	5.8783	-2.60344	ctrl	B cells
974	9.83915	13.7061	ctrl	CD4 T cells
975	13.0433	4.9388	ctrl	CD4 T cells
976	6.18682	9.29244	ctrl	NK cells
977	-6.50137	8.62323	ctrl	CD14+ Monocytes
978	12.5083	13.0279	ctrl	CD4 T cells
979	6.26809	8.98783	ctrl	NK cells
980	13.077	13.3419	ctrl	CD4 T cells
981	-4.17617	9.6573	ctrl	Dendritic cells
982	6.19798	-2.81258	ctrl	B cells
983	6.27254	-2.33418	ctrl	B cells
984	10.5649	12.4256	ctrl	CD4 T cells
985	12.2266	13.3555	ctrl	CD4 T cells
986	10.5262	12.3836	ctrl	CD4 T cells
987	6.22556	0.546445	ctrl	B cells
988	6.71213	8.78602	ctrl	NK cells
989	-4.28498	8.70552	ctrl	Dendritic cells
990	10.5352	12.3157	ctrl	CD4 T cells
991	12.4007	14.4501	ctrl	CD4 T cells
992	-5.93808	11.0908	ctrl	CD14+ Monocytes
993	13.2552	13.424	ctrl	CD4 T cells
994	4.63918	-2.4245	ctrl	B cells
995	11.5815	14.5814	ctrl	CD4 T cells
996	5.48388	-1.74506	ctrl	B cells
997	-5.55849	7.1409	ctrl	CD14+ Monocytes
998	12.7632	12.0597	ctrl	CD4 T cells
999	5.53249	9.01127	ctrl	NK cells
1000	-4.45479	7.31158	ctrl	CD14+ Monocytes
1001	10.9237	12.2372	ctrl	CD4 T cells
1002	9.81581	13.2453	ctrl	CD4 T cells
1003	-2.7668	6.22301	ctrl	FCGR3A+ Monocytes
1004	9.87464	14.7238	ctrl	CD4 T cells
1005	14.484	12.1873	ctrl	CD4 T cells
1006	8.09434	11.4586	ctrl	CD8 T cells
1007	-6.89022	10.1434	ctrl	CD14+ Monocytes
1008	7.16498	10.2098	ctrl	CD8 T cells
1009	12.1328	11.1688	ctrl	CD4 T cells
1010	5.19981	-2.6229	ctrl	B cells
1011	-6.5866	8.03268	ctrl	CD14+ Monocytes
1012	12.5015	13.4914	ctrl	CD4 T cells
1013	11.1035	11.3903	ctrl	CD4 T cells
1014	6.25281	-2.63215	ctrl	B cells
1015	14.1067	13.7863	ctrl	CD4 T cells
1016	13.1153	5.29581	ctrl	CD4 T cells
1017	5.1235	-2.55146	ctrl	B cells
1018	7.70467	10.5848	ctrl	CD8 T cells
1019	8.51344	11.0873	ctrl	CD4 T cells
1020	10.3556	12.8193	ctrl	CD4 T cells
1021	12.9634	12.0466	ctrl	CD4 T cells
1022	-3.27017	6.51096	ctrl	FCGR3A+ Monocytes
1023	13.6608	14.5032	ctrl	CD4 T cells
1024	-6.18699	6.98078	ctrl	CD14+ Monocytes
1025	-3.96492	11.9778	ctrl	Dendritic cells
1026	-5.33565	10.0057	ctrl	CD14+ Monocytes
1027	12.8041	11.9901	ctrl	CD4 T cells
1028	-5.89634	9.63028	ctrl	CD14+ Monocytes
1029	-5.47203	8.7196	ctrl	CD14+ Monocytes
1030	-5.72408	6.81117	ctrl	CD14+ Monocytes
1031	12.0831	11.8996	ctrl	CD4 T cells
1032	12.2185	13.9622	ctrl	CD4 T cells
1033	6.50543	8.40813	ctrl	NK cells
1034	9.65835	13.2705	ctrl	CD4 T cells
1035	11.2263	9.4348	ctrl	CD4 T cells
1036	11.5781	13.2065	ctrl	CD4 T cells
1037	13.0218	12.4151	ctrl	CD4 T cells
1038	12.5838	12.6416	ctrl	CD4 T cells
1039	8.40767	11.2702	ctrl	CD8 T cells
1040	13.3197	3.96982	ctrl	CD4 T cells
1041	-5.5035	7.43497	ctrl	CD14+ Monocytes
1042	-6.70177	9.29796	ctrl	CD14+ Monocytes
1043	-3.91092	10.1801	ctrl	Dendritic cells
1044	5.84966	9.0221	ctrl	NK cells
1045	-5.22227	7.23411	ctrl	CD14+ Monocytes
1046	10.1241	12.4284	ctrl	CD4 T cells
1047	12.3271	14.9819	ctrl	CD4 T cells
1048	13.6358	13.7258	ctrl	CD4 T cells
1049	5.09865	-1.75334	ctrl	B cells
1050	11.0597	11.8382	ctrl	CD4 T cells
1051	-5.04567	7.12193	ctrl	CD14+ Monocytes
1052	5.64032	-1.73223	ctrl	B cells
1053	-6.42162	8.4509	ctrl	CD14+ Monocytes
1054	10.869	11.983	ctrl	CD4 T cells
1055	-5.78737	8.15641	ctrl	CD14+ Monocytes
1056	9.2045	13.3715	ctrl	CD4 T cells
1057	13.4973	14.0817	ctrl	CD4 T cells
1058	-3.03316	5.89984	ctrl	FCGR3A+ Monocytes
1059	6.24013	0.149341	ctrl	B cells
1060	13.0972	13.2317	ctrl	CD4 T cells
1061	-6.68546	8.86101	ctrl	CD14+ Monocytes
1062	-6.40086	9.80492	ctrl	CD14+ Monocytes
1063	8.63042	12.2694	ctrl	CD4 T cells
1064	10.3288	13.2846	ctrl	CD4 T cells
1065	13.9452	13.153	ctrl	CD4 T cells
1066	-7.44385	7.99248	ctrl	CD14+ Monocytes
1067	-5.49089	6.44549	ctrl	CD14+ Monocytes
1068	5.49137	8.49532	ctrl	NK cells
1069	11.8405	13.4057	ctrl	CD4 T cells
1070	9.05601	13.4016	ctrl	CD4 T cells
1071	1.09692	15.8381	ctrl	Megakaryocytes
1072	-5.99323	9.8064	ctrl	CD14+ Monocytes
1073	7.15539	10.5199	ctrl	CD8 T cells
1074	-3.19856	5.72562	ctrl	FCGR3A+ Monocytes
1075	6.56638	-2.60589	ctrl	B cells
1076	5.55293	-2.81768	ctrl	B cells
1077	-3.20991	6.03303	ctrl	FCGR3A+ Monocytes
1078	13.4398	4.76538	ctrl	CD4 T cells
1079	13.2226	13.4938	ctrl	CD4 T cells
1080	-5.0494	8.13402	ctrl	CD14+ Monocytes
1081	-4.04778	12.2683	ctrl	Dendritic cells
1082	7.6132	10.1264	ctrl	CD8 T cells
1083	10.2849	11.4078	ctrl	CD4 T cells
1084	13.4022	13.4925	ctrl	CD4 T cells
1085	1.011	16.7156	ctrl	Megakaryocytes
1086	5.98059	-2.09432	ctrl	B cells
1087	13.7393	13.7877	ctrl	CD4 T cells
1088	8.32722	11.6761	ctrl	CD4 T cells
1089	5.88935	9.20335	ctrl	NK cells
1090	-5.89563	7.43001	ctrl	CD14+ Monocytes
1091	13.3582	13.5483	ctrl	CD4 T cells
1092	11.1637	12.5348	ctrl	CD4 T cells
1093	5.28586	-2.44618	ctrl	B cells
1094	11.7913	13.6436	ctrl	CD4 T cells
1095	10.9764	10.8171	ctrl	CD4 T cells
1096	12.1631	13.9284	ctrl	CD4 T cells
1097	9.1598	13.0572	ctrl	CD4 T cells
1098	-7.20046	8.79853	ctrl	CD14+ Monocytes
1099	-4.37268	7.23621	ctrl	CD14+ Monocytes
1100	5.21553	-2.8741	ctrl	B cells
1101	-5.61776	6.28839	ctrl	CD14+ Monocytes
1102	5.91898	8.83001	ctrl	NK cells
1103	5.88114	8.7707	ctrl	NK cells
1104	14.0078	12.9535	ctrl	CD4 T cells
1105	-5.10748	7.81448	ctrl	CD14+ Monocytes
1106	9.97911	13.5273	ctrl	CD4 T cells
1107	-5.98798	10.94	ctrl	CD14+ Monocytes
1108	10.8653	12.0423	ctrl	CD4 T cells
1109	-2.54777	6.36102	ctrl	FCGR3A+ Monocytes
1110	9.22844	-1.9498	ctrl	B cells
1111	7.6392	10.9191	ctrl	NK cells
1112	13.9616	13.6052	ctrl	CD4 T cells
1113	-6.36894	8.73225	ctrl	CD14+ Monocytes
1114	13.9211	12.226	ctrl	CD4 T cells
1115	11.9214	13.9356	ctrl	CD4 T cells
1116	-5.50992	7.02367	ctrl	CD14+ Monocytes
1117	-6.05147	8.79229	ctrl	CD14+ Monocytes
1118	-7.2333	8.75715	ctrl	CD14+ Monocytes
1119	7.75723	10.5927	ctrl	CD8 T cells
1120	-6.24604	8.13157	ctrl	CD14+ Monocytes
1121	6.0254	8.93442	ctrl	NK cells
1122	-3.91563	6.36189	ctrl	FCGR3A+ Monocytes
1123	7.60115	10.673	ctrl	CD8 T cells
1124	-5.22676	7.4667	ctrl	CD14+ Monocytes
1125	5.96021	-2.09484	ctrl	B cells
1126	6.02572	-2.3461	ctrl	B cells
1127	11.1471	12.3039	ctrl	CD4 T cells
1128	9.77954	9.39476	ctrl	CD4 T cells
1129	13.0489	12.6011	ctrl	CD4 T cells
1130	-5.12176	7.34903	ctrl	CD14+ Monocytes
1131	14.0884	14.0206	ctrl	CD4 T cells
1132	-6.41518	6.81095	ctrl	CD14+ Monocytes
1133	5.0924	-3.15428	ctrl	B cells
1134	7.6929	10.1765	ctrl	CD8 T cells
1135	5.40458	8.37066	ctrl	NK cells
1136	-6.50916	9.97298	ctrl	CD14+ Monocytes
1137	8.0132	11.1009	ctrl	CD8 T cells
1138	11.3375	12.7947	ctrl	CD4 T cells
1139	14.3111	7.86346	ctrl	CD4 T cells
1140	-2.80285	5.39167	ctrl	FCGR3A+ Monocytes
1141	5.43695	8.82591	ctrl	NK cells
1142	6.04841	-2.08702	ctrl	B cells
1143	6.43496	8.57961	ctrl	NK cells
1144	13.113	4.6877	ctrl	CD4 T cells
1145	8.97502	11.1702	ctrl	CD4 T cells
1146	-5.63058	7.12643	ctrl	CD14+ Monocytes
1147	-6.7736	8.83857	ctrl	CD14+ Monocytes
1148	-6.6114	9.29377	ctrl	CD14+ Monocytes
1149	8.59165	11.1123	ctrl	CD8 T cells
1150	-6.96023	7.66209	ctrl	CD14+ Monocytes
1151	-7.16757	7.63117	ctrl	CD14+ Monocytes
1152	-5.33134	9.94579	ctrl	CD14+ Monocytes
1153	11.3782	12.3687	ctrl	CD4 T cells
1154	-2.03166	6.36355	ctrl	FCGR3A+ Monocytes
1155	12.125	13.6022	ctrl	CD4 T cells
1156	-5.29775	8.24781	ctrl	CD14+ Monocytes
1157	12.1342	13.4204	ctrl	CD4 T cells
1158	-4.73145	7.98217	ctrl	CD14+ Monocytes
1159	6.06868	-1.71346	ctrl	B cells
1160	11.8038	13.8507	ctrl	CD4 T cells
1161	13.7152	11.5764	ctrl	CD4 T cells
1162	8.01196	10.7232	ctrl	CD8 T cells
1163	15.0913	14.3998	ctrl	CD4 T cells
1164	13.3436	12.877	ctrl	CD4 T cells
1165	6.94633	-2.2846	ctrl	B cells
1166	13.8558	14.3652	ctrl	CD4 T cells
1167	7.74377	11.007	ctrl	CD8 T cells
1168	11.7105	14.4122	ctrl	CD4 T cells
1169	9.7985	14.2601	ctrl	CD4 T cells
1170	11.4348	12.466	ctrl	CD4 T cells
1171	7.87386	10.591	ctrl	CD8 T cells
1172	-5.67352	6.56283	ctrl	CD14+ Monocytes
1173	6.59254	8.46778	ctrl	NK cells
1174	10.9799	11.3356	ctrl	CD4 T cells
1175	6.09333	9.1898	ctrl	NK cells
1176	11.8247	14.2688	ctrl	CD4 T cells
1177	5.71108	9.23255	ctrl	NK cells
1178	11.2779	12.031	ctrl	CD4 T cells
1179	-6.65088	7.49261	ctrl	CD14+ Monocytes
1180	12.4179	12.327	ctrl	CD4 T cells
1181	11.9692	13.8691	ctrl	CD4 T cells
1182	-5.24045	7.8297	ctrl	CD14+ Monocytes
1183	6.89812	-2.50005	ctrl	B cells
1184	9.89357	11.9118	ctrl	CD4 T cells
1185	13.5252	12.7219	ctrl	CD4 T cells
1186	6.02595	7.73916	ctrl	NK cells
1187	-6.01477	9.52035	ctrl	CD14+ Monocytes
1188	4.97442	8.15543	ctrl	NK cells
1189	-6.37265	8.5227	ctrl	CD14+ Monocytes
1190	12.2422	13.661	ctrl	CD4 T cells
1191	11.6607	14.049	ctrl	CD4 T cells
1192	12.0436	13.8379	ctrl	CD4 T cells
1193	-6.67298	9.70909	ctrl	CD14+ Monocytes
1194	-7.34767	8.80427	ctrl	CD14+ Monocytes
1195	6.10786	-1.69814	ctrl	B cells
1196	-4.84746	8.85425	ctrl	CD14+ Monocytes
1197	-5.62172	6.4133	ctrl	CD14+ Monocytes
1198	-7.44083	8.12756	ctrl	CD14+ Monocytes
1199	-5.4911	8.08403	ctrl	CD14+ Monocytes
1200	5.07244	9.26932	ctrl	NK cells
1201	-5.12178	6.8601	ctrl	CD14+ Monocytes
1202	-3.69505	5.77057	ctrl	FCGR3A+ Monocytes
1203	-4.09805	9.5673	ctrl	Dendritic cells
1204	9.92943	12.3186	ctrl	CD4 T cells
1205	9.09725	12.9649	ctrl	CD4 T cells
1206	13.3733	12.5268	ctrl	CD4 T cells
1207	8.14445	10.5486	ctrl	CD8 T cells
1208	-4.91218	9.42057	ctrl	CD14+ Monocytes
1209	13.524	13.9972	ctrl	CD4 T cells
1210	7.58863	9.96767	ctrl	CD8 T cells
1211	7.67075	11.3563	ctrl	CD8 T cells
1212	-5.67994	9.43919	ctrl	CD14+ Monocytes
1213	-3.37944	7.01567	ctrl	FCGR3A+ Monocytes
1214	13.0388	13.7843	ctrl	CD4 T cells
1215	-4.43472	8.09618	ctrl	CD14+ Monocytes
1216	-5.85062	7.50329	ctrl	CD14+ Monocytes
1217	7.28493	10.7193	ctrl	CD8 T cells
1218	7.6527	10.9073	ctrl	CD8 T cells
1219	13.7931	12.6474	ctrl	CD4 T cells
1220	10.0236	14.5343	ctrl	CD4 T cells
1221	9.04836	11.0744	ctrl	CD4 T cells
1222	-3.58095	5.93913	ctrl	FCGR3A+ Monocytes
1223	8.89863	4.69064	ctrl	CD4 T cells
1224	5.42372	9.43962	ctrl	NK cells
1225	7.55235	9.78406	ctrl	CD8 T cells
1226	-4.81185	9.38559	ctrl	CD14+ Monocytes
1227	11.6432	13.2817	ctrl	CD4 T cells
1228	9.96814	14.0298	ctrl	CD4 T cells
1229	-5.50927	7.9665	ctrl	CD14+ Monocytes
1230	10.0277	12.1996	ctrl	CD4 T cells
1231	-7.21348	8.43547	ctrl	CD14+ Monocytes
1232	-5.46532	9.43553	ctrl	CD14+ Monocytes
1233	9.77245	13.6118	ctrl	CD4 T cells
1234	6.67456	8.80209	ctrl	NK cells
1235	-4.91023	7.5931	ctrl	CD14+ Monocytes
1236	9.64357	13.4041	ctrl	CD4 T cells
1237	4.68178	-2.49426	ctrl	B cells
1238	-4.58503	7.25117	ctrl	CD14+ Monocytes
1239	12.3521	13.6895	ctrl	CD4 T cells
1240	-6.03341	9.2566	ctrl	CD14+ Monocytes
1241	5.22066	-1.83837	ctrl	B cells
1242	8.67056	11.3865	ctrl	CD4 T cells
1243	7.70792	11.3048	ctrl	CD4 T cells
1244	-6.27788	11.2499	ctrl	CD14+ Monocytes
1245	8.30683	9.98065	ctrl	CD8 T cells
1246	5.4516	-2.6932	ctrl	B cells
1247	13.6563	13.8262	ctrl	CD4 T cells
1248	-5.16974	8.63122	ctrl	CD14+ Monocytes
1249	10.6203	13.2682	ctrl	CD4 T cells
1250	7.79253	10.8142	ctrl	CD8 T cells
1251	-4.83691	9.62954	ctrl	CD14+ Monocytes
1252	-6.36083	11.0222	ctrl	CD14+ Monocytes
1253	14.9132	13.4743	ctrl	CD4 T cells
1254	6.71707	-2.4862	ctrl	B cells
1255	5.81278	-2.62537	ctrl	B cells
1256	-5.56273	7.00038	ctrl	CD14+ Monocytes
1257	11.2929	14.2912	ctrl	CD4 T cells
1258	-6.19262	11.3957	ctrl	CD14+ Monocytes
1259	10.897	12.0427	ctrl	CD4 T cells
1260	12.6075	14.0875	ctrl	CD4 T cells
1261	6.83679	9.31777	ctrl	NK cells
1262	13.6427	13.2836	ctrl	CD4 T cells
1263	9.31054	12.4308	ctrl	CD4 T cells
1264	-5.71217	10.2113	ctrl	CD14+ Monocytes
1265	4.9663	-2.52108	ctrl	B cells
1266	12.5581	12.5244	ctrl	CD4 T cells
1267	9.2978	12.6868	ctrl	CD4 T cells
1268	0.983518	16.0539	ctrl	Megakaryocytes
1269	5.50726	-2.97163	ctrl	B cells
1270	9.21947	13.9642	ctrl	CD4 T cells
1271	12.5113	14.3342	ctrl	CD4 T cells
1272	-2.54141	6.09101	ctrl	FCGR3A+ Monocytes
1273	6.74567	8.53312	ctrl	NK cells
1274	13.2333	4.5714	ctrl	CD4 T cells
1275	6.80956	-2.19719	ctrl	B cells
1276	5.52252	-2.76312	ctrl	B cells
1277	13.2259	12.3913	ctrl	CD4 T cells
1278	-3.17598	6.14245	ctrl	FCGR3A+ Monocytes
1279	-5.79799	11.1974	ctrl	CD14+ Monocytes
1280	13.11	14.7014	ctrl	CD4 T cells
1281	10.8386	11.475	ctrl	CD4 T cells
1282	12.4787	13.0077	ctrl	CD4 T cells
1283	-3.4117	5.57288	ctrl	FCGR3A+ Monocytes
1284	6.21475	8.37928	ctrl	CD8 T cells
1285	7.66714	10.4157	ctrl	CD8 T cells
1286	5.65971	-3.14324	ctrl	B cells
1287	13.5458	12.772	ctrl	CD4 T cells
1288	-5.09706	7.50905	ctrl	CD14+ Monocytes
1289	-6.3273	6.63275	ctrl	CD14+ Monocytes
1290	5.76667	-1.85615	ctrl	B cells
1291	10.3699	14.7421	ctrl	CD4 T cells
1292	9.76701	13.2656	ctrl	CD4 T cells
1293	12.6783	14.2832	ctrl	CD4 T cells
1294	-4.82403	6.72776	ctrl	CD14+ Monocytes
1295	4.99572	-2.91459	ctrl	B cells
1296	-6.39845	10.4366	ctrl	CD14+ Monocytes
1297	5.73576	9.12089	ctrl	NK cells
1298	4.89667	7.7577	ctrl	NK cells
1299	11.0287	13.3737	ctrl	CD4 T cells
1300	5.60454	-2.89872	ctrl	B cells
1301	-4.12596	9.11235	ctrl	Dendritic cells
1302	-5.21006	9.14676	ctrl	CD14+ Monocytes
1303	8.07926	10.5108	ctrl	CD8 T cells
1304	-1.50108	-0.556618	ctrl	Dendritic cells
1305	11.1077	12.256	ctrl	CD4 T cells
1306	-4.73036	6.52052	ctrl	CD14+ Monocytes
1307	10.0254	14.4792	ctrl	CD4 T cells
1308	6.57624	8.50023	ctrl	NK cells
1309	11.6389	11.2395	ctrl	CD4 T cells
1310	13.8495	12.5003	ctrl	CD4 T cells
1311	4.82546	7.83759	ctrl	NK cells
1312	8.43529	10.6122	ctrl	CD8 T cells
1313	6.78356	-0.568574	ctrl	CD4 T cells
1314	13.1162	13.4818	ctrl	CD4 T cells
1315	-5.85327	6.7325	ctrl	CD14+ Monocytes
1316	13.8173	12.7568	ctrl	CD4 T cells
1317	13.1056	4.73804	ctrl	CD4 T cells
1318	14.1701	12.457	ctrl	CD4 T cells
1319	7.05906	8.14422	ctrl	CD4 T cells
1320	9.54821	13.4215	ctrl	CD4 T cells
1321	7.39491	10.6162	ctrl	CD8 T cells
1322	13.0383	13.1488	ctrl	CD4 T cells
1323	10.5266	12.2198	ctrl	CD4 T cells
1324	14.1374	13.6768	ctrl	CD4 T cells
1325	14.7414	13.3963	ctrl	CD4 T cells
1326	-6.58099	8.64362	ctrl	CD14+ Monocytes
1327	-5.43641	8.2087	ctrl	CD14+ Monocytes
1328	13.2137	10.9808	ctrl	CD4 T cells
1329	8.15472	10.4906	ctrl	CD8 T cells
1330	5.34364	-2.08975	ctrl	B cells
1331	13.465	12.305	ctrl	CD4 T cells
1332	12.1414	13.7732	ctrl	CD4 T cells
1333	-1.97969	6.3964	ctrl	FCGR3A+ Monocytes
1334	5.48919	8.90452	ctrl	NK cells
1335	-5.32922	9.22753	ctrl	CD14+ Monocytes
1336	5.73603	8.82328	ctrl	NK cells
1337	-4.68744	7.52611	ctrl	CD14+ Monocytes
1338	-5.8468	7.57251	ctrl	CD14+ Monocytes
1339	6.56893	10.2039	ctrl	CD8 T cells
1340	-6.14037	6.4077	ctrl	CD14+ Monocytes
1341	8.1953	9.7229	ctrl	CD8 T cells
1342	-3.94631	10.1666	ctrl	Dendritic cells
1343	-4.03492	11.8794	ctrl	Dendritic cells
1344	7.0062	9.63894	ctrl	NK cells
1345	-6.46456	6.66132	ctrl	CD14+ Monocytes
1346	13.3548	11.0555	ctrl	CD4 T cells
1347	-6.75015	7.80718	ctrl	CD14+ Monocytes
1348	5.72967	-2.8709	ctrl	B cells
1349	5.93351	-2.0161	ctrl	B cells
1350	7.88375	10.6499	ctrl	CD8 T cells
1351	10.9973	14.0711	ctrl	CD4 T cells
1352	5.73902	9.16782	ctrl	NK cells
1353	9.73257	12.4711	ctrl	CD4 T cells
1354	11.6703	13.7154	ctrl	CD4 T cells
1355	-3.2691	6.30253	ctrl	FCGR3A+ Monocytes
1356	12.1085	13.8779	ctrl	CD4 T cells
1357	13.6335	11.2133	ctrl	CD4 T cells
1358	9.61873	11.9513	ctrl	CD4 T cells
1359	5.76179	8.76126	ctrl	NK cells
1360	14.678	13.4638	ctrl	CD4 T cells
1361	6.46271	8.66673	ctrl	NK cells
1362	-7.07687	9.59277	ctrl	CD14+ Monocytes
1363	-3.56989	6.15247	ctrl	FCGR3A+ Monocytes
1364	6.64758	0.784345	ctrl	B cells
1365	-2.80513	6.31896	ctrl	FCGR3A+ Monocytes
1366	11.3356	12.4785	ctrl	CD4 T cells
1367	-5.37546	8.66668	ctrl	CD14+ Monocytes
1368	4.99315	-2.42372	ctrl	B cells
1369	-7.18404	8.14729	ctrl	CD14+ Monocytes
1370	10.5179	11.9684	ctrl	CD4 T cells
1371	6.13998	8.61783	ctrl	NK cells
1372	11.745	12.2746	ctrl	CD4 T cells
1373	12.7931	14.3343	ctrl	CD4 T cells
1374	-4.37344	8.17627	ctrl	CD14+ Monocytes
1375	-6.70842	9.10358	ctrl	CD14+ Monocytes
1376	14.16	13.8938	ctrl	CD4 T cells
1377	14.8304	12.7158	ctrl	CD4 T cells
1378	-4.57901	8.03841	ctrl	Dendritic cells
1379	8.4213	11.2585	ctrl	CD4 T cells
1380	12.9247	13.2149	ctrl	CD4 T cells
1381	7.81801	11.0335	ctrl	CD4 T cells
1382	7.40276	10.1843	ctrl	CD8 T cells
1383	12.7577	14.3086	ctrl	CD4 T cells
1384	-2.84184	6.18983	ctrl	FCGR3A+ Monocytes
1385	6.08186	0.0220462	ctrl	B cells
1386	5.33614	-2.92359	ctrl	B cells
1387	-5.46394	7.22162	ctrl	CD14+ Monocytes
1388	-5.85634	8.35434	ctrl	CD14+ Monocytes
1389	5.98634	-0.4542	ctrl	B cells
1390	-5.75552	7.31998	ctrl	CD14+ Monocytes
1391	-5.73726	10.7559	ctrl	CD14+ Monocytes
1392	-1.90085	5.91207	ctrl	FCGR3A+ Monocytes
1393	-5.58168	6.8173	ctrl	CD14+ Monocytes
1394	5.83237	-3.11985	ctrl	B cells
1395	12.711	13.2545	ctrl	CD4 T cells
1396	12.9156	14.6804	ctrl	CD4 T cells
1397	-6.08543	8.16339	ctrl	CD14+ Monocytes
1398	-2.89891	5.93179	ctrl	FCGR3A+ Monocytes
1399	10.4614	14.0434	ctrl	CD4 T cells
1400	12.233	12.7323	ctrl	CD4 T cells
1401	-4.55994	8.16186	ctrl	CD14+ Monocytes
1402	-6.14528	8.67919	ctrl	CD14+ Monocytes
1403	8.22739	-1.86572	ctrl	B cells
1404	12.9246	4.87374	ctrl	CD4 T cells
1405	11.8127	12.2491	ctrl	CD4 T cells
1406	13.1472	14.2133	ctrl	CD4 T cells
1407	9.86769	14.694	ctrl	CD4 T cells
1408	5.65751	-2.72756	ctrl	B cells
1409	14.228	13.3318	ctrl	CD4 T cells
1410	6.8445	-2.60112	ctrl	B cells
1411	-6.17352	10.0619	ctrl	CD14+ Monocytes
1412	6.52259	0.655775	ctrl	B cells
1413	-4.76079	8.37195	ctrl	CD14+ Monocytes
1414	10.1766	12.8114	ctrl	CD4 T cells
1415	-3.25468	6.30265	ctrl	FCGR3A+ Monocytes
1416	9.56685	13.9292	ctrl	CD4 T cells
1417	-3.4591	6.25391	ctrl	FCGR3A+ Monocytes
1418	-7.44187	7.74039	ctrl	CD14+ Monocytes
1419	8.04546	10.34	ctrl	CD8 T cells
1420	13.644	13.4879	ctrl	CD4 T cells
1421	-5.94075	9.63114	ctrl	CD14+ Monocytes
1422	14.5174	13.295	ctrl	CD4 T cells
1423	9.78558	12.9489	ctrl	CD4 T cells
1424	11.4216	12.8822	ctrl	CD4 T cells
1425	14.8298	13.854	ctrl	CD4 T cells
1426	5.48175	8.10218	ctrl	NK cells
1427	10.4238	12.2847	ctrl	CD4 T cells
1428	-7.25698	8.22472	ctrl	CD14+ Monocytes
1429	11.312	13.8577	ctrl	CD4 T cells
1430	11.156	14.174	ctrl	CD4 T cells
1431	-1.49872	-0.411778	ctrl	Dendritic cells
1432	7.88438	10.7623	ctrl	CD4 T cells
1433	12.6204	13.8951	ctrl	CD4 T cells
1434	-6.25779	8.92744	ctrl	CD14+ Monocytes
1435	-2.97167	6.1948	ctrl	FCGR3A+ Monocytes
1436	8.65013	12.029	ctrl	CD4 T cells
1437	6.26833	8.27091	ctrl	NK cells
1438	-5.62289	8.21269	ctrl	CD14+ Monocytes
1439	5.04242	7.79197	ctrl	NK cells
1440	7.85524	9.73584	ctrl	CD8 T cells
1441	14.8963	13.992	ctrl	CD4 T cells
1442	-6.69765	8.49918	ctrl	CD14+ Monocytes
1443	4.94719	-2.59627	ctrl	B cells
1444	7.10305	-1.97477	ctrl	B cells
1445	-5.77855	7.98029	ctrl	CD14+ Monocytes
1446	13.3931	14.4155	ctrl	CD4 T cells
1447	13.3439	13.361	ctrl	CD4 T cells
1448	-3.97072	11.718	ctrl	Dendritic cells
1449	-6.43948	9.65548	ctrl	CD14+ Monocytes
1450	-4.14612	11.8885	ctrl	Dendritic cells
1451	-2.48069	6.55373	ctrl	FCGR3A+ Monocytes
1452	-2.79817	5.51855	ctrl	FCGR3A+ Monocytes
1453	-5.25864	8.58393	ctrl	CD14+ Monocytes
1454	11.8311	13.775	ctrl	CD4 T cells
1455	-5.06245	8.12484	ctrl	CD14+ Monocytes
1456	-6.4165	7.37152	ctrl	CD14+ Monocytes
1457	-5.88367	6.45867	ctrl	CD14+ Monocytes
1458	11.5557	13.989	ctrl	CD4 T cells
1459	6.79678	9.14555	ctrl	NK cells
1460	12.5959	12.6628	ctrl	CD4 T cells
1461	9.82781	12.8975	ctrl	CD4 T cells
1462	0.466491	14.3768	ctrl	CD14+ Monocytes
1463	7.86688	11.357	ctrl	CD8 T cells
1464	-6.32642	6.40066	ctrl	CD14+ Monocytes
1465	-5.33596	9.4799	ctrl	CD14+ Monocytes
1466	14.3467	13.6342	ctrl	CD4 T cells
1467	6.16468	9.76531	ctrl	NK cells
1468	-1.98775	5.73096	ctrl	FCGR3A+ Monocytes
1469	9.00122	12.8674	ctrl	CD4 T cells
1470	10.1042	13.7717	ctrl	CD4 T cells
1471	8.49136	12.1137	ctrl	CD4 T cells
1472	-6.25705	8.22591	ctrl	CD14+ Monocytes
1473	14.5833	13.3332	ctrl	CD4 T cells
1474	5.43306	9.29615	ctrl	NK cells
1475	8.27434	10.1248	ctrl	CD8 T cells
1476	-2.71653	6.057	ctrl	FCGR3A+ Monocytes
1477	8.34018	10.8185	ctrl	CD8 T cells
1478	13.1306	11.8519	ctrl	CD4 T cells
1479	8.30787	10.8734	ctrl	CD8 T cells
1480	5.0498	7.79391	ctrl	NK cells
1481	5.4071	8.70065	ctrl	NK cells
1482	5.26602	7.74194	ctrl	NK cells
1483	9.42534	12.6745	ctrl	CD4 T cells
1484	9.46372	13.3038	ctrl	CD4 T cells
1485	13.6693	13.7802	ctrl	CD4 T cells
1486	-2.68216	5.84721	ctrl	FCGR3A+ Monocytes
1487	13.3416	4.9335	ctrl	CD4 T cells
1488	-1.98648	5.47501	ctrl	FCGR3A+ Monocytes
1489	4.91582	-2.1528	ctrl	B cells
1490	7.7972	10.4659	ctrl	CD8 T cells
1491	5.96069	8.09361	ctrl	NK cells
1492	10.5036	12.8462	ctrl	CD4 T cells
1493	-5.79365	8.52824	ctrl	CD14+ Monocytes
1494	14.9262	13.2285	ctrl	CD4 T cells
1495	6.83015	8.79648	ctrl	NK cells
1496	13.5116	12.1972	ctrl	CD4 T cells
1497	-5.82601	10.9935	ctrl	CD14+ Monocytes
1498	-6.91342	8.9142	ctrl	CD14+ Monocytes
1499	-6.25209	7.90629	ctrl	CD14+ Monocytes
1500	13.1769	14.2372	ctrl	CD4 T cells
1501	-4.52647	7.87736	ctrl	CD14+ Monocytes
1502	-7.16663	8.6533	ctrl	CD14+ Monocytes
1503	-4.92135	8.89642	ctrl	CD14+ Monocytes
1504	13.8687	14.3724	ctrl	CD4 T cells
1505	-5.73172	7.70221	ctrl	CD14+ Monocytes
1506	12.4105	12.2828	ctrl	CD4 T cells
1507	5.80859	8.46781	ctrl	NK cells
1508	13.5661	14.8542	ctrl	CD4 T cells
1509	11.682	14.2782	ctrl	CD4 T cells
1510	13.0163	5.47747	ctrl	CD4 T cells
1511	12.6949	13.9799	ctrl	CD4 T cells
1512	6.28749	8.46973	ctrl	NK cells
1513	-4.93577	9.60304	ctrl	CD14+ Monocytes
1514	5.86567	-0.691992	ctrl	B cells
1515	5.23409	-2.56301	ctrl	B cells
1516	-6.48235	7.77112	ctrl	CD14+ Monocytes
1517	5.51037	7.79842	ctrl	NK cells
1518	11.9724	13.4105	ctrl	CD4 T cells
1519	11.9848	14.1216	ctrl	CD4 T cells
1520	8.35694	10.0197	ctrl	CD4 T cells
1521	9.30598	14.1074	ctrl	CD4 T cells
1522	12.3793	13.5025	ctrl	CD4 T cells
1523	9.63375	14.1969	ctrl	CD4 T cells
1524	-5.41702	8.34994	ctrl	CD14+ Monocytes
1525	-5.35145	8.26066	ctrl	CD14+ Monocytes
1526	-5.72038	9.07032	ctrl	CD14+ Monocytes
1527	12.8149	14.6883	ctrl	CD4 T cells
1528	6.50671	8.35133	ctrl	NK cells
1529	8.60425	11.9182	ctrl	CD4 T cells
1530	5.30303	-1.40061	ctrl	B cells
1531	6.13369	-0.0606791	ctrl	B cells
1532	9.17759	11.9694	ctrl	CD4 T cells
1533	-6.2421	7.58291	ctrl	CD14+ Monocytes
1534	-6.06589	8.01902	ctrl	CD14+ Monocytes
1535	4.81946	-2.78886	ctrl	B cells
1536	8.84248	12.8731	ctrl	CD4 T cells
1537	11.7517	12.6093	ctrl	CD4 T cells
1538	12.9774	12.75	ctrl	CD4 T cells
1539	10.2366	11.2578	ctrl	CD4 T cells
1540	4.92726	7.85963	ctrl	CD8 T cells
1541	13.9033	13.2632	ctrl	CD4 T cells
1542	13.2247	14.9256	ctrl	CD4 T cells
1543	-2.90722	5.20361	ctrl	FCGR3A+ Monocytes
1544	-5.43964	8.76354	ctrl	CD14+ Monocytes
1545	-6.20226	6.85402	ctrl	CD14+ Monocytes
1546	14.9882	13.9999	ctrl	CD4 T cells
1547	12.9835	12.6375	ctrl	CD4 T cells
1548	-5.31018	10.2942	ctrl	CD14+ Monocytes
1549	13.9941	13.1324	ctrl	CD4 T cells
1550	-6.56176	6.86892	ctrl	CD14+ Monocytes
1551	-4.28851	7.72109	ctrl	CD14+ Monocytes
1552	15.1168	13.0492	ctrl	CD4 T cells
1553	5.43349	8.31111	ctrl	NK cells
1554	13.9638	14.7128	ctrl	CD4 T cells
1555	10.1837	13.2097	ctrl	CD4 T cells
1556	6.43986	-2.74222	ctrl	B cells
1557	-2.37788	5.58314	ctrl	FCGR3A+ Monocytes
1558	14.3977	14.2998	ctrl	CD4 T cells
1559	10.7381	14.2262	ctrl	CD4 T cells
1560	9.65345	13.7679	ctrl	CD4 T cells
1561	5.30564	-2.72186	ctrl	B cells
1562	6.18934	-2.5341	ctrl	B cells
1563	10.5456	12.284	ctrl	CD4 T cells
1564	13.1411	13.8566	ctrl	CD4 T cells
1565	-4.84973	7.90077	ctrl	CD14+ Monocytes
1566	9.37101	11.9266	ctrl	CD4 T cells
1567	13.6927	13.3459	ctrl	CD4 T cells
1568	-4.79995	8.73491	ctrl	CD14+ Monocytes
1569	14.3526	14.6711	ctrl	CD4 T cells
1570	5.49737	-1.35964	ctrl	B cells
1571	-5.23553	8.4378	ctrl	CD14+ Monocytes
1572	13.3434	14.2207	ctrl	CD4 T cells
1573	-4.46172	8.97513	ctrl	CD14+ Monocytes
1574	11.8752	12.1739	ctrl	CD4 T cells
1575	-3.5041	7.0373	ctrl	FCGR3A+ Monocytes
1576	6.2575	0.126173	ctrl	B cells
1577	-5.39903	6.44792	ctrl	CD14+ Monocytes
1578	13.1181	6.23595	ctrl	CD4 T cells
1579	5.04159	9.34212	ctrl	NK cells
1580	9.77921	14.784	ctrl	CD4 T cells
1581	11.1228	13.0119	ctrl	CD4 T cells
1582	13.1734	14.0429	ctrl	CD4 T cells
1583	10.5414	13.8867	ctrl	CD4 T cells
1584	-4.80213	9.73647	ctrl	CD14+ Monocytes
1585	8.96975	11.9837	ctrl	CD4 T cells
1586	6.35153	9.19834	ctrl	CD8 T cells
1587	-5.43152	6.81531	ctrl	CD14+ Monocytes
1588	4.71643	8.64223	ctrl	NK cells
1589	6.51139	9.56807	ctrl	CD8 T cells
1590	-5.95201	6.82058	ctrl	CD14+ Monocytes
1591	12.0864	14.6948	ctrl	CD4 T cells
1592	6.56106	-2.54293	ctrl	B cells
1593	10.5251	13.0322	ctrl	CD4 T cells
1594	12.5716	13.5385	ctrl	CD4 T cells
1595	-5.31311	8.70518	ctrl	CD14+ Monocytes
1596	10.8773	12.2329	ctrl	CD4 T cells
1597	13.6721	13.6557	ctrl	CD4 T cells
1598	13.4504	12.4516	ctrl	CD4 T cells
1599	7.60915	10.7601	ctrl	CD8 T cells
1600	13.5366	14.2296	ctrl	CD4 T cells
1601	8.62259	11.3369	ctrl	CD4 T cells
1602	12.8483	13.0564	ctrl	CD4 T cells
1603	14.0697	12.5256	ctrl	CD4 T cells
1604	12.2839	12.2454	ctrl	CD4 T cells
1605	5.17035	7.84925	ctrl	NK cells
1606	7.73984	-1.76317	ctrl	B cells
1607	14.753	13.0184	ctrl	CD4 T cells
1608	6.02502	-2.21888	ctrl	B cells
1609	-6.09048	9.30814	ctrl	CD14+ Monocytes
1610	10.692	12.4318	ctrl	CD4 T cells
1611	-5.5126	7.6715	ctrl	CD14+ Monocytes
1612	7.95439	10.7613	ctrl	CD8 T cells
1613	7.63591	2.17296	ctrl	CD4 T cells
1614	10.1129	12.6782	ctrl	CD4 T cells
1615	12.4956	13.0285	ctrl	CD4 T cells
1616	-5.55444	7.0726	ctrl	CD14+ Monocytes
1617	10.9051	12.9967	ctrl	CD4 T cells
1618	-5.87187	7.51229	ctrl	CD14+ Monocytes
1619	-4.61881	6.7591	ctrl	CD14+ Monocytes
1620	-6.58492	9.52681	ctrl	CD14+ Monocytes
1621	6.48294	8.77413	ctrl	CD8 T cells
1622	-5.76618	6.88569	ctrl	CD14+ Monocytes
1623	5.63742	10.3402	ctrl	NK cells
1624	14.1199	13.1891	ctrl	CD4 T cells
1625	-4.19847	6.61781	ctrl	FCGR3A+ Monocytes
1626	-4.66169	7.56584	ctrl	CD14+ Monocytes
1627	11.0393	12.3896	ctrl	CD4 T cells
1628	12.8433	14.0212	ctrl	CD4 T cells
1629	9.11156	13.1966	ctrl	CD4 T cells
1630	6.08879	-2.97687	ctrl	B cells
1631	-6.68457	8.20847	ctrl	CD14+ Monocytes
1632	9.42388	13.28	ctrl	CD4 T cells
1633	5.23814	-2.80657	ctrl	B cells
1634	-6.14216	10.0214	ctrl	CD14+ Monocytes
1635	5.30948	8.84643	ctrl	NK cells
1636	8.45359	11.1497	ctrl	CD8 T cells
1637	13.2516	4.59792	ctrl	CD4 T cells
1638	12.1449	14.1238	ctrl	CD4 T cells
1639	10.702	13.9833	ctrl	CD4 T cells
1640	11.6575	12.7365	ctrl	CD4 T cells
1641	13.0782	14.7467	ctrl	CD4 T cells
1642	-6.82583	8.30941	ctrl	CD14+ Monocytes
1643	14.8344	13.5037	ctrl	CD4 T cells
1644	11.387	11.8061	ctrl	CD4 T cells
1645	-6.61498	8.73252	ctrl	CD14+ Monocytes
1646	9.25208	11.7628	ctrl	CD4 T cells
1647	-2.48072	5.83988	ctrl	FCGR3A+ Monocytes
1648	13.6213	12.6483	ctrl	CD4 T cells
1649	12.7836	12.6146	ctrl	CD4 T cells
1650	-1.87807	5.78463	ctrl	FCGR3A+ Monocytes
1651	11.9912	12.7715	ctrl	CD4 T cells
1652	4.62162	-2.70327	ctrl	B cells
1653	9.59179	14.119	ctrl	CD4 T cells
1654	13.6448	11.4204	ctrl	CD4 T cells
1655	8.35511	10.5986	ctrl	CD8 T cells
1656	4.81031	8.07557	ctrl	NK cells
1657	9.71778	11.4084	ctrl	CD4 T cells
1658	11.1877	13.7931	ctrl	CD4 T cells
1659	8.70975	10.2251	ctrl	CD4 T cells
1660	-7.01621	7.8691	ctrl	CD14+ Monocytes
1661	5.5816	-2.91138	ctrl	B cells
1662	5.99114	-0.596412	ctrl	B cells
1663	14.1642	13.1626	ctrl	CD4 T cells
1664	10.004	12.9321	ctrl	CD4 T cells
1665	-6.0985	10.7033	ctrl	CD14+ Monocytes
1666	13.4446	14.0323	ctrl	CD4 T cells
1667	14.4228	12.6371	ctrl	CD4 T cells
1668	12.7344	12.5997	ctrl	CD4 T cells
1669	12.8102	12.097	ctrl	CD4 T cells
1670	12.2531	11.8559	ctrl	CD4 T cells
1671	6.95173	-2.19807	ctrl	B cells
1672	11.7218	12.0599	ctrl	CD4 T cells
1673	9.96587	11.6957	ctrl	CD4 T cells
1674	-5.35397	7.05672	ctrl	CD14+ Monocytes
1675	6.05017	-0.232896	ctrl	B cells
1676	-5.58975	7.91317	ctrl	CD14+ Monocytes
1677	13.1435	12.6771	ctrl	CD4 T cells
1678	5.02417	-2.76137	ctrl	B cells
1679	4.73105	-2.32753	ctrl	B cells
1680	-6.90993	7.34812	ctrl	CD14+ Monocytes
1681	5.40484	-1.85793	ctrl	B cells
1682	12.7631	12.7997	ctrl	CD4 T cells
1683	-5.26558	7.05856	ctrl	CD14+ Monocytes
1684	6.71412	9.6917	ctrl	NK cells
1685	5.48054	-2.18886	ctrl	B cells
1686	9.47455	11.0286	ctrl	CD4 T cells
1687	8.67809	10.9088	ctrl	CD8 T cells
1688	-6.89189	6.97474	ctrl	CD14+ Monocytes
1689	8.75414	11.8503	ctrl	CD4 T cells
1690	12.548	14.4856	ctrl	CD4 T cells
1691	14.4817	14.0593	ctrl	CD4 T cells
1692	5.51909	9.20995	ctrl	NK cells
1693	-2.43077	6.3008	ctrl	FCGR3A+ Monocytes
1694	13.9102	13.2708	ctrl	CD4 T cells
1695	8.24851	10.2861	ctrl	CD8 T cells
1696	10.9407	12.8452	ctrl	CD4 T cells
1697	-3.1479	6.7464	ctrl	FCGR3A+ Monocytes
1698	14.0143	12.6991	ctrl	CD4 T cells
1699	5.88185	9.35357	ctrl	NK cells
1700	11.6812	12.5534	ctrl	CD4 T cells
1701	6.52814	8.4965	ctrl	NK cells
1702	-6.71424	9.28292	ctrl	CD14+ Monocytes
1703	10.0394	12.777	ctrl	CD4 T cells
1704	-6.98515	8.10067	ctrl	CD14+ Monocytes
1705	9.37661	13.7652	ctrl	CD4 T cells
1706	-6.58121	9.78937	ctrl	CD14+ Monocytes
1707	-5.55283	9.12886	ctrl	CD14+ Monocytes
1708	7.31861	10.5372	ctrl	CD8 T cells
1709	-4.88408	8.39933	ctrl	Dendritic cells
1710	-6.02573	8.18199	ctrl	CD14+ Monocytes
1711	4.77887	-2.38198	ctrl	B cells
1712	-4.61766	8.63426	ctrl	CD14+ Monocytes
1713	12.2161	14.4945	ctrl	CD4 T cells
1714	-5.81611	8.09208	ctrl	CD14+ Monocytes
1715	-3.94798	10.122	ctrl	Dendritic cells
1716	-6.41949	6.70423	ctrl	CD14+ Monocytes
1717	-5.85475	7.80751	ctrl	CD14+ Monocytes
1718	-6.95136	9.19516	ctrl	CD14+ Monocytes
1719	-3.887	6.65449	ctrl	FCGR3A+ Monocytes
1720	11.9015	14.6522	ctrl	CD4 T cells
1721	-4.21396	7.88077	ctrl	CD14+ Monocytes
1722	14.6814	13.1084	ctrl	CD4 T cells
1723	5.72093	-2.19484	ctrl	B cells
1724	6.43548	-2.35042	ctrl	B cells
1725	9.34076	11.4627	ctrl	CD4 T cells
1726	13.4061	13.4889	ctrl	CD4 T cells
1727	7.27517	9.86119	ctrl	CD8 T cells
1728	-4.16559	8.00354	ctrl	CD14+ Monocytes
1729	10.5015	14.5854	ctrl	CD4 T cells
1730	8.63541	11.6182	ctrl	CD4 T cells
1731	-5.08895	9.93909	ctrl	CD14+ Monocytes
1732	-6.82242	8.04263	ctrl	CD14+ Monocytes
1733	-5.14186	8.46092	ctrl	CD14+ Monocytes
1734	14.2803	14.0062	ctrl	CD4 T cells
1735	-5.13212	6.93459	ctrl	CD14+ Monocytes
1736	6.55335	8.41673	ctrl	NK cells
1737	6.22267	-1.79008	ctrl	B cells
1738	13.7294	12.8083	ctrl	CD4 T cells
1739	-1.53639	-0.335864	ctrl	Dendritic cells
1740	9.92486	11.7893	ctrl	CD4 T cells
1741	13.2544	4.12657	ctrl	CD4 T cells
1742	-6.78934	6.74075	ctrl	CD14+ Monocytes
1743	14.0936	13.426	ctrl	CD4 T cells
1744	14.305	13.3643	ctrl	CD4 T cells
1745	7.84575	10.6037	ctrl	CD8 T cells
1746	-4.56987	7.78661	ctrl	CD14+ Monocytes
1747	-4.82832	6.76053	ctrl	CD14+ Monocytes
1748	-5.92839	11.0843	ctrl	CD14+ Monocytes
1749	-3.65619	6.90321	ctrl	FCGR3A+ Monocytes
1750	9.35025	11.6258	ctrl	CD4 T cells
1751	13.9904	14.3037	ctrl	CD4 T cells
1752	-4.16793	9.81148	ctrl	Dendritic cells
1753	13.2772	13.373	ctrl	CD4 T cells
1754	-5.80507	9.16094	ctrl	CD14+ Monocytes
1755	-4.97449	7.94361	ctrl	CD14+ Monocytes
1756	12.6488	13.473	ctrl	CD4 T cells
1757	5.25421	8.57595	ctrl	NK cells
1758	5.24254	8.07061	ctrl	NK cells
1759	10.4636	14.0641	ctrl	CD4 T cells
1760	-5.40549	7.35847	ctrl	CD14+ Monocytes
1761	13.1736	12.6279	ctrl	CD4 T cells
1762	7.44174	10.3115	ctrl	CD8 T cells
1763	-5.64052	6.69571	ctrl	CD14+ Monocytes
1764	10.3399	12.9721	ctrl	CD4 T cells
1765	-5.52415	6.60183	ctrl	CD14+ Monocytes
1766	11.225	13.2639	ctrl	CD4 T cells
1767	-4.49061	7.26075	ctrl	CD14+ Monocytes
1768	12.6432	14.2135	ctrl	CD4 T cells
1769	12.5708	12.3666	ctrl	CD4 T cells
1770	6.12809	-0.310363	ctrl	B cells
1771	11.1043	12.0827	ctrl	CD4 T cells
1772	6.76506	9.16844	ctrl	NK cells
1773	9.60536	11.6839	ctrl	CD4 T cells
1774	-5.68847	6.55834	ctrl	CD14+ Monocytes
1775	12.5232	13.0432	ctrl	CD4 T cells
1776	12.893	13.8675	ctrl	CD4 T cells
1777	-2.15262	5.8464	ctrl	FCGR3A+ Monocytes
1778	-5.97495	7.65242	ctrl	CD14+ Monocytes
1779	11.8094	13.2945	ctrl	CD4 T cells
1780	-5.19263	9.86179	ctrl	CD14+ Monocytes
1781	13.3658	13.8608	ctrl	CD4 T cells
1782	11.6871	12.5411	ctrl	CD4 T cells
1783	9.63452	12.4315	ctrl	CD4 T cells
1784	13.5244	13.6498	ctrl	CD4 T cells
1785	10.4787	12.6939	ctrl	CD4 T cells
1786	6.43293	8.40092	ctrl	NK cells
1787	-2.33646	5.7161	ctrl	FCGR3A+ Monocytes
1788	4.74979	-2.48576	ctrl	B cells
1789	6.23349	-0.498646	ctrl	B cells
1790	13.0436	13.2584	ctrl	CD4 T cells
1791	-5.59831	6.73379	ctrl	CD14+ Monocytes
1792	10.9092	14.3627	ctrl	CD4 T cells
1793	13.6658	6.65811	ctrl	CD4 T cells
1794	-3.0056	5.51924	ctrl	FCGR3A+ Monocytes
1795	12.5563	13.613	ctrl	CD4 T cells
1796	-0.174976	11.0637	ctrl	CD14+ Monocytes
1797	10.6566	13.3563	ctrl	CD4 T cells
1798	-7.41537	8.14285	ctrl	CD14+ Monocytes
1799	7.48848	10.5394	ctrl	CD8 T cells
1800	9.67333	13.862	ctrl	CD4 T cells
1801	-5.54454	7.90221	ctrl	CD14+ Monocytes
1802	7.34478	10.8114	ctrl	CD8 T cells
1803	14.4317	13.2028	ctrl	CD4 T cells
1804	6.50671	-2.76632	ctrl	B cells
1805	11.7487	11.9737	ctrl	CD4 T cells
1806	6.62981	9.43811	ctrl	NK cells
1807	-2.75301	5.86251	ctrl	FCGR3A+ Monocytes
1808	-4.19505	7.94148	ctrl	CD14+ Monocytes
1809	10.2105	14.2609	ctrl	CD4 T cells
1810	6.56769	8.4393	ctrl	NK cells
1811	10.1017	13.0612	ctrl	CD4 T cells
1812	14.3764	13.5041	ctrl	CD4 T cells
1813	-4.29491	7.23768	ctrl	CD14+ Monocytes
1814	13.0705	13.6509	ctrl	CD4 T cells
1815	9.83008	13.6587	ctrl	CD4 T cells
1816	11.4124	12.2773	ctrl	CD4 T cells
1817	5.9662	7.92256	ctrl	CD8 T cells
1818	-4.85617	7.36158	ctrl	CD14+ Monocytes
1819	9.12971	13.4463	ctrl	CD4 T cells
1820	7.30389	0.431929	ctrl	B cells
1821	4.64048	-2.41246	ctrl	B cells
1822	13.1981	13.1359	ctrl	CD4 T cells
1823	13.3596	12.9283	ctrl	CD4 T cells
1824	8.28417	10.3796	ctrl	CD8 T cells
1825	-6.60117	7.48982	ctrl	CD14+ Monocytes
1826	13.0574	12.0728	ctrl	CD4 T cells
1827	-2.3685	5.74818	ctrl	FCGR3A+ Monocytes
1828	-6.49552	9.7329	ctrl	CD14+ Monocytes
1829	-6.57552	8.30939	ctrl	CD14+ Monocytes
1830	14.1293	13.6159	ctrl	CD4 T cells
1831	-2.60639	5.93017	ctrl	FCGR3A+ Monocytes
1832	-6.32634	8.31978	ctrl	CD14+ Monocytes
1833	6.02669	-1.3287	ctrl	B cells
1834	12.7971	13.1816	ctrl	CD4 T cells
1835	5.22828	-2.94056	ctrl	B cells
1836	-6.25423	6.96554	ctrl	CD14+ Monocytes
1837	12.575	12.7489	ctrl	CD4 T cells
1838	9.51869	12.7272	ctrl	CD4 T cells
1839	5.972	8.94134	ctrl	NK cells
1840	5.54539	-2.05726	ctrl	B cells
1841	-3.10327	5.73724	ctrl	FCGR3A+ Monocytes
1842	-4.73046	8.06079	ctrl	CD14+ Monocytes
1843	7.90523	10.3558	ctrl	CD8 T cells
1844	7.37464	10.377	ctrl	CD8 T cells
1845	10.9346	12.5034	ctrl	CD4 T cells
1846	12.8662	13.5746	ctrl	CD4 T cells
1847	10.0164	12.5711	ctrl	CD4 T cells
1848	12.7806	5.79999	ctrl	CD4 T cells
1849	12.9304	13.986	ctrl	CD4 T cells
1850	5.28301	-2.5025	ctrl	B cells
1851	-6.88316	9.25465	ctrl	CD14+ Monocytes
1852	9.10528	12.7163	ctrl	CD4 T cells
1853	11.6926	13.6137	ctrl	CD4 T cells
1854	-5.54508	10.1159	ctrl	CD14+ Monocytes
1855	-4.44457	7.75505	ctrl	CD14+ Monocytes
1856	13.6831	13.2936	ctrl	CD4 T cells
1857	10.9898	11.7959	ctrl	CD4 T cells
1858	9.20643	13.1631	ctrl	CD4 T cells
1859	-4.83744	7.56625	ctrl	CD14+ Monocytes
1860	10.8367	12.1333	ctrl	CD4 T cells
1861	13.8056	14.6362	ctrl	CD4 T cells
1862	-4.6474	9.16141	ctrl	CD14+ Monocytes
1863	12.3109	13.8521	ctrl	CD4 T cells
1864	-4.71315	7.15387	ctrl	CD14+ Monocytes
1865	10.3369	13.1015	ctrl	CD4 T cells
1866	9.65417	14.2544	ctrl	CD4 T cells
1867	-5.81446	8.76091	ctrl	CD14+ Monocytes
1868	-5.11351	6.6339	ctrl	CD14+ Monocytes
1869	-6.84937	8.08631	ctrl	CD14+ Monocytes
1870	11.7995	13.6093	ctrl	CD4 T cells
1871	8.11298	10.6193	ctrl	CD8 T cells
1872	-4.83452	7.46139	ctrl	CD14+ Monocytes
1873	10.3454	13.2943	ctrl	CD4 T cells
1874	5.85358	9.39761	ctrl	CD8 T cells
1875	13.7559	12.9493	ctrl	CD4 T cells
1876	9.5444	12.6566	ctrl	CD4 T cells
1877	4.98834	9.27832	ctrl	NK cells
1878	14.866	14.0352	ctrl	CD4 T cells
1879	6.17233	8.75817	ctrl	NK cells
1880	12.4728	12.5423	ctrl	CD4 T cells
1881	14.4434	13.703	ctrl	CD4 T cells
1882	9.55233	12.3181	ctrl	CD4 T cells
1883	-6.93658	8.39034	ctrl	CD14+ Monocytes
1884	-2.73397	5.24094	ctrl	FCGR3A+ Monocytes
1885	-5.24495	8.43667	ctrl	CD14+ Monocytes
1886	-6.59619	8.90358	ctrl	CD14+ Monocytes
1887	13.9113	11.5825	ctrl	CD4 T cells
1888	13.1377	13.5272	ctrl	CD4 T cells
1889	13.2485	14.1586	ctrl	CD4 T cells
1890	11.7606	14.1381	ctrl	CD4 T cells
1891	-6.05196	8.56809	ctrl	CD14+ Monocytes
1892	14.7277	12.948	ctrl	CD4 T cells
1893	-4.38877	9.54109	ctrl	Dendritic cells
1894	5.35297	-2.71201	ctrl	B cells
1895	6.26608	0.0968653	ctrl	B cells
1896	13.6867	13.9342	ctrl	CD4 T cells
1897	-5.88767	6.97247	ctrl	CD14+ Monocytes
1898	-6.93497	7.03459	ctrl	CD14+ Monocytes
1899	-5.65111	7.93096	ctrl	CD14+ Monocytes
1900	5.59176	8.38558	ctrl	NK cells
1901	6.33837	-0.0654337	ctrl	CD4 T cells
1902	-5.82618	9.06344	ctrl	CD14+ Monocytes
1903	5.179	7.89271	ctrl	NK cells
1904	12.0633	14.206	ctrl	CD4 T cells
1905	14.6936	14.0482	ctrl	CD4 T cells
1906	10.2721	12.8965	ctrl	CD4 T cells
1907	-5.19752	10.0845	ctrl	CD14+ Monocytes
1908	8.22378	10.4574	ctrl	CD8 T cells
1909	-5.36767	8.19132	ctrl	CD14+ Monocytes
1910	-5.5398	7.14689	ctrl	CD14+ Monocytes
1911	-5.85266	6.60785	ctrl	CD14+ Monocytes
1912	14.6863	14.025	ctrl	CD4 T cells
1913	10.7253	13.4926	ctrl	CD4 T cells
1914	7.61237	10.8069	ctrl	CD8 T cells
1915	13.9605	14.3783	ctrl	CD4 T cells
1916	-5.1281	8.65869	ctrl	CD14+ Monocytes
1917	6.9354	-2.22044	ctrl	B cells
1918	14.6297	13.7594	ctrl	CD4 T cells
1919	-6.07032	9.96927	ctrl	CD14+ Monocytes
1920	5.64016	8.07421	ctrl	NK cells
1921	12.5036	13.982	ctrl	CD4 T cells
1922	5.77116	-1.10811	ctrl	B cells
1923	5.79212	-2.27988	ctrl	B cells
1924	-6.73023	8.0807	ctrl	CD14+ Monocytes
1925	13.1281	14.3217	ctrl	CD4 T cells
1926	-3.79404	6.87343	ctrl	FCGR3A+ Monocytes
1927	6.58431	8.40144	ctrl	NK cells
1928	6.71442	-2.18084	ctrl	B cells
1929	-6.2629	10.1674	ctrl	CD14+ Monocytes
1930	12.4729	12.5496	ctrl	CD4 T cells
1931	11.6991	13.849	ctrl	CD4 T cells
1932	5.26692	8.01017	ctrl	NK cells
1933	10.0499	13.0403	ctrl	CD4 T cells
1934	8.53074	11.5989	ctrl	CD4 T cells
1935	5.96664	-3.01018	ctrl	B cells
1936	13.0309	12.2274	ctrl	CD4 T cells
1937	10.1914	13.142	ctrl	CD4 T cells
1938	-0.951384	7.44455	ctrl	FCGR3A+ Monocytes
1939	8.87714	11.2956	ctrl	CD4 T cells
1940	15.0577	13.7501	ctrl	CD4 T cells
1941	-5.96312	8.4659	ctrl	CD14+ Monocytes
1942	13.0677	6.38568	ctrl	CD4 T cells
1943	-7.25811	9.27488	ctrl	CD14+ Monocytes
1944	-6.78383	8.66974	ctrl	CD14+ Monocytes
1945	5.47697	8.53199	ctrl	NK cells
1946	6.55951	0.412931	ctrl	B cells
1947	10.1057	11.3367	ctrl	CD4 T cells
1948	12.8055	13.5176	ctrl	CD4 T cells
1949	11.2192	13.8519	ctrl	CD4 T cells
1950	-6.09755	10.9145	ctrl	CD14+ Monocytes
1951	11.9859	12.5557	ctrl	CD4 T cells
1952	5.721	9.2899	ctrl	NK cells
1953	12.1052	14.4632	ctrl	CD4 T cells
1954	-4.95748	9.32966	ctrl	CD14+ Monocytes
1955	9.99464	13.8242	ctrl	CD4 T cells
1956	-5.45788	7.98749	ctrl	CD14+ Monocytes
1957	8.94299	12.0712	ctrl	CD4 T cells
1958	13.2924	14.3764	ctrl	CD4 T cells
1959	12.8489	13.1913	ctrl	CD4 T cells
1960	-7.24091	7.96133	ctrl	CD14+ Monocytes
1961	-4.84121	7.99721	ctrl	CD14+ Monocytes
1962	12.7469	13.6823	ctrl	CD4 T cells
1963	5.25706	8.84778	ctrl	NK cells
1964	-5.49213	7.19902	ctrl	CD14+ Monocytes
1965	14.8473	13.5971	ctrl	CD4 T cells
1966	6.21834	-1.83272	ctrl	B cells
1967	-6.53755	7.67705	ctrl	CD14+ Monocytes
1968	9.35997	14.0437	ctrl	CD4 T cells
1969	13.5067	12.9059	ctrl	CD4 T cells
1970	14.4773	14.0854	ctrl	CD4 T cells
1971	7.8017	10.3684	ctrl	CD8 T cells
1972	8.16205	10.8474	ctrl	CD8 T cells
1973	5.97017	-0.240875	ctrl	B cells
1974	-7.37459	8.20216	ctrl	CD14+ Monocytes
1975	12.5769	12.9714	ctrl	CD4 T cells
1976	8.02502	10.7093	ctrl	CD8 T cells
1977	5.90989	-0.698061	ctrl	B cells
1978	-6.94781	9.37359	ctrl	CD14+ Monocytes
1979	7.21433	10.1284	ctrl	CD8 T cells
1980	6.30621	8.95728	ctrl	NK cells
1981	-6.16317	9.40095	ctrl	CD14+ Monocytes
1982	13.0116	14.4186	ctrl	CD4 T cells
1983	-3.91644	10.4882	ctrl	Dendritic cells
1984	-7.0097	8.95331	ctrl	CD14+ Monocytes
1985	10.3093	12.9601	ctrl	CD4 T cells
1986	9.67145	12.7836	ctrl	CD4 T cells
1987	12.4156	12.9555	ctrl	CD4 T cells
1988	11.4723	12.4622	ctrl	CD4 T cells
1989	-7.2251	8.31634	ctrl	CD14+ Monocytes
1990	8.26654	11.6803	ctrl	CD4 T cells
1991	4.90672	9.90077	ctrl	NK cells
1992	7.81349	10.6196	ctrl	CD8 T cells
1993	-6.51175	7.69707	ctrl	CD14+ Monocytes
1994	11.2252	12.4113	ctrl	CD4 T cells
1995	14.5837	14.0592	ctrl	CD4 T cells
1996	5.88596	8.35118	ctrl	NK cells
1997	-3.62185	6.04342	ctrl	FCGR3A+ Monocytes
1998	10.8615	14.0133	ctrl	CD4 T cells
[truncated: 22,674 more rows]

## Sheet: SupFig2_d
	scPCA Factor 1	scPCA Factor 2	label	cell_type
0	-0.293155	0.159163	ctrl	CD14+ Monocytes
1	-0.325124	0.242692	ctrl	CD14+ Monocytes
2	0.00718978	0.139301	ctrl	CD4 T cells
3	-0.315598	0.287209	ctrl	CD14+ Monocytes
4	-0.0178951	0.115943	ctrl	Dendritic cells
5	0.0847559	0.124647	ctrl	CD4 T cells
6	-0.306767	0.180359	ctrl	CD14+ Monocytes
7	0.156532	0.0146457	ctrl	CD4 T cells
8	-0.309364	0.101847	ctrl	CD14+ Monocytes
9	0.097829	0.0224186	ctrl	NK cells
10	0.0516787	0.0854721	ctrl	CD4 T cells
11	0.125295	0.125195	ctrl	CD4 T cells
12	0.186717	0.113977	ctrl	CD4 T cells
13	0.0560409	0.0565206	ctrl	CD4 T cells
14	0.149641	0.0585231	ctrl	CD8 T cells
15	0.0731032	0.0477112	ctrl	B cells
16	-0.407919	0.22523	ctrl	CD14+ Monocytes
17	0.141659	0.0430526	ctrl	CD8 T cells
18	0.130055	0.123757	ctrl	CD4 T cells
19	0.123741	0.0758734	ctrl	CD4 T cells
20	-0.295833	0.0852419	ctrl	CD14+ Monocytes
21	0.145491	0.0915505	ctrl	CD4 T cells
22	0.123792	0.0490984	ctrl	B cells
23	0.107296	0.0590874	ctrl	NK cells
24	0.193281	0.109553	ctrl	CD4 T cells
25	0.0338257	0.155706	ctrl	CD4 T cells
26	0.14842	0.00380915	ctrl	CD4 T cells
27	-0.238493	0.103854	ctrl	CD14+ Monocytes
28	0.15505	0.0597359	ctrl	CD4 T cells
29	0.0552073	0.144358	ctrl	B cells
30	0.0613887	0.136933	ctrl	CD4 T cells
31	0.204101	0.122507	ctrl	CD4 T cells
32	-0.320206	0.167475	ctrl	CD14+ Monocytes
33	0.13304	0.044142	ctrl	CD4 T cells
34	0.178064	0.068533	ctrl	CD4 T cells
35	0.138563	0.0845567	ctrl	CD4 T cells
36	0.182598	0.0198311	ctrl	CD4 T cells
37	0.165787	0.0986272	ctrl	CD4 T cells
38	0.0247627	0.173827	ctrl	B cells
39	0.173441	0.0860914	ctrl	CD4 T cells
40	-0.346434	0.215337	ctrl	CD14+ Monocytes
41	-0.214576	0.190783	ctrl	CD14+ Monocytes
42	-0.227351	0.0212481	ctrl	FCGR3A+ Monocytes
43	0.156962	-0.0101415	ctrl	CD4 T cells
44	0.128691	0.149417	ctrl	B cells
45	0.0223763	0.0544701	ctrl	B cells
46	0.140442	0.107017	ctrl	CD4 T cells
47	-0.333152	0.112165	ctrl	CD14+ Monocytes
48	0.220732	0.094199	ctrl	CD4 T cells
49	-0.216684	0.201231	ctrl	Dendritic cells
50	0.146662	0.141215	ctrl	CD4 T cells
51	-0.275625	0.14036	ctrl	CD14+ Monocytes
52	0.162737	0.0828389	ctrl	CD4 T cells
53	-0.219179	0.0250579	ctrl	FCGR3A+ Monocytes
54	-0.22496	0.0951848	ctrl	CD14+ Monocytes
55	0.216464	0.119614	ctrl	CD4 T cells
56	-0.357777	0.221488	ctrl	Megakaryocytes
57	0.0542428	0.0341663	ctrl	B cells
58	0.116364	0.0240674	ctrl	CD4 T cells
59	-0.341866	0.270069	ctrl	CD14+ Monocytes
60	-0.343846	0.227558	ctrl	Megakaryocytes
61	0.153613	-0.0620646	ctrl	CD4 T cells
62	0.0446808	0.00737665	ctrl	NK cells
63	0.0412894	0.142109	ctrl	B cells
64	-0.2243	0.0784561	ctrl	FCGR3A+ Monocytes
65	0.191713	0.0316248	ctrl	CD4 T cells
66	0.105729	0.128543	ctrl	NK cells
67	0.0912873	0.0588035	ctrl	CD4 T cells
68	0.136664	0.0716246	ctrl	CD4 T cells
69	-0.338023	0.162812	ctrl	CD14+ Monocytes
70	0.174399	0.0356399	ctrl	CD4 T cells
71	-0.355791	0.227565	ctrl	CD14+ Monocytes
72	0.20217	0.017384	ctrl	CD4 T cells
73	0.212542	0.0818231	ctrl	CD4 T cells
74	0.0610228	0.030446	ctrl	NK cells
75	0.137776	0.0129284	ctrl	CD8 T cells
76	0.193299	0.0191614	ctrl	CD4 T cells
77	-0.34265	0.145339	ctrl	CD14+ Monocytes
78	0.176599	0.0910184	ctrl	CD4 T cells
79	0.223453	0.0585962	ctrl	CD4 T cells
80	0.122567	0.0906418	ctrl	CD4 T cells
81	-0.372714	0.285438	ctrl	CD14+ Monocytes
82	0.199648	0.00627996	ctrl	CD4 T cells
83	0.124816	0.0944698	ctrl	CD4 T cells
84	0.126186	0.0381329	ctrl	CD8 T cells
85	0.170162	0.100794	ctrl	CD4 T cells
86	-0.305943	-0.000965387	ctrl	CD14+ Monocytes
87	0.0826313	0.11898	ctrl	CD8 T cells
88	0.152317	0.0653547	ctrl	CD4 T cells
89	0.11882	0.179705	ctrl	CD4 T cells
90	0.192601	-0.0186728	ctrl	CD4 T cells
91	0.17636	0.0592644	ctrl	CD4 T cells
92	-0.260319	-0.06441	ctrl	CD14+ Monocytes
93	0.0844022	0.022489	ctrl	CD8 T cells
94	0.0779665	0.0370885	ctrl	CD8 T cells
95	0.187088	0.00721151	ctrl	CD4 T cells
96	0.0797182	0.0654875	ctrl	CD4 T cells
97	0.0481249	0.0348702	ctrl	CD8 T cells
98	-0.304543	0.149073	ctrl	CD14+ Monocytes
99	0.194556	0.119496	ctrl	CD4 T cells
100	0.194523	0.115087	ctrl	CD4 T cells
101	0.0857033	0.144388	ctrl	CD4 T cells
102	-0.222258	0.0164785	ctrl	FCGR3A+ Monocytes
103	0.0641672	0.029772	ctrl	CD8 T cells
104	0.103018	0.012265	ctrl	NK cells
105	-0.330325	0.19216	ctrl	CD14+ Monocytes
106	0.18724	0.126689	ctrl	CD4 T cells
107	-0.26453	0.21152	ctrl	CD14+ Monocytes
108	0.218014	0.10559	ctrl	CD4 T cells
109	-0.273523	0.122718	ctrl	CD14+ Monocytes
110	0.0778402	0.121856	ctrl	B cells
111	0.120667	-0.00232966	ctrl	CD8 T cells
112	0.109599	-0.0168852	ctrl	NK cells
113	-0.225548	-0.01741	ctrl	FCGR3A+ Monocytes
114	0.156932	0.0992116	ctrl	CD4 T cells
115	0.00841835	0.0898239	ctrl	B cells
116	0.150487	-0.0428276	ctrl	CD4 T cells
117	0.120643	0.148526	ctrl	CD4 T cells
118	-0.294803	0.146891	ctrl	FCGR3A+ Monocytes
119	0.160104	0.0826205	ctrl	CD4 T cells
120	-0.275302	0.151573	ctrl	CD14+ Monocytes
121	-0.251825	0.13773	ctrl	FCGR3A+ Monocytes
122	-0.104223	0.158854	ctrl	FCGR3A+ Monocytes
123	0.0274774	0.0880191	ctrl	B cells
124	0.126285	0.0817958	ctrl	CD4 T cells
125	0.144882	0.121512	ctrl	B cells
126	0.109319	0.114	ctrl	B cells
127	0.0725635	0.0863213	ctrl	B cells
128	0.173986	0.0666762	ctrl	CD4 T cells
129	0.0410028	-0.115504	ctrl	NK cells
130	-0.250123	0.125009	ctrl	FCGR3A+ Monocytes
131	0.112896	0.111953	ctrl	CD4 T cells
132	0.125603	0.0916455	ctrl	B cells
133	0.205372	0.0397283	ctrl	CD4 T cells
134	0.12217	0.0872388	ctrl	CD4 T cells
135	-0.296142	0.320435	ctrl	CD14+ Monocytes
136	0.19603	0.0957908	ctrl	CD4 T cells
137	0.110957	0.106274	ctrl	CD4 T cells
138	-0.147729	0.218984	ctrl	CD14+ Monocytes
139	-0.32501	0.236835	ctrl	CD14+ Monocytes
140	0.067935	-0.0578528	ctrl	NK cells
141	0.153426	0.0362129	ctrl	CD4 T cells
142	-0.2377	0.00881836	ctrl	FCGR3A+ Monocytes
143	-0.307263	0.156208	ctrl	CD14+ Monocytes
144	0.129145	0.047673	ctrl	CD4 T cells
145	0.0649566	0.109792	ctrl	B cells
146	-0.255526	0.202628	ctrl	CD14+ Monocytes
147	-0.185933	-0.0427938	ctrl	FCGR3A+ Monocytes
148	-0.352724	0.327657	ctrl	CD14+ Monocytes
149	0.0450669	0.103772	ctrl	NK cells
150	-0.0976964	0.15985	ctrl	Dendritic cells
151	-0.256385	0.0479719	ctrl	CD14+ Monocytes
152	0.189633	0.119892	ctrl	CD4 T cells
153	0.112059	0.0043932	ctrl	B cells
154	0.176316	-0.0213159	ctrl	CD4 T cells
155	0.136384	0.089566	ctrl	CD4 T cells
156	-0.284359	0.146258	ctrl	CD14+ Monocytes
157	-0.299973	0.188464	ctrl	CD14+ Monocytes
158	0.147499	0.064975	ctrl	CD4 T cells
159	0.181196	0.0191421	ctrl	CD4 T cells
160	-0.314509	0.268808	ctrl	CD14+ Monocytes
161	0.121683	0.010152	ctrl	CD4 T cells
162	-0.246457	0.11354	ctrl	CD14+ Monocytes
163	0.150319	0.0302867	ctrl	CD4 T cells
164	0.114254	0.145932	ctrl	CD4 T cells
165	-0.278087	0.234823	ctrl	CD14+ Monocytes
166	0.0876056	0.187788	ctrl	CD4 T cells
167	0.118335	-0.00496843	ctrl	CD8 T cells
168	0.0685813	0.0488993	ctrl	NK cells
169	0.0739788	0.184635	ctrl	B cells
170	0.15482	0.023799	ctrl	CD4 T cells
171	0.172798	0.0304631	ctrl	CD4 T cells
172	0.132429	0.117115	ctrl	CD8 T cells
173	0.103934	0.0658718	ctrl	CD4 T cells
174	0.0900836	0.116259	ctrl	B cells
175	-0.292613	0.213704	ctrl	CD14+ Monocytes
176	0.149376	0.0824388	ctrl	CD4 T cells
177	0.188437	0.135387	ctrl	CD4 T cells
178	0.095011	0.061583	ctrl	CD8 T cells
179	0.098929	-0.156643	ctrl	CD4 T cells
180	0.161586	0.0182912	ctrl	CD4 T cells
181	0.201511	0.0251076	ctrl	CD4 T cells
182	0.106478	0.0452505	ctrl	CD4 T cells
183	-0.2788	0.0651556	ctrl	FCGR3A+ Monocytes
184	0.157551	0.179702	ctrl	CD4 T cells
185	0.0902383	-0.0384725	ctrl	B cells
186	0.0648332	0.210759	ctrl	B cells
187	-0.384276	0.153024	ctrl	CD14+ Monocytes
188	0.178015	0.184134	ctrl	CD4 T cells
189	-0.33358	0.240447	ctrl	CD14+ Monocytes
190	0.115385	0.0584642	ctrl	CD4 T cells
191	-0.213498	0.0846689	ctrl	CD14+ Monocytes
192	0.137737	0.0891913	ctrl	NK cells
193	-0.295575	0.147507	ctrl	CD14+ Monocytes
194	0.175896	-0.0543915	ctrl	CD4 T cells
195	0.153498	0.0835691	ctrl	CD4 T cells
196	-0.337612	0.176103	ctrl	FCGR3A+ Monocytes
197	0.184555	0.0543438	ctrl	CD4 T cells
198	0.0742728	0.10567	ctrl	B cells
199	0.0600479	0.0870699	ctrl	CD8 T cells
200	-0.34585	0.240366	ctrl	CD14+ Monocytes
201	0.135145	0.0560765	ctrl	CD8 T cells
202	0.18073	0.0211872	ctrl	CD4 T cells
203	-0.27178	0.155523	ctrl	CD14+ Monocytes
204	0.116733	0.120715	ctrl	B cells
205	0.17454	0.0270177	ctrl	CD4 T cells
206	-0.268499	0.156161	ctrl	CD14+ Monocytes
207	0.17232	0.0262197	ctrl	CD4 T cells
208	0.0640564	0.151315	ctrl	CD4 T cells
209	0.137702	0.011766	ctrl	CD4 T cells
210	0.0758653	0.0232783	ctrl	B cells
211	-0.264991	0.122831	ctrl	CD14+ Monocytes
212	-0.202404	0.130031	ctrl	CD14+ Monocytes
213	-0.261329	0.196181	ctrl	CD14+ Monocytes
214	0.152739	0.107567	ctrl	CD4 T cells
215	-0.278191	0.202792	ctrl	CD14+ Monocytes
216	-0.315758	0.203919	ctrl	CD14+ Monocytes
217	0.0414372	0.0739476	ctrl	NK cells
218	0.190953	0.05814	ctrl	CD4 T cells
219	-0.175382	0.219401	ctrl	Dendritic cells
220	0.243841	0.0668074	ctrl	CD4 T cells
221	0.17685	0.065741	ctrl	CD4 T cells
222	0.105207	0.114055	ctrl	B cells
223	0.0552812	0.138909	ctrl	B cells
224	0.0995549	0.137124	ctrl	B cells
225	0.0595585	0.108354	ctrl	Dendritic cells
226	0.179977	0.088925	ctrl	CD4 T cells
227	-0.323093	0.147224	ctrl	CD14+ Monocytes
228	0.116728	0.0955468	ctrl	NK cells
229	-0.316772	0.224467	ctrl	CD14+ Monocytes
230	0.121404	0.0813108	ctrl	CD4 T cells
231	0.12452	0.10341	ctrl	B cells
232	0.0854378	0.0964772	ctrl	B cells
233	0.115909	0.0653598	ctrl	CD4 T cells
234	0.196595	0.1065	ctrl	CD4 T cells
235	-0.244721	0.209775	ctrl	FCGR3A+ Monocytes
236	0.193087	-0.0198746	ctrl	CD4 T cells
237	-0.355053	0.123031	ctrl	CD14+ Monocytes
238	0.138233	0.116076	ctrl	CD4 T cells
239	0.10014	0.139148	ctrl	CD4 T cells
240	0.169315	0.0938455	ctrl	B cells
241	0.097184	0.039961	ctrl	CD8 T cells
242	0.126847	0.106262	ctrl	CD4 T cells
243	0.126405	0.0398343	ctrl	CD4 T cells
244	-0.350636	0.253277	ctrl	CD14+ Monocytes
245	0.161714	0.0905253	ctrl	CD4 T cells
246	0.111021	0.0903215	ctrl	CD4 T cells
247	-0.323824	0.225849	ctrl	CD14+ Monocytes
248	-0.295578	0.173774	ctrl	CD14+ Monocytes
249	-0.361561	0.223258	ctrl	CD14+ Monocytes
250	0.00727469	0.0851283	ctrl	NK cells
251	-0.276864	0.108642	ctrl	CD14+ Monocytes
252	0.152263	0.0457824	ctrl	CD4 T cells
253	0.210632	0.0240706	ctrl	CD4 T cells
254	0.102841	0.151175	ctrl	B cells
255	0.180995	0.083976	ctrl	CD4 T cells
256	0.0849568	0.0842221	ctrl	B cells
257	0.101821	0.0421206	ctrl	B cells
258	0.141844	0.0854428	ctrl	CD4 T cells
259	0.162145	0.111385	ctrl	CD4 T cells
260	-0.319939	0.212287	ctrl	CD14+ Monocytes
261	-0.265544	0.301227	ctrl	CD14+ Monocytes
262	-0.262309	0.183665	ctrl	CD14+ Monocytes
263	0.171007	0.0423502	ctrl	CD4 T cells
264	-0.273557	0.268668	ctrl	Megakaryocytes
265	-0.29143	0.1893	ctrl	CD14+ Monocytes
266	0.122961	0.0976993	ctrl	CD4 T cells
267	-0.246364	0.0853737	ctrl	Dendritic cells
268	0.188482	0.0756142	ctrl	CD4 T cells
269	-0.296046	0.284807	ctrl	CD14+ Monocytes
270	0.0543613	0.0118796	ctrl	B cells
271	0.0922784	0.0235522	ctrl	CD8 T cells
272	-0.325361	0.201447	ctrl	CD14+ Monocytes
273	-0.268681	0.187134	ctrl	CD14+ Monocytes
274	-0.30126	0.136998	ctrl	CD14+ Monocytes
275	-0.290171	0.218778	ctrl	CD14+ Monocytes
276	0.12871	0.103688	ctrl	CD4 T cells
277	0.075295	0.0690254	ctrl	B cells
278	-0.0402942	0.162597	ctrl	B cells
279	0.0180683	0.108998	ctrl	B cells
280	-0.317575	0.305973	ctrl	CD14+ Monocytes
281	0.0887168	0.0894602	ctrl	B cells
282	0.0694641	0.0631068	ctrl	B cells
283	0.0919687	0.0989039	ctrl	B cells
284	0.0903565	0.0565781	ctrl	CD8 T cells
285	0.114639	0.0195351	ctrl	CD4 T cells
286	0.0769951	0.0946628	ctrl	NK cells
287	0.190206	0.107783	ctrl	CD4 T cells
288	0.103272	0.120295	ctrl	B cells
289	0.135692	0.0574449	ctrl	CD4 T cells
290	0.0465868	-0.0446228	ctrl	NK cells
291	-0.170461	0.158089	ctrl	CD14+ Monocytes
292	0.0911055	0.115731	ctrl	B cells
293	0.10593	0.123458	ctrl	B cells
294	-0.312718	0.162349	ctrl	CD14+ Monocytes
295	0.102141	0.102892	ctrl	B cells
296	0.184718	0.0680603	ctrl	CD4 T cells
297	-0.280653	0.154737	ctrl	CD14+ Monocytes
298	0.121238	0.00418518	ctrl	CD8 T cells
299	0.20509	0.0218702	ctrl	CD4 T cells
300	0.19524	0.0564925	ctrl	CD4 T cells
301	-0.147084	0.210525	ctrl	Dendritic cells
302	-0.293315	0.130842	ctrl	CD14+ Monocytes
303	-0.323261	0.215906	ctrl	CD14+ Monocytes
304	0.147498	0.122485	ctrl	CD4 T cells
305	-0.266372	0.177322	ctrl	CD14+ Monocytes
306	0.0772673	0.00422373	ctrl	NK cells
307	-0.306461	0.0419966	ctrl	CD14+ Monocytes
308	0.222927	0.0341769	ctrl	CD4 T cells
309	-0.345874	0.199955	ctrl	CD14+ Monocytes
310	0.0785927	0.100493	ctrl	B cells
311	0.100175	0.0858813	ctrl	B cells
312	0.209305	0.0361358	ctrl	CD4 T cells
313	0.218617	0.0830471	ctrl	CD4 T cells
314	0.15596	-0.00579137	ctrl	CD4 T cells
315	0.0952631	0.169908	ctrl	NK cells
316	0.176974	0.0195682	ctrl	CD4 T cells
317	0.108864	0.139666	ctrl	B cells
318	0.148833	0.0847283	ctrl	CD8 T cells
319	-0.325577	0.249133	ctrl	CD14+ Monocytes
320	0.202061	0.0887549	ctrl	CD4 T cells
321	0.139958	0.0516118	ctrl	CD4 T cells
322	-0.318265	0.220911	ctrl	CD14+ Monocytes
323	-0.187136	0.0434362	ctrl	CD14+ Monocytes
324	0.142074	0.00883115	ctrl	CD4 T cells
325	0.0722058	0.166814	ctrl	NK cells
326	0.156539	0.124011	ctrl	CD4 T cells
327	-0.18181	0.049821	ctrl	FCGR3A+ Monocytes
328	0.149628	0.0355772	ctrl	CD4 T cells
329	0.0880654	0.0158355	ctrl	CD4 T cells
330	0.197425	0.0939489	ctrl	CD4 T cells
331	0.0964199	0.0238263	ctrl	CD8 T cells
332	0.0990521	0.0245946	ctrl	NK cells
333	0.173959	0.0231057	ctrl	CD8 T cells
334	-0.292869	0.0923219	ctrl	CD14+ Monocytes
335	0.146388	0.0885165	ctrl	B cells
336	0.0521408	0.078435	ctrl	NK cells
337	-0.366238	0.294384	ctrl	CD14+ Monocytes
338	0.0574012	0.123958	ctrl	CD8 T cells
339	0.103975	0.187899	ctrl	CD4 T cells
340	0.146255	0.0324291	ctrl	CD4 T cells
341	0.0907875	0.0477062	ctrl	CD4 T cells
342	0.213405	0.0361604	ctrl	CD4 T cells
343	0.0962728	0.0947692	ctrl	CD8 T cells
344	-0.256844	0.0311802	ctrl	CD14+ Monocytes
345	0.169754	0.0752307	ctrl	CD4 T cells
346	0.115239	0.0857862	ctrl	CD4 T cells
347	0.182994	0.162492	ctrl	CD4 T cells
348	-0.133356	-0.0172087	ctrl	FCGR3A+ Monocytes
349	-0.208958	0.00106425	ctrl	CD14+ Monocytes
350	0.125791	-0.011505	ctrl	CD8 T cells
351	-0.310274	0.0630656	ctrl	CD14+ Monocytes
352	-0.34499	0.185322	ctrl	CD14+ Monocytes
353	0.178259	0.0394201	ctrl	CD4 T cells
354	0.0370223	-0.142173	ctrl	NK cells
355	0.195847	0.0467312	ctrl	CD4 T cells
356	0.211791	0.0885423	ctrl	CD4 T cells
357	0.0901485	0.0591889	ctrl	B cells
358	0.12762	0.100538	ctrl	CD8 T cells
359	0.147221	-0.0193372	ctrl	CD4 T cells
360	0.10378	0.0777808	ctrl	CD4 T cells
361	0.00397015	0.0300865	ctrl	NK cells
362	0.201232	0.0499299	ctrl	CD4 T cells
363	-0.33282	0.121551	ctrl	CD14+ Monocytes
364	0.188953	0.100704	ctrl	CD4 T cells
365	0.110617	0.0463197	ctrl	CD4 T cells
366	-0.299699	0.261027	ctrl	CD14+ Monocytes
367	0.134563	0.0761058	ctrl	CD4 T cells
368	0.110319	0.025244	ctrl	CD4 T cells
369	0.0762946	0.137918	ctrl	B cells
370	-0.249722	0.0709131	ctrl	FCGR3A+ Monocytes
371	0.0493233	0.00496227	ctrl	NK cells
372	-0.106653	0.103257	ctrl	CD14+ Monocytes
373	-0.338167	0.229104	ctrl	CD14+ Monocytes
374	0.176239	0.0923836	ctrl	CD4 T cells
375	-0.146035	0.157711	ctrl	Dendritic cells
376	-0.273483	0.291489	ctrl	Dendritic cells
377	0.177357	0.0922588	ctrl	CD4 T cells
378	-0.270497	0.0977632	ctrl	CD14+ Monocytes
379	0.120244	0.112682	ctrl	CD4 T cells
380	0.162445	0.0648393	ctrl	CD4 T cells
381	0.182758	0.0632298	ctrl	CD4 T cells
382	-0.233851	0.154657	ctrl	CD14+ Monocytes
383	0.083656	0.102204	ctrl	CD4 T cells
384	0.104019	0.0525353	ctrl	CD4 T cells
385	-0.353679	0.179048	ctrl	CD14+ Monocytes
386	-0.278417	0.266091	ctrl	CD14+ Monocytes
387	0.114863	0.096246	ctrl	B cells
388	-0.25784	0.221289	ctrl	CD14+ Monocytes
389	-0.265458	0.219959	ctrl	CD14+ Monocytes
390	0.0770408	0.079669	ctrl	B cells
391	-0.299325	0.232845	ctrl	CD14+ Monocytes
392	0.204943	0.0678953	ctrl	CD4 T cells
393	-0.307043	0.0182102	ctrl	FCGR3A+ Monocytes
394	0.0738855	0.0694158	ctrl	B cells
395	0.174084	-0.00150576	ctrl	CD4 T cells
396	0.0869916	0.0449993	ctrl	CD8 T cells
397	-0.173423	0.195478	ctrl	Dendritic cells
398	0.202259	-0.00737236	ctrl	CD4 T cells
399	-0.198101	0.0908334	ctrl	FCGR3A+ Monocytes
400	0.0995905	0.0792095	ctrl	CD4 T cells
401	0.0689896	0.103039	ctrl	CD4 T cells
402	0.169586	0.0208219	ctrl	CD4 T cells
403	0.131407	0.0467975	ctrl	CD4 T cells
404	-0.342303	0.163605	ctrl	CD14+ Monocytes
405	-0.234965	0.219139	ctrl	CD14+ Monocytes
406	0.0921653	0.147406	ctrl	B cells
407	0.0766125	0.0368791	ctrl	CD8 T cells
408	-0.361894	0.218075	ctrl	CD14+ Monocytes
409	-0.223993	-0.118159	ctrl	FCGR3A+ Monocytes
410	0.0752424	0.0624603	ctrl	B cells
411	0.144425	0.0199878	ctrl	CD4 T cells
412	0.0561964	0.0836263	ctrl	B cells
413	0.0948682	-0.0320012	ctrl	CD8 T cells
414	-0.218379	0.160181	ctrl	FCGR3A+ Monocytes
415	0.176723	0.0356062	ctrl	CD4 T cells
416	-0.253517	-0.0218162	ctrl	FCGR3A+ Monocytes
417	-0.248473	0.279816	ctrl	CD14+ Monocytes
418	0.147396	0.0936746	ctrl	CD4 T cells
419	-0.236938	0.154371	ctrl	CD14+ Monocytes
420	-0.213913	0.0632971	ctrl	CD14+ Monocytes
421	0.101193	0.0469499	ctrl	B cells
422	0.0711975	0.104488	ctrl	B cells
423	0.128784	0.0623023	ctrl	CD4 T cells
424	-0.0233389	0.136462	ctrl	B cells
425	0.0474158	0.079297	ctrl	B cells
426	0.19044	-0.0051419	ctrl	CD4 T cells
427	0.165877	0.0262004	ctrl	CD4 T cells
428	0.11775	-0.00894194	ctrl	CD8 T cells
429	0.112698	0.107458	ctrl	CD4 T cells
430	0.166343	0.0520874	ctrl	CD4 T cells
431	-0.224341	0.0930524	ctrl	FCGR3A+ Monocytes
432	-0.275126	0.1338	ctrl	FCGR3A+ Monocytes
433	0.0923725	0.134276	ctrl	B cells
434	-0.307788	0.187894	ctrl	CD14+ Monocytes
435	0.0947251	0.0319537	ctrl	CD8 T cells
436	0.199122	0.0539761	ctrl	CD4 T cells
437	0.0432138	0.089472	ctrl	B cells
438	-0.210447	0.153678	ctrl	CD14+ Monocytes
439	-0.276333	-0.0613905	ctrl	CD14+ Monocytes
440	0.0894857	0.0336866	ctrl	CD4 T cells
441	-0.310818	0.237875	ctrl	CD14+ Monocytes
442	-0.249327	0.193819	ctrl	CD14+ Monocytes
443	0.20911	-0.00827193	ctrl	CD4 T cells
444	0.191821	0.07426	ctrl	CD4 T cells
445	-0.305797	0.242124	ctrl	CD14+ Monocytes
446	0.0972168	0.00971446	ctrl	CD8 T cells
447	0.0272348	0.124245	ctrl	B cells
448	0.12904	0.128407	ctrl	CD4 T cells
449	0.164449	0.0643955	ctrl	CD8 T cells
450	0.110187	0.0927144	ctrl	CD4 T cells
451	0.0196993	0.0521161	ctrl	NK cells
452	0.0926318	-0.0595455	ctrl	CD8 T cells
453	-0.333832	0.248381	ctrl	CD14+ Monocytes
454	0.0573149	0.12451	ctrl	B cells
455	0.107522	0.0358957	ctrl	B cells
456	-0.114768	0.143414	ctrl	Dendritic cells
457	0.230909	0.0168585	ctrl	CD4 T cells
458	-0.351756	0.208464	ctrl	CD14+ Monocytes
459	0.173022	0.0183501	ctrl	CD4 T cells
460	-0.339494	0.185531	ctrl	CD14+ Monocytes
461	0.0674261	0.0511702	ctrl	NK cells
462	-0.286259	0.127825	ctrl	CD14+ Monocytes
463	0.13114	0.0280304	ctrl	CD8 T cells
464	0.0534357	0.0344596	ctrl	B cells
465	0.0852025	-0.0112401	ctrl	CD8 T cells
466	0.137332	0.0847	ctrl	CD4 T cells
467	-0.371525	0.292424	ctrl	CD14+ Monocytes
468	0.11794	0.0470995	ctrl	CD4 T cells
469	0.176055	0.0763728	ctrl	CD4 T cells
470	0.138872	0.112123	ctrl	CD4 T cells
471	0.0556584	0.0921026	ctrl	NK cells
472	0.018999	0.108394	ctrl	Dendritic cells
473	0.163426	0.102765	ctrl	CD4 T cells
474	0.0575155	0.0377576	ctrl	NK cells
475	0.131553	0.0720851	ctrl	CD4 T cells
476	0.0351209	0.215244	ctrl	B cells
477	0.0173859	0.115184	ctrl	B cells
478	0.0434086	0.0997818	ctrl	B cells
479	-0.319621	0.273738	ctrl	CD14+ Monocytes
480	0.101577	0.136857	ctrl	CD4 T cells
481	0.114322	0.0959267	ctrl	CD4 T cells
482	0.0608926	0.104606	ctrl	B cells
483	0.144116	0.0861023	ctrl	CD4 T cells
484	0.0952338	0.053583	ctrl	B cells
485	-0.288411	0.121149	ctrl	FCGR3A+ Monocytes
486	0.0739755	-0.114164	ctrl	NK cells
487	0.18063	0.0725593	ctrl	CD4 T cells
488	0.0597867	-0.0581612	ctrl	NK cells
489	-0.376242	0.261053	ctrl	CD14+ Monocytes
490	0.0430073	0.0736529	ctrl	B cells
491	-0.255815	0.0753721	ctrl	FCGR3A+ Monocytes
492	0.208857	0.0318919	ctrl	CD4 T cells
493	-0.280409	0.13655	ctrl	CD14+ Monocytes
494	-0.208751	0.159319	ctrl	FCGR3A+ Monocytes
495	0.094961	0.0534694	ctrl	B cells
496	0.0685601	0.0822659	ctrl	NK cells
497	0.030243	0.171873	ctrl	B cells
498	0.220457	0.0392271	ctrl	CD4 T cells
499	0.203873	0.0255224	ctrl	CD4 T cells
500	0.100769	0.124147	ctrl	B cells
501	-0.370643	0.187522	ctrl	CD14+ Monocytes
502	-0.356117	0.250372	ctrl	CD14+ Monocytes
503	0.109094	-0.0177482	ctrl	NK cells
504	-0.262177	0.252929	ctrl	CD14+ Monocytes
505	0.159056	0.0965932	ctrl	B cells
506	-0.319364	0.172138	ctrl	CD14+ Monocytes
507	0.159456	0.066109	ctrl	CD4 T cells
508	0.0504691	0.0984473	ctrl	B cells
509	-0.27746	0.17382	ctrl	Megakaryocytes
510	-0.206091	0.0559849	ctrl	FCGR3A+ Monocytes
511	0.103106	0.0459571	ctrl	CD8 T cells
512	-0.166515	0.0655553	ctrl	CD14+ Monocytes
513	0.116602	0.0881383	ctrl	CD4 T cells
514	0.188731	0.0849802	ctrl	CD4 T cells
515	-0.198287	0.115135	ctrl	CD14+ Monocytes
516	0.0582441	0.059218	ctrl	B cells
517	-0.339828	0.144079	ctrl	CD14+ Monocytes
518	0.168546	-0.0115904	ctrl	CD4 T cells
519	0.166434	0.0881129	ctrl	CD4 T cells
520	-0.321566	0.0870804	ctrl	CD14+ Monocytes
521	-0.324957	0.197435	ctrl	CD14+ Monocytes
522	0.0653039	0.0347917	ctrl	B cells
523	0.105866	0.0679583	ctrl	CD4 T cells
524	0.150336	0.0171395	ctrl	CD4 T cells
525	0.162931	0.103853	ctrl	CD4 T cells
526	-0.0769793	0.0867775	ctrl	CD4 T cells
527	-0.340359	0.191832	ctrl	CD14+ Monocytes
528	0.102718	0.0363164	ctrl	CD8 T cells
529	0.150222	0.0586763	ctrl	CD4 T cells
530	0.156845	-0.0209273	ctrl	CD4 T cells
531	0.168142	0.0231441	ctrl	CD4 T cells
532	0.169839	0.0485002	ctrl	CD4 T cells
533	0.189793	0.0418951	ctrl	CD4 T cells
534	0.0635258	0.149409	ctrl	CD4 T cells
535	0.232538	-0.00944802	ctrl	CD4 T cells
536	-0.28035	0.20276	ctrl	Dendritic cells
537	0.105451	0.159145	ctrl	CD4 T cells
538	-0.317024	0.091011	ctrl	CD14+ Monocytes
539	-0.305665	0.208486	ctrl	CD14+ Monocytes
540	0.15942	0.118245	ctrl	CD4 T cells
541	0.0759773	0.0842209	ctrl	NK cells
542	0.213846	-0.0364212	ctrl	CD4 T cells
543	0.0764367	0.081618	ctrl	B cells
544	0.150139	0.0656952	ctrl	CD4 T cells
545	0.159664	0.0564721	ctrl	CD4 T cells
546	0.17362	0.0590086	ctrl	CD4 T cells
547	0.190452	0.0785665	ctrl	CD4 T cells
548	0.106789	0.0660661	ctrl	CD4 T cells
549	0.202051	0.0341244	ctrl	CD4 T cells
550	-0.21047	0.0659149	ctrl	CD14+ Monocytes
551	0.169029	0.093626	ctrl	CD4 T cells
552	0.0771511	0.0780873	ctrl	B cells
553	0.1272	0.052241	ctrl	CD4 T cells
554	0.130324	0.00745588	ctrl	CD4 T cells
555	0.170894	-0.0739291	ctrl	CD4 T cells
556	0.146474	0.0704305	ctrl	CD4 T cells
557	0.201311	0.00574083	ctrl	CD4 T cells
558	0.186812	0.0760497	ctrl	CD4 T cells
559	0.167615	0.0917819	ctrl	CD4 T cells
560	0.127349	0.0998698	ctrl	NK cells
561	0.109168	0.0905791	ctrl	B cells
562	-0.30881	0.182634	ctrl	CD14+ Monocytes
563	0.188475	0.0257003	ctrl	CD4 T cells
564	-0.336871	0.227826	ctrl	CD14+ Monocytes
565	0.153801	0.160766	ctrl	CD4 T cells
566	0.0681507	0.000975596	ctrl	NK cells
567	0.206794	0.103484	ctrl	CD4 T cells
568	0.0578841	0.0664058	ctrl	NK cells
569	-0.308907	0.0768196	ctrl	CD14+ Monocytes
570	0.0478005	0.141543	ctrl	B cells
571	-0.268046	0.103532	ctrl	CD14+ Monocytes
572	0.188006	0.148951	ctrl	CD4 T cells
573	-0.272357	0.215528	ctrl	CD14+ Monocytes
574	0.0690225	0.148471	ctrl	B cells
575	0.00922886	0.0649894	ctrl	B cells
576	-0.341249	0.224784	ctrl	FCGR3A+ Monocytes
577	0.129623	0.100393	ctrl	CD4 T cells
578	0.0485885	0.152052	ctrl	B cells
579	0.0681989	0.0530619	ctrl	B cells
580	0.0791628	0.10733	ctrl	B cells
581	-0.284138	0.124618	ctrl	CD14+ Monocytes
582	0.197297	0.115352	ctrl	CD4 T cells
583	0.1564	0.1338	ctrl	CD4 T cells
584	-0.330447	0.249751	ctrl	CD14+ Monocytes
585	0.155559	0.053751	ctrl	CD8 T cells
586	0.137585	0.101811	ctrl	CD4 T cells
587	-0.240311	-0.0174143	ctrl	CD14+ Monocytes
588	0.177073	0.0287078	ctrl	CD4 T cells
589	0.137176	0.0262625	ctrl	CD4 T cells
590	0.166505	0.0471173	ctrl	CD4 T cells
591	0.183565	0.0346768	ctrl	CD4 T cells
592	0.0877903	-0.00935745	ctrl	NK cells
593	0.103624	0.117793	ctrl	CD4 T cells
594	0.0765463	0.0658827	ctrl	NK cells
595	0.175425	0.085177	ctrl	CD4 T cells
596	0.0479519	0.0725924	ctrl	CD4 T cells
597	-0.230953	0.0284092	ctrl	FCGR3A+ Monocytes
598	0.160799	0.151755	ctrl	CD4 T cells
599	0.178272	0.0924379	ctrl	CD4 T cells
600	0.15735	-0.01995	ctrl	CD4 T cells
601	0.192179	0.0932612	ctrl	CD4 T cells
602	-0.30125	0.216656	ctrl	CD14+ Monocytes
603	-0.225778	0.187423	ctrl	Dendritic cells
604	0.132145	0.032808	ctrl	CD4 T cells
605	0.0583713	0.111908	ctrl	B cells
606	0.174016	0.0598234	ctrl	CD4 T cells
607	0.215637	0.0657638	ctrl	CD4 T cells
608	-0.184487	0.110774	ctrl	CD14+ Monocytes
609	-0.289767	0.272136	ctrl	CD14+ Monocytes
610	-0.390412	0.211673	ctrl	CD14+ Monocytes
611	0.225008	0.0275145	ctrl	CD4 T cells
612	0.146079	0.0761769	ctrl	CD8 T cells
613	0.158487	0.0517871	ctrl	CD4 T cells
614	0.186657	0.0544391	ctrl	CD4 T cells
615	0.210238	0.077313	ctrl	CD4 T cells
616	-0.268055	0.231952	ctrl	CD14+ Monocytes
617	-0.318105	0.235721	ctrl	CD14+ Monocytes
618	-0.292792	0.190681	ctrl	CD14+ Monocytes
619	-0.355408	0.259378	ctrl	CD14+ Monocytes
620	-0.282748	0.199982	ctrl	CD14+ Monocytes
621	-0.318131	0.186682	ctrl	CD14+ Monocytes
622	0.0521016	0.0951989	ctrl	B cells
623	-0.249714	0.153505	ctrl	FCGR3A+ Monocytes
624	0.20625	0.0232361	ctrl	CD4 T cells
625	0.169418	0.00339497	ctrl	CD4 T cells
626	0.111407	0.0478265	ctrl	CD4 T cells
627	-0.114193	0.201831	ctrl	Dendritic cells
628	0.15508	0.12633	ctrl	CD4 T cells
629	0.133322	0.0634952	ctrl	CD4 T cells
630	-0.369545	0.182622	ctrl	CD14+ Monocytes
631	-0.336838	0.203614	ctrl	CD14+ Monocytes
632	-0.213354	0.247637	ctrl	CD14+ Monocytes
633	0.140158	0.0858287	ctrl	CD4 T cells
634	0.181445	0.102572	ctrl	CD4 T cells
635	0.0971593	0.0877766	ctrl	CD4 T cells
636	-0.326676	0.13003	ctrl	CD14+ Monocytes
637	0.120031	0.0942414	ctrl	CD4 T cells
638	0.052243	0.075939	ctrl	B cells
639	-0.356547	0.184459	ctrl	CD14+ Monocytes
640	0.131665	0.0720849	ctrl	CD8 T cells
641	0.139443	0.075413	ctrl	CD4 T cells
642	0.164326	0.0315213	ctrl	CD4 T cells
643	0.0756033	0.0386065	ctrl	B cells
644	0.141176	0.100697	ctrl	CD4 T cells
645	0.205337	0.0784358	ctrl	CD4 T cells
646	0.0323801	0.069814	ctrl	B cells
647	0.181251	0.0978714	ctrl	CD4 T cells
648	0.133722	0.0267241	ctrl	CD4 T cells
649	-0.269401	0.211161	ctrl	CD14+ Monocytes
650	-0.232204	0.208358	ctrl	CD14+ Monocytes
651	0.164146	-0.0427301	ctrl	CD4 T cells
652	0.0500722	0.0624012	ctrl	B cells
653	0.219308	-0.0438339	ctrl	CD4 T cells
654	0.108473	0.124941	ctrl	CD4 T cells
655	0.153378	0.0360157	ctrl	CD4 T cells
656	-0.18071	0.0823698	ctrl	Dendritic cells
657	0.0181278	0.0604307	ctrl	NK cells
658	0.168559	0.0954871	ctrl	CD4 T cells
659	0.122785	0.0714742	ctrl	CD4 T cells
660	-0.147179	0.118348	ctrl	Dendritic cells
661	0.201766	0.0632327	ctrl	CD4 T cells
662	0.206745	0.0389738	ctrl	CD4 T cells
663	0.126565	-0.126161	ctrl	CD4 T cells
664	0.0962502	0.0661131	ctrl	CD8 T cells
665	0.145866	0.0488468	ctrl	CD4 T cells
666	-0.303744	0.180399	ctrl	CD14+ Monocytes
667	0.195508	0.0311105	ctrl	CD4 T cells
668	0.18065	0.0646744	ctrl	CD4 T cells
669	-0.280254	0.0965073	ctrl	CD14+ Monocytes
670	0.152039	0.0660927	ctrl	CD4 T cells
671	0.0861374	0.05134	ctrl	CD8 T cells
672	-0.342558	0.209526	ctrl	CD14+ Monocytes
673	-0.311165	0.178395	ctrl	CD14+ Monocytes
674	0.0734139	0.0686329	ctrl	CD4 T cells
675	0.135049	0.0418069	ctrl	CD4 T cells
676	-0.3236	0.239754	ctrl	CD14+ Monocytes
677	-0.277433	0.157367	ctrl	CD14+ Monocytes
678	0.0757702	0.185797	ctrl	B cells
679	0.130563	-0.0245441	ctrl	CD4 T cells
680	-0.311556	0.253214	ctrl	CD14+ Monocytes
681	0.12389	0.0103972	ctrl	CD8 T cells
682	0.131173	0.0853392	ctrl	CD4 T cells
683	0.139746	0.0465679	ctrl	CD4 T cells
684	-0.207375	0.183417	ctrl	CD14+ Monocytes
685	-0.143827	0.161921	ctrl	Dendritic cells
686	0.199559	0.0553367	ctrl	CD4 T cells
687	-0.378413	0.188002	ctrl	CD14+ Monocytes
688	0.0923239	-0.0137362	ctrl	CD8 T cells
689	-0.168604	-0.0356625	ctrl	FCGR3A+ Monocytes
690	-0.329761	0.201055	ctrl	CD14+ Monocytes
691	0.103048	0.0926156	ctrl	CD8 T cells
692	0.109187	0.124173	ctrl	CD8 T cells
693	0.161182	-0.111921	ctrl	CD4 T cells
694	-0.339635	0.177051	ctrl	CD14+ Monocytes
695	0.0398697	0.191884	ctrl	B cells
696	-0.318054	0.0946368	ctrl	CD14+ Monocytes
697	0.109543	0.069554	ctrl	CD8 T cells
698	0.134858	0.0409654	ctrl	CD4 T cells
699	0.189429	0.0807007	ctrl	CD4 T cells
700	-0.270953	0.237064	ctrl	CD14+ Monocytes
701	0.212513	0.0505432	ctrl	CD4 T cells
702	0.166587	0.0872229	ctrl	CD4 T cells
703	0.0370633	0.0631258	ctrl	B cells
704	0.0858228	0.117727	ctrl	CD4 T cells
705	-0.311706	0.127149	ctrl	CD14+ Monocytes
706	-0.253256	0.157568	ctrl	CD14+ Monocytes
707	-0.210106	0.0233502	ctrl	FCGR3A+ Monocytes
708	0.154005	0.0604207	ctrl	NK cells
709	-0.255183	0.164768	ctrl	CD14+ Monocytes
710	0.147019	0.0961136	ctrl	CD4 T cells
711	-0.300135	0.188699	ctrl	Megakaryocytes
712	-0.330486	0.239418	ctrl	CD14+ Monocytes
713	0.129514	0.0799106	ctrl	CD4 T cells
714	-0.367434	0.255546	ctrl	CD14+ Monocytes
715	-0.185421	0.137273	ctrl	Dendritic cells
716	-0.23236	-0.0354051	ctrl	CD14+ Monocytes
717	-0.232884	0.118872	ctrl	CD14+ Monocytes
718	0.141632	0.0760308	ctrl	CD4 T cells
719	0.171924	0.104477	ctrl	CD4 T cells
720	0.0916663	0.0752505	ctrl	B cells
721	0.197505	0.0745462	ctrl	CD4 T cells
722	0.179979	0.0797594	ctrl	CD4 T cells
723	0.0764851	0.0537634	ctrl	B cells
724	0.196153	-0.0266748	ctrl	CD4 T cells
725	-0.188816	0.0663328	ctrl	CD14+ Monocytes
726	0.0914877	0.107396	ctrl	CD4 T cells
727	0.148691	0.0751654	ctrl	CD4 T cells
728	0.127851	0.0521213	ctrl	NK cells
729	0.105916	0.174958	ctrl	B cells
730	0.181968	0.0681914	ctrl	CD4 T cells
731	-0.256175	0.195811	ctrl	CD14+ Monocytes
732	0.18594	0.142474	ctrl	CD4 T cells
733	0.146937	0.112542	ctrl	CD4 T cells
734	0.0693412	0.137867	ctrl	B cells
735	0.183258	-0.0114002	ctrl	CD4 T cells
736	-0.290824	0.232492	ctrl	CD14+ Monocytes
737	0.10575	0.152773	ctrl	CD4 T cells
738	0.0956652	0.0786595	ctrl	NK cells
739	-0.173031	0.157433	ctrl	CD14+ Monocytes
740	0.123397	0.107755	ctrl	CD4 T cells
741	-0.319438	0.220935	ctrl	CD14+ Monocytes
742	0.234766	0.0382009	ctrl	CD4 T cells
743	0.18041	-0.00316942	ctrl	CD4 T cells
744	0.0821083	0.0663165	ctrl	NK cells
745	0.0905407	0.0384096	ctrl	CD4 T cells
746	0.146259	0.0798767	ctrl	CD4 T cells
747	0.0573064	0.0273998	ctrl	NK cells
748	0.083751	0.126819	ctrl	B cells
749	0.181902	0.00258545	ctrl	CD4 T cells
750	0.0469337	0.156245	ctrl	CD4 T cells
751	0.194345	0.0811033	ctrl	CD4 T cells
752	0.152012	0.0656026	ctrl	CD4 T cells
753	0.16108	0.0230528	ctrl	CD4 T cells
754	0.102126	0.0552248	ctrl	NK cells
755	-0.323008	0.199304	ctrl	CD14+ Monocytes
756	0.219906	0.0419022	ctrl	CD4 T cells
757	0.174992	0.135113	ctrl	CD4 T cells
758	0.116602	0.136421	ctrl	CD4 T cells
759	0.114854	0.0664982	ctrl	CD4 T cells
760	0.0389021	0.0594368	ctrl	B cells
761	0.199179	0.0216922	ctrl	CD4 T cells
762	0.131506	0.200612	ctrl	CD4 T cells
763	0.13507	0.0596914	ctrl	CD8 T cells
764	0.17084	0.00553798	ctrl	CD4 T cells
765	0.0439781	0.138623	ctrl	CD4 T cells
766	0.0378639	0.0998663	ctrl	NK cells
767	0.172386	0.0786707	ctrl	CD4 T cells
768	0.128315	0.0299073	ctrl	CD4 T cells
769	0.114463	0.0543127	ctrl	CD8 T cells
770	0.0284624	0.118332	ctrl	CD4 T cells
771	0.145395	-0.00673865	ctrl	CD4 T cells
772	-0.295281	0.0813788	ctrl	FCGR3A+ Monocytes
773	0.0582571	0.122774	ctrl	NK cells
774	0.197569	0.0997186	ctrl	CD4 T cells
775	-0.288966	0.201843	ctrl	CD14+ Monocytes
776	0.0512094	0.110599	ctrl	B cells
777	0.119591	0.118399	ctrl	CD4 T cells
778	0.0961547	0.0424985	ctrl	NK cells
779	0.0926473	0.0845699	ctrl	CD4 T cells
780	0.087757	0.0516734	ctrl	CD8 T cells
781	0.0651866	0.123748	ctrl	B cells
782	0.153761	0.103345	ctrl	CD4 T cells
783	-0.365676	0.124119	ctrl	CD14+ Monocytes
784	0.0471776	0.0863919	ctrl	CD4 T cells
785	0.098095	0.00464525	ctrl	CD8 T cells
786	-0.316818	0.0911066	ctrl	CD14+ Monocytes
787	-0.322923	0.143769	ctrl	FCGR3A+ Monocytes
788	0.189379	0.043813	ctrl	CD4 T cells
789	-0.157089	0.188757	ctrl	CD14+ Monocytes
790	0.112375	0.147569	ctrl	B cells
791	0.225704	0.0554015	ctrl	CD4 T cells
792	0.0986994	0.100027	ctrl	B cells
793	-0.308931	0.205168	ctrl	CD14+ Monocytes
794	0.164568	0.0701339	ctrl	CD4 T cells
795	0.0572618	0.118456	ctrl	CD4 T cells
796	0.184711	0.0767756	ctrl	CD4 T cells
797	-0.238474	0.199094	ctrl	CD14+ Monocytes
798	0.148507	0.0724454	ctrl	CD4 T cells
799	-0.339903	0.220516	ctrl	CD14+ Monocytes
800	0.201234	0.0681567	ctrl	CD4 T cells
801	-0.455017	0.377454	ctrl	CD14+ Monocytes
802	0.0721922	-0.0587549	ctrl	NK cells
803	-0.12948	0.168787	ctrl	FCGR3A+ Monocytes
804	0.0535774	0.0765446	ctrl	NK cells
805	0.125228	0.0610056	ctrl	CD8 T cells
806	0.0930769	0.0461216	ctrl	CD8 T cells
807	0.20689	0.0292793	ctrl	CD4 T cells
808	0.0884847	0.0853435	ctrl	CD4 T cells
809	-0.266539	0.25929	ctrl	CD14+ Monocytes
810	0.105577	0.0886087	ctrl	NK cells
811	-0.278714	0.201624	ctrl	CD14+ Monocytes
812	0.117646	0.0769727	ctrl	CD8 T cells
813	-0.371655	0.141979	ctrl	CD14+ Monocytes
814	-0.257112	0.148492	ctrl	CD14+ Monocytes
815	0.222153	0.0129572	ctrl	CD4 T cells
816	0.0719489	0.0728883	ctrl	NK cells
817	-0.366727	0.165856	ctrl	CD14+ Monocytes
818	-0.323022	0.0679153	ctrl	CD14+ Monocytes
819	0.189574	0.110321	ctrl	CD4 T cells
820	0.0180876	0.0873286	ctrl	Dendritic cells
821	0.182052	0.121005	ctrl	CD4 T cells
822	0.203674	0.0406873	ctrl	CD4 T cells
823	0.0888892	0.035633	ctrl	B cells
824	-0.307663	0.225389	ctrl	CD14+ Monocytes
825	0.117826	0.0418152	ctrl	B cells
826	0.168642	0.0768731	ctrl	CD4 T cells
827	-0.284849	0.0719873	ctrl	CD14+ Monocytes
828	0.176977	0.0592072	ctrl	CD4 T cells
829	0.096521	0.0342156	ctrl	CD4 T cells
830	-0.320028	0.102841	ctrl	CD14+ Monocytes
831	-0.181999	0.0483223	ctrl	FCGR3A+ Monocytes
832	0.0691981	0.128236	ctrl	B cells
833	-0.31242	0.174155	ctrl	CD14+ Monocytes
834	0.19867	0.0651237	ctrl	CD4 T cells
835	-0.340976	0.197803	ctrl	CD14+ Monocytes
836	-0.0367513	0.100702	ctrl	Dendritic cells
837	0.163389	0.049548	ctrl	CD4 T cells
838	0.149465	0.0281599	ctrl	CD4 T cells
839	0.166712	0.0729285	ctrl	CD4 T cells
840	0.161489	-0.0205493	ctrl	CD4 T cells
841	-0.347502	0.269435	ctrl	CD14+ Monocytes
842	0.0793315	-0.106179	ctrl	NK cells
843	0.144744	0.0705508	ctrl	CD4 T cells
844	-0.293074	0.269654	ctrl	CD14+ Monocytes
845	-0.281946	-0.0178068	ctrl	FCGR3A+ Monocytes
846	0.179239	-0.00251284	ctrl	CD4 T cells
847	-0.35618	0.26769	ctrl	CD14+ Monocytes
848	0.0893997	0.06858	ctrl	B cells
849	-0.230015	0.165981	ctrl	CD14+ Monocytes
850	0.181205	0.0167573	ctrl	CD4 T cells
851	-0.255819	0.192877	ctrl	FCGR3A+ Monocytes
852	-0.448708	0.237867	ctrl	Megakaryocytes
853	-0.26178	0.215567	ctrl	CD14+ Monocytes
854	-0.342335	0.206298	ctrl	CD14+ Monocytes
855	0.0984092	0.111373	ctrl	CD8 T cells
856	0.109232	0.0797627	ctrl	CD4 T cells
857	-0.346223	0.126614	ctrl	CD14+ Monocytes
858	0.0910095	0.103016	ctrl	B cells
859	-0.208976	0.0037184	ctrl	Dendritic cells
860	0.11045	0.0942911	ctrl	CD4 T cells
861	0.198638	0.0533524	ctrl	CD4 T cells
862	-0.0403195	0.149207	ctrl	Dendritic cells
863	0.166995	0.0886207	ctrl	CD4 T cells
864	0.188174	0.0347085	ctrl	CD4 T cells
865	0.132783	0.0273167	ctrl	CD8 T cells
866	-0.323173	0.228881	ctrl	CD14+ Monocytes
867	-0.345365	0.130776	ctrl	CD14+ Monocytes
868	0.181745	0.0217322	ctrl	CD4 T cells
869	-0.242179	0.100957	ctrl	FCGR3A+ Monocytes
870	-0.297128	0.229722	ctrl	CD14+ Monocytes
871	0.180452	0.0535277	ctrl	CD4 T cells
872	0.169362	0.0728971	ctrl	CD4 T cells
873	0.152944	0.0191805	ctrl	CD4 T cells
874	0.0895869	0.0336373	ctrl	CD8 T cells
875	-0.336273	0.129232	ctrl	CD14+ Monocytes
876	-0.317501	0.207093	ctrl	CD14+ Monocytes
877	0.0838194	0.02311	ctrl	NK cells
878	0.0495995	0.0729717	ctrl	CD8 T cells
879	0.193238	0.0989218	ctrl	CD4 T cells
880	0.0814944	0.0431297	ctrl	CD8 T cells
881	0.127368	0.0181006	ctrl	CD8 T cells
882	0.121878	0.115408	ctrl	B cells
883	0.105901	0.0779049	ctrl	CD4 T cells
884	0.163833	0.00685362	ctrl	CD4 T cells
885	0.193909	0.0849117	ctrl	CD4 T cells
886	-0.284134	0.253057	ctrl	CD14+ Monocytes
887	0.127453	0.10062	ctrl	CD4 T cells
888	-0.23811	0.178256	ctrl	CD14+ Monocytes
889	0.133345	0.14554	ctrl	CD4 T cells
890	0.0540508	-0.0531333	ctrl	NK cells
891	0.205107	0.0573342	ctrl	CD4 T cells
892	0.114494	0.0723621	ctrl	CD8 T cells
893	0.179852	0.0806173	ctrl	CD4 T cells
894	-0.352642	0.261835	ctrl	CD14+ Monocytes
895	-0.31648	0.2195	ctrl	CD14+ Monocytes
896	0.167135	0.0107533	ctrl	CD4 T cells
897	0.154362	0.131996	ctrl	CD4 T cells
898	-0.230106	-0.0462095	ctrl	FCGR3A+ Monocytes
899	-0.22319	-0.0158294	ctrl	CD14+ Monocytes
900	0.0939013	0.138405	ctrl	B cells
901	0.183109	0.024546	ctrl	CD4 T cells
902	-0.248101	0.207473	ctrl	CD14+ Monocytes
903	0.0784025	0.0840036	ctrl	B cells
904	0.125825	0.075117	ctrl	CD4 T cells
905	0.18512	-0.0225086	ctrl	CD4 T cells
906	0.161309	0.0590452	ctrl	CD8 T cells
907	0.202066	0.00224426	ctrl	CD4 T cells
908	-0.316812	0.239893	ctrl	CD14+ Monocytes
909	0.16589	0.0634111	ctrl	CD4 T cells
910	0.131414	0.169723	ctrl	CD4 T cells
911	-0.28934	0.0991872	ctrl	CD14+ Monocytes
912	-0.300575	0.113099	ctrl	CD14+ Monocytes
913	0.136355	0.0881161	ctrl	CD4 T cells
914	0.180349	0.0761611	ctrl	CD4 T cells
915	0.1123	0.0311844	ctrl	B cells
916	-0.276234	0.182219	ctrl	CD14+ Monocytes
917	0.19903	0.0736807	ctrl	CD4 T cells
918	-0.21678	0.188858	ctrl	Dendritic cells
919	0.0307762	0.0164599	ctrl	B cells
920	0.195481	0.0917402	ctrl	CD4 T cells
921	-0.1933	0.192824	ctrl	Dendritic cells
922	0.132344	0.136233	ctrl	CD8 T cells
923	-0.290489	0.277936	ctrl	CD14+ Monocytes
924	0.122047	0.0170808	ctrl	CD4 T cells
925	-0.303449	0.268411	ctrl	CD14+ Monocytes
926	0.112088	0.0649903	ctrl	CD4 T cells
927	0.14804	0.0351242	ctrl	CD4 T cells
928	0.121779	0.104931	ctrl	CD4 T cells
929	-0.390669	0.249416	ctrl	CD14+ Monocytes
930	0.140469	0.127592	ctrl	CD4 T cells
931	0.169208	0.0430236	ctrl	CD4 T cells
932	-0.253859	0.0160945	ctrl	FCGR3A+ Monocytes
933	0.148196	0.09179	ctrl	CD4 T cells
934	0.220484	0.0449914	ctrl	CD4 T cells
935	0.0942832	0.0536288	ctrl	CD8 T cells
936	0.149435	0.0805603	ctrl	CD4 T cells
937	-0.2935	0.124538	ctrl	FCGR3A+ Monocytes
938	0.194353	0.0488617	ctrl	CD4 T cells
939	0.138526	0.028881	ctrl	CD8 T cells
940	-0.36623	0.224756	ctrl	CD14+ Monocytes
941	0.186796	0.0933863	ctrl	CD4 T cells
942	0.107466	0.0849092	ctrl	B cells
943	0.13325	0.077797	ctrl	CD4 T cells
944	-0.253077	0.194531	ctrl	Dendritic cells
945	0.130836	0.111006	ctrl	CD4 T cells
946	0.0609015	0.121973	ctrl	NK cells
947	0.0783123	0.0931106	ctrl	CD4 T cells
948	0.152333	0.0785012	ctrl	CD4 T cells
949	-0.2059	0.0781815	ctrl	FCGR3A+ Monocytes
950	-0.254521	0.174117	ctrl	CD14+ Monocytes
951	-0.29417	0.204646	ctrl	CD14+ Monocytes
952	0.0659002	0.158761	ctrl	CD4 T cells
953	0.0787279	0.0729024	ctrl	CD8 T cells
954	0.12447	0.0923395	ctrl	CD8 T cells
955	0.125463	0.00739119	ctrl	CD8 T cells
956	-0.212655	0.222584	ctrl	CD14+ Monocytes
957	0.0928863	0.0372754	ctrl	CD8 T cells
958	0.128408	-0.0271271	ctrl	CD4 T cells
959	-0.260548	0.106322	ctrl	CD14+ Monocytes
960	0.135478	0.104483	ctrl	CD4 T cells
961	0.0542891	-0.0206481	ctrl	B cells
962	0.0937318	0.118234	ctrl	CD4 T cells
963	-0.261592	0.198893	ctrl	CD14+ Monocytes
964	-0.344822	0.2092	ctrl	CD14+ Monocytes
965	0.138493	0.0757386	ctrl	CD4 T cells
966	0.144238	0.047151	ctrl	CD4 T cells
967	0.140467	0.0424158	ctrl	CD4 T cells
968	0.0930636	0.117351	ctrl	CD4 T cells
969	0.0936017	0.0593937	ctrl	NK cells
970	0.117062	0.0116632	ctrl	CD8 T cells
971	-0.229531	0.153763	ctrl	CD14+ Monocytes
972	-0.315881	0.147854	ctrl	FCGR3A+ Monocytes
973	0.0796128	0.0587866	ctrl	B cells
974	0.104777	0.0718999	ctrl	CD4 T cells
975	0.1956	0.110683	ctrl	CD4 T cells
976	0.0728543	0.0328452	ctrl	NK cells
977	-0.334065	0.135625	ctrl	CD14+ Monocytes
978	0.190573	0.126038	ctrl	CD4 T cells
979	0.071495	0.0960113	ctrl	NK cells
980	0.152861	0.0779904	ctrl	CD4 T cells
981	-0.171507	0.242276	ctrl	Dendritic cells
982	0.0684077	0.044487	ctrl	B cells
983	0.0358299	0.166082	ctrl	B cells
984	0.184496	0.135761	ctrl	CD4 T cells
985	0.168667	0.115762	ctrl	CD4 T cells
986	0.130673	0.0569556	ctrl	CD4 T cells
987	0.0337538	0.144934	ctrl	B cells
988	0.055704	0.0964882	ctrl	NK cells
989	-0.236692	0.216677	ctrl	Dendritic cells
990	0.103439	0.0338794	ctrl	CD4 T cells
991	0.201541	0.0793628	ctrl	CD4 T cells
992	-0.254892	0.115595	ctrl	CD14+ Monocytes
993	0.183139	0.116146	ctrl	CD4 T cells
994	0.0656532	0.0653159	ctrl	B cells
995	0.163226	0.119243	ctrl	CD4 T cells
996	0.0363347	0.109947	ctrl	B cells
997	-0.333203	0.160229	ctrl	CD14+ Monocytes
998	0.213756	0.0317749	ctrl	CD4 T cells
999	0.0755382	0.0154557	ctrl	NK cells
1000	-0.321063	0.183345	ctrl	CD14+ Monocytes
1001	0.163597	0.0261816	ctrl	CD4 T cells
1002	0.133561	0.0746909	ctrl	CD4 T cells
1003	-0.28951	0.0549555	ctrl	FCGR3A+ Monocytes
1004	0.0661691	0.146228	ctrl	CD4 T cells
1005	0.216633	-0.0334193	ctrl	CD4 T cells
1006	0.102271	0.124066	ctrl	CD8 T cells
1007	-0.275715	0.151417	ctrl	CD14+ Monocytes
1008	0.0625298	0.0303955	ctrl	CD8 T cells
1009	0.112189	0.113498	ctrl	CD4 T cells
1010	0.0968961	0.064073	ctrl	B cells
1011	-0.28882	0.13926	ctrl	CD14+ Monocytes
1012	0.194686	0.127404	ctrl	CD4 T cells
1013	0.138044	0.0863064	ctrl	CD4 T cells
1014	0.0895422	-0.00864634	ctrl	B cells
1015	0.200047	0.0611105	ctrl	CD4 T cells
1016	0.194131	0.0774811	ctrl	CD4 T cells
1017	0.0596381	0.127228	ctrl	B cells
1018	0.0959097	0.11045	ctrl	CD8 T cells
1019	0.157409	0.133538	ctrl	CD4 T cells
1020	0.137606	0.106438	ctrl	CD4 T cells
1021	0.208451	0.0941569	ctrl	CD4 T cells
1022	-0.281383	0.128358	ctrl	FCGR3A+ Monocytes
1023	0.178479	0.173955	ctrl	CD4 T cells
1024	-0.313214	0.272991	ctrl	CD14+ Monocytes
1025	-0.1846	0.197105	ctrl	Dendritic cells
1026	-0.239616	0.15413	ctrl	CD14+ Monocytes
1027	0.155821	0.113416	ctrl	CD4 T cells
1028	-0.317595	0.129908	ctrl	CD14+ Monocytes
1029	-0.298356	0.223859	ctrl	CD14+ Monocytes
1030	-0.364166	0.260558	ctrl	CD14+ Monocytes
1031	0.194031	-0.0316766	ctrl	CD4 T cells
1032	0.158235	0.0548527	ctrl	CD4 T cells
1033	0.0848661	-0.00550058	ctrl	NK cells
1034	0.171986	0.132922	ctrl	CD4 T cells
1035	0.103114	-0.116329	ctrl	CD4 T cells
1036	0.168995	0.0554752	ctrl	CD4 T cells
1037	0.173171	0.0551135	ctrl	CD4 T cells
1038	0.127112	0.0294078	ctrl	CD4 T cells
1039	0.103775	0.0794519	ctrl	CD8 T cells
1040	0.101838	0.111345	ctrl	CD4 T cells
1041	-0.344574	0.141966	ctrl	CD14+ Monocytes
1042	-0.314193	0.20188	ctrl	CD14+ Monocytes
1043	-0.197145	0.175642	ctrl	Dendritic cells
1044	0.0865548	0.0384291	ctrl	NK cells
1045	-0.323428	0.23745	ctrl	CD14+ Monocytes
1046	0.0772121	0.0916704	ctrl	CD4 T cells
1047	0.102705	0.0593809	ctrl	CD4 T cells
1048	0.152419	-0.00308308	ctrl	CD4 T cells
1049	0.0788127	0.117535	ctrl	B cells
1050	0.0912839	0.0555483	ctrl	CD4 T cells
1051	-0.291254	0.205508	ctrl	CD14+ Monocytes
1052	0.0832975	-0.0307995	ctrl	B cells
1053	-0.29202	0.149539	ctrl	CD14+ Monocytes
1054	0.159013	0.0614795	ctrl	CD4 T cells
1055	-0.293765	0.140326	ctrl	CD14+ Monocytes
1056	0.0833601	0.101655	ctrl	CD4 T cells
1057	0.144714	0.140292	ctrl	CD4 T cells
1058	-0.25466	0.0906401	ctrl	FCGR3A+ Monocytes
1059	0.049684	0.13485	ctrl	B cells
1060	0.156944	0.0187673	ctrl	CD4 T cells
1061	-0.3371	0.263745	ctrl	CD14+ Monocytes
1062	-0.276901	0.245864	ctrl	CD14+ Monocytes
1063	0.105363	0.113008	ctrl	CD4 T cells
1064	0.112891	0.0772738	ctrl	CD4 T cells
1065	0.181263	0.063688	ctrl	CD4 T cells
1066	-0.32414	0.182701	ctrl	CD14+ Monocytes
1067	-0.277194	0.222199	ctrl	CD14+ Monocytes
1068	0.0786527	0.0804876	ctrl	NK cells
1069	0.136229	0.0444136	ctrl	CD4 T cells
1070	0.106116	0.171896	ctrl	CD4 T cells
1071	-0.203461	0.244949	ctrl	Megakaryocytes
1072	-0.265316	0.127407	ctrl	CD14+ Monocytes
1073	0.0923316	0.0833753	ctrl	CD8 T cells
1074	-0.246645	0.21648	ctrl	FCGR3A+ Monocytes
1075	0.114098	0.0592122	ctrl	B cells
1076	0.081074	0.132252	ctrl	B cells
1077	-0.284635	0.140668	ctrl	FCGR3A+ Monocytes
1078	0.110355	-0.00566867	ctrl	CD4 T cells
1079	0.180442	0.0256434	ctrl	CD4 T cells
1080	-0.204032	0.202998	ctrl	CD14+ Monocytes
1081	-0.197064	0.197217	ctrl	Dendritic cells
1082	0.0598976	0.0743183	ctrl	CD8 T cells
1083	0.178169	0.0813303	ctrl	CD4 T cells
1084	0.178176	0.0480811	ctrl	CD4 T cells
1085	-0.388616	0.252888	ctrl	Megakaryocytes
1086	0.0902212	0.0824281	ctrl	B cells
1087	0.183178	0.0620995	ctrl	CD4 T cells
1088	0.133769	0.115846	ctrl	CD4 T cells
1089	0.0711899	0.00542725	ctrl	NK cells
1090	-0.340604	0.165436	ctrl	CD14+ Monocytes
1091	0.228891	0.0306657	ctrl	CD4 T cells
1092	0.155615	0.0198762	ctrl	CD4 T cells
1093	0.0826697	0.0980167	ctrl	B cells
1094	0.177602	0.0458149	ctrl	CD4 T cells
1095	-0.0255474	0.101099	ctrl	CD4 T cells
1096	0.204067	0.256279	ctrl	CD4 T cells
1097	0.0827269	0.0781291	ctrl	CD4 T cells
1098	-0.272791	0.175012	ctrl	CD14+ Monocytes
1099	-0.28091	0.143992	ctrl	CD14+ Monocytes
1100	0.0892162	0.092547	ctrl	B cells
1101	-0.301443	0.194952	ctrl	CD14+ Monocytes
1102	0.0479623	0.0845165	ctrl	NK cells
1103	0.0594816	0.0493251	ctrl	NK cells
1104	0.165199	0.114356	ctrl	CD4 T cells
1105	-0.315143	0.217963	ctrl	CD14+ Monocytes
1106	0.112804	0.0945112	ctrl	CD4 T cells
1107	-0.270235	0.186882	ctrl	CD14+ Monocytes
1108	0.178848	-0.0128991	ctrl	CD4 T cells
1109	-0.21766	0.000532281	ctrl	FCGR3A+ Monocytes
1110	0.0337695	-0.135409	ctrl	B cells
1111	0.0380867	0.0103608	ctrl	NK cells
1112	0.165217	0.00834679	ctrl	CD4 T cells
1113	-0.341228	0.157193	ctrl	CD14+ Monocytes
1114	0.184739	0.0857575	ctrl	CD4 T cells
1115	0.1736	0.171866	ctrl	CD4 T cells
1116	-0.360055	0.164677	ctrl	CD14+ Monocytes
1117	-0.298599	0.184953	ctrl	CD14+ Monocytes
1118	-0.354551	0.266828	ctrl	CD14+ Monocytes
1119	0.0982205	0.0755225	ctrl	CD8 T cells
1120	-0.326862	0.221708	ctrl	CD14+ Monocytes
1121	0.0831152	0.0161718	ctrl	NK cells
1122	-0.285574	0.0967767	ctrl	FCGR3A+ Monocytes
1123	0.107085	0.0585429	ctrl	CD8 T cells
1124	-0.29589	0.207816	ctrl	CD14+ Monocytes
1125	0.0916627	0.128848	ctrl	B cells
1126	0.0387043	0.0508284	ctrl	B cells
1127	0.205433	0.0543807	ctrl	CD4 T cells
1128	0.0973851	-0.0593355	ctrl	CD4 T cells
1129	0.172171	0.0650292	ctrl	CD4 T cells
1130	-0.268313	0.224389	ctrl	CD14+ Monocytes
1131	0.119589	0.00879402	ctrl	CD4 T cells
1132	-0.235247	0.0948756	ctrl	CD14+ Monocytes
1133	0.00782268	-0.00487156	ctrl	B cells
1134	0.0621541	0.00906293	ctrl	CD8 T cells
1135	0.0311449	0.0626896	ctrl	NK cells
1136	-0.303709	0.226263	ctrl	CD14+ Monocytes
1137	0.116474	0.050037	ctrl	CD8 T cells
1138	0.165276	0.0788704	ctrl	CD4 T cells
1139	0.138956	-0.201475	ctrl	CD4 T cells
1140	-0.236232	0.0353605	ctrl	FCGR3A+ Monocytes
1141	0.0530007	0.0190275	ctrl	NK cells
1142	0.106565	-0.00565496	ctrl	B cells
1143	0.0801285	0.127587	ctrl	NK cells
1144	0.180271	0.0961849	ctrl	CD4 T cells
1145	0.145078	0.0133893	ctrl	CD4 T cells
1146	-0.336933	0.222159	ctrl	CD14+ Monocytes
1147	-0.29122	0.188923	ctrl	CD14+ Monocytes
1148	-0.331038	0.15166	ctrl	CD14+ Monocytes
1149	0.0881136	0.0870211	ctrl	CD8 T cells
1150	-0.293688	0.192068	ctrl	CD14+ Monocytes
1151	-0.374871	0.144186	ctrl	CD14+ Monocytes
1152	-0.32687	0.0183947	ctrl	CD14+ Monocytes
1153	0.178385	0.0511074	ctrl	CD4 T cells
1154	-0.241023	-0.0500769	ctrl	FCGR3A+ Monocytes
1155	0.200629	0.0370727	ctrl	CD4 T cells
1156	-0.261099	0.301694	ctrl	CD14+ Monocytes
1157	0.170403	0.0130913	ctrl	CD4 T cells
1158	-0.26875	0.134432	ctrl	CD14+ Monocytes
1159	0.0389103	-0.00660636	ctrl	B cells
1160	0.178344	0.0594717	ctrl	CD4 T cells
1161	0.175591	0.0524574	ctrl	CD4 T cells
1162	0.0884505	0.0565863	ctrl	CD8 T cells
1163	0.176422	0.132434	ctrl	CD4 T cells
1164	0.157828	-0.00679611	ctrl	CD4 T cells
1165	0.0685527	0.104073	ctrl	B cells
1166	0.198428	0.0251129	ctrl	CD4 T cells
1167	0.129791	0.0142568	ctrl	CD8 T cells
1168	0.144223	0.0966297	ctrl	CD4 T cells
1169	0.102246	0.0526809	ctrl	CD4 T cells
1170	0.178594	0.0497937	ctrl	CD4 T cells
1171	0.089579	0.0180291	ctrl	CD8 T cells
1172	-0.364487	0.268895	ctrl	CD14+ Monocytes
1173	0.0152609	0.0835642	ctrl	NK cells
1174	0.0718071	0.122932	ctrl	CD4 T cells
1175	0.0909576	0.0216901	ctrl	NK cells
1176	0.131866	0.0332474	ctrl	CD4 T cells
1177	0.106033	0.0144934	ctrl	NK cells
1178	0.147286	0.0616797	ctrl	CD4 T cells
1179	-0.327731	0.15147	ctrl	CD14+ Monocytes
1180	0.191251	0.0170124	ctrl	CD4 T cells
1181	0.173677	0.0686097	ctrl	CD4 T cells
1182	-0.248542	0.157946	ctrl	CD14+ Monocytes
1183	0.0453033	0.0287557	ctrl	B cells
1184	0.115806	0.135228	ctrl	CD4 T cells
1185	0.185665	-0.0373764	ctrl	CD4 T cells
1186	0.113967	0.0334816	ctrl	NK cells
1187	-0.347257	0.0980046	ctrl	CD14+ Monocytes
1188	0.10069	0.0649283	ctrl	NK cells
1189	-0.322272	0.150697	ctrl	CD14+ Monocytes
1190	0.114833	0.0914347	ctrl	CD4 T cells
1191	0.168898	0.0840765	ctrl	CD4 T cells
1192	0.130299	0.0490359	ctrl	CD4 T cells
1193	-0.300955	0.0792195	ctrl	CD14+ Monocytes
1194	-0.357137	0.173957	ctrl	CD14+ Monocytes
1195	0.0676132	0.0424745	ctrl	B cells
1196	-0.213792	0.205512	ctrl	CD14+ Monocytes
1197	-0.324508	0.300088	ctrl	CD14+ Monocytes
1198	-0.367982	0.194295	ctrl	CD14+ Monocytes
1199	-0.292022	0.278091	ctrl	CD14+ Monocytes
1200	0.00382535	0.00275402	ctrl	NK cells
1201	-0.335307	0.224878	ctrl	CD14+ Monocytes
1202	-0.124148	0.16132	ctrl	FCGR3A+ Monocytes
1203	-0.256238	0.249653	ctrl	Dendritic cells
1204	0.140486	0.108481	ctrl	CD4 T cells
1205	0.0905503	0.0928338	ctrl	CD4 T cells
1206	0.196603	0.0899919	ctrl	CD4 T cells
1207	0.0834534	0.131482	ctrl	CD8 T cells
1208	-0.25561	0.176908	ctrl	CD14+ Monocytes
1209	0.189405	0.121965	ctrl	CD4 T cells
1210	0.100415	0.052544	ctrl	CD8 T cells
1211	0.0972176	0.0928576	ctrl	CD8 T cells
1212	-0.308482	0.211254	ctrl	CD14+ Monocytes
1213	-0.271591	0.0973231	ctrl	FCGR3A+ Monocytes
1214	0.168981	0.0251809	ctrl	CD4 T cells
1215	-0.288727	0.147456	ctrl	CD14+ Monocytes
1216	-0.275241	0.247814	ctrl	CD14+ Monocytes
1217	0.0862169	0.0662295	ctrl	CD8 T cells
1218	0.138903	0.0515084	ctrl	CD8 T cells
1219	0.158464	0.0815245	ctrl	CD4 T cells
1220	0.0789141	0.110206	ctrl	CD4 T cells
1221	0.154241	0.0820619	ctrl	CD4 T cells
1222	-0.312392	0.219166	ctrl	FCGR3A+ Monocytes
1223	-0.0842967	0.14806	ctrl	CD4 T cells
1224	0.0326155	-0.024088	ctrl	NK cells
1225	0.0822881	-0.0580991	ctrl	CD8 T cells
1226	-0.239579	0.110923	ctrl	CD14+ Monocytes
1227	0.162411	0.0622434	ctrl	CD4 T cells
1228	0.128065	0.101517	ctrl	CD4 T cells
1229	-0.254427	0.1937	ctrl	CD14+ Monocytes
1230	0.134796	0.0542123	ctrl	CD4 T cells
1231	-0.329553	0.194932	ctrl	CD14+ Monocytes
1232	-0.245453	0.222406	ctrl	CD14+ Monocytes
1233	0.114308	0.114994	ctrl	CD4 T cells
1234	0.0208999	0.073539	ctrl	NK cells
1235	-0.317177	0.0321366	ctrl	CD14+ Monocytes
1236	0.111431	0.0534009	ctrl	CD4 T cells
1237	0.107963	0.108284	ctrl	B cells
1238	-0.220395	0.182942	ctrl	CD14+ Monocytes
1239	0.17406	0.0329043	ctrl	CD4 T cells
1240	-0.300443	0.197754	ctrl	CD14+ Monocytes
1241	0.0267427	0.0946781	ctrl	B cells
1242	0.147619	0.105296	ctrl	CD4 T cells
1243	0.129567	0.0130965	ctrl	CD4 T cells
1244	-0.21648	0.133303	ctrl	CD14+ Monocytes
1245	0.111414	-0.0634457	ctrl	CD8 T cells
1246	0.0828094	0.13615	ctrl	B cells
1247	0.206707	0.0605837	ctrl	CD4 T cells
1248	-0.288555	-0.0169438	ctrl	CD14+ Monocytes
1249	0.119106	0.119264	ctrl	CD4 T cells
1250	0.0530005	0.0640806	ctrl	CD8 T cells
1251	-0.211205	0.114261	ctrl	CD14+ Monocytes
1252	-0.261641	0.146283	ctrl	CD14+ Monocytes
1253	0.168957	0.0249787	ctrl	CD4 T cells
1254	0.0611117	0.00944894	ctrl	B cells
1255	0.0706514	0.109255	ctrl	B cells
1256	-0.355472	0.14668	ctrl	CD14+ Monocytes
1257	0.122631	0.0979078	ctrl	CD4 T cells
1258	-0.180111	0.103121	ctrl	CD14+ Monocytes
1259	0.115588	0.0973685	ctrl	CD4 T cells
1260	0.145463	0.0415643	ctrl	CD4 T cells
1261	0.0739817	-0.0469856	ctrl	NK cells
1262	0.209013	0.0539218	ctrl	CD4 T cells
1263	0.165436	0.135898	ctrl	CD4 T cells
1264	-0.209603	0.0947167	ctrl	CD14+ Monocytes
1265	0.00968358	0.124755	ctrl	B cells
1266	0.134787	0.00929222	ctrl	CD4 T cells
1267	0.148119	0.0454138	ctrl	CD4 T cells
1268	-0.364417	0.246985	ctrl	Megakaryocytes
1269	0.0616752	0.026566	ctrl	B cells
1270	0.117621	0.106751	ctrl	CD4 T cells
1271	0.188069	0.0769455	ctrl	CD4 T cells
1272	-0.213621	-0.024599	ctrl	FCGR3A+ Monocytes
1273	0.0760053	0.0279746	ctrl	NK cells
1274	0.150471	0.0624526	ctrl	CD4 T cells
1275	0.0988827	0.0375332	ctrl	B cells
1276	0.109551	0.0542847	ctrl	B cells
1277	0.181264	0.0747568	ctrl	CD4 T cells
1278	-0.284078	0.101032	ctrl	FCGR3A+ Monocytes
1279	-0.200033	0.0257452	ctrl	CD14+ Monocytes
1280	0.18441	0.064728	ctrl	CD4 T cells
1281	0.132175	0.0866416	ctrl	CD4 T cells
1282	0.174738	0.0815209	ctrl	CD4 T cells
1283	-0.275044	0.118893	ctrl	FCGR3A+ Monocytes
1284	0.130844	0.0652409	ctrl	CD8 T cells
1285	0.0126133	0.106815	ctrl	CD8 T cells
1286	0.0195796	0.106983	ctrl	B cells
1287	0.15195	-0.0383349	ctrl	CD4 T cells
1288	-0.231247	0.202927	ctrl	CD14+ Monocytes
1289	-0.316	0.16588	ctrl	CD14+ Monocytes
1290	0.0810719	0.059422	ctrl	B cells
1291	0.103265	0.109905	ctrl	CD4 T cells
1292	0.144797	0.102137	ctrl	CD4 T cells
1293	0.119529	0.0463518	ctrl	CD4 T cells
1294	-0.313657	0.131906	ctrl	CD14+ Monocytes
1295	0.057277	0.0989402	ctrl	B cells
1296	-0.202576	0.197777	ctrl	CD14+ Monocytes
1297	0.0590635	-0.000201615	ctrl	NK cells
1298	0.101904	0.0661832	ctrl	NK cells
1299	0.16548	0.068583	ctrl	CD4 T cells
1300	0.0673122	0.138202	ctrl	B cells
1301	-0.226157	0.234773	ctrl	Dendritic cells
1302	-0.295347	0.202281	ctrl	CD14+ Monocytes
1303	0.123244	0.0896927	ctrl	CD8 T cells
1304	-0.00399208	0.0712482	ctrl	Dendritic cells
1305	0.146479	0.0312616	ctrl	CD4 T cells
1306	-0.329829	0.00773716	ctrl	CD14+ Monocytes
1307	0.111135	0.100067	ctrl	CD4 T cells
1308	0.0476016	0.0637033	ctrl	NK cells
1309	0.0900773	0.134884	ctrl	CD4 T cells
1310	0.166226	0.05252	ctrl	CD4 T cells
1311	0.112047	0.0322002	ctrl	NK cells
1312	0.111487	0.0641017	ctrl	CD8 T cells
1313	0.0957955	0.0980025	ctrl	CD4 T cells
1314	0.186616	0.0116034	ctrl	CD4 T cells
1315	-0.315848	0.295779	ctrl	CD14+ Monocytes
1316	0.155345	0.0262838	ctrl	CD4 T cells
1317	0.163378	0.14169	ctrl	CD4 T cells
1318	0.140149	0.0671131	ctrl	CD4 T cells
1319	0.114954	0.0622772	ctrl	CD4 T cells
1320	0.171496	0.10381	ctrl	CD4 T cells
1321	0.0746448	0.0423969	ctrl	CD8 T cells
1322	0.187415	0.0369154	ctrl	CD4 T cells
1323	0.13204	0.0583177	ctrl	CD4 T cells
1324	0.201968	0.023774	ctrl	CD4 T cells
1325	0.181556	0.0479647	ctrl	CD4 T cells
1326	-0.23671	0.214387	ctrl	CD14+ Monocytes
1327	-0.329274	0.221944	ctrl	CD14+ Monocytes
1328	0.150531	-0.0226245	ctrl	CD4 T cells
1329	0.0736137	0.0459161	ctrl	CD8 T cells
1330	0.132033	0.0783467	ctrl	B cells
1331	0.148845	0.0552897	ctrl	CD4 T cells
1332	0.130363	0.0778445	ctrl	CD4 T cells
1333	-0.23003	-0.00377477	ctrl	FCGR3A+ Monocytes
1334	0.0542744	0.0215195	ctrl	NK cells
1335	-0.272447	0.0711455	ctrl	CD14+ Monocytes
1336	0.0639786	0.0247176	ctrl	NK cells
1337	-0.303769	0.227792	ctrl	CD14+ Monocytes
1338	-0.327438	0.167837	ctrl	CD14+ Monocytes
1339	0.0189197	0.0160245	ctrl	CD8 T cells
1340	-0.270206	0.0988931	ctrl	CD14+ Monocytes
1341	0.121289	-0.0247773	ctrl	CD8 T cells
1342	-0.145897	0.20262	ctrl	Dendritic cells
1343	-0.144261	0.11325	ctrl	Dendritic cells
1344	0.057346	0.0547108	ctrl	NK cells
1345	-0.311469	0.209376	ctrl	CD14+ Monocytes
1346	0.188724	-0.089986	ctrl	CD4 T cells
1347	-0.268482	0.136061	ctrl	CD14+ Monocytes
1348	0.0655887	0.137127	ctrl	B cells
1349	0.136104	0.0761103	ctrl	B cells
1350	0.0911521	0.0511136	ctrl	CD8 T cells
1351	0.130922	0.105476	ctrl	CD4 T cells
1352	0.144029	-0.0073925	ctrl	NK cells
1353	0.0956934	0.091845	ctrl	CD4 T cells
1354	0.0998616	0.0150653	ctrl	CD4 T cells
1355	-0.266655	0.0643758	ctrl	FCGR3A+ Monocytes
1356	0.187362	-0.0421062	ctrl	CD4 T cells
1357	0.1471	0.0520514	ctrl	CD4 T cells
1358	0.14205	0.0462864	ctrl	CD4 T cells
1359	0.0203277	0.0220371	ctrl	NK cells
1360	0.218351	0.0429344	ctrl	CD4 T cells
1361	0.0522725	0.0459612	ctrl	NK cells
1362	-0.294553	0.202008	ctrl	CD14+ Monocytes
1363	-0.266253	0.1889	ctrl	FCGR3A+ Monocytes
1364	0.03034	0.123419	ctrl	B cells
1365	-0.190079	0.0815087	ctrl	FCGR3A+ Monocytes
1366	0.138834	0.0719166	ctrl	CD4 T cells
1367	-0.317119	0.0197296	ctrl	CD14+ Monocytes
1368	0.122594	0.127216	ctrl	B cells
1369	-0.325306	0.199901	ctrl	CD14+ Monocytes
1370	0.165195	0.0404583	ctrl	CD4 T cells
1371	0.0860994	0.00743309	ctrl	NK cells
1372	0.187346	0.0431925	ctrl	CD4 T cells
1373	0.141139	0.0277631	ctrl	CD4 T cells
1374	-0.265242	0.0525553	ctrl	CD14+ Monocytes
1375	-0.294177	0.183768	ctrl	CD14+ Monocytes
1376	0.149386	0.0493099	ctrl	CD4 T cells
1377	0.177261	0.0761473	ctrl	CD4 T cells
1378	-0.275822	0.0586507	ctrl	Dendritic cells
1379	0.129742	0.107302	ctrl	CD4 T cells
1380	0.172753	0.0648737	ctrl	CD4 T cells
1381	0.163693	0.0304385	ctrl	CD4 T cells
1382	0.125166	0.0730511	ctrl	CD8 T cells
1383	0.151701	0.0389476	ctrl	CD4 T cells
1384	-0.252411	0.12077	ctrl	FCGR3A+ Monocytes
1385	0.0424137	0.167341	ctrl	B cells
1386	0.0915578	0.0287592	ctrl	B cells
1387	-0.3666	0.295192	ctrl	CD14+ Monocytes
1388	-0.336616	0.0734116	ctrl	CD14+ Monocytes
1389	0.104328	0.147465	ctrl	B cells
1390	-0.276148	0.21448	ctrl	CD14+ Monocytes
1391	-0.217765	0.102076	ctrl	CD14+ Monocytes
1392	-0.228798	-0.0534864	ctrl	FCGR3A+ Monocytes
1393	-0.355224	0.260522	ctrl	CD14+ Monocytes
1394	0.105229	0.107786	ctrl	B cells
1395	0.149651	-0.0222212	ctrl	CD4 T cells
1396	0.167289	0.0543819	ctrl	CD4 T cells
1397	-0.305063	0.0948921	ctrl	CD14+ Monocytes
1398	-0.201754	0.190426	ctrl	FCGR3A+ Monocytes
1399	0.102059	0.131327	ctrl	CD4 T cells
1400	0.207679	0.0930705	ctrl	CD4 T cells
1401	-0.329336	0.176805	ctrl	CD14+ Monocytes
1402	-0.264389	0.192718	ctrl	CD14+ Monocytes
1403	0.0827299	-0.0735753	ctrl	B cells
1404	0.179562	0.0674759	ctrl	CD4 T cells
1405	0.189109	0.0529742	ctrl	CD4 T cells
1406	0.19162	0.0742698	ctrl	CD4 T cells
1407	0.0275217	0.106483	ctrl	CD4 T cells
1408	0.0373119	0.044327	ctrl	B cells
1409	0.227361	0.032848	ctrl	CD4 T cells
1410	0.0857965	0.0511792	ctrl	B cells
1411	-0.231711	0.166404	ctrl	CD14+ Monocytes
1412	0.049766	0.147077	ctrl	B cells
1413	-0.263615	0.16408	ctrl	CD14+ Monocytes
1414	0.0802156	0.0944862	ctrl	CD4 T cells
1415	-0.236703	0.0367875	ctrl	FCGR3A+ Monocytes
1416	0.0962438	0.112799	ctrl	CD4 T cells
1417	-0.280849	0.142353	ctrl	FCGR3A+ Monocytes
1418	-0.346948	0.168985	ctrl	CD14+ Monocytes
1419	0.103154	0.0563221	ctrl	CD8 T cells
1420	0.125543	0.0256924	ctrl	CD4 T cells
1421	-0.239168	0.150277	ctrl	CD14+ Monocytes
1422	0.169997	0.106328	ctrl	CD4 T cells
1423	0.12106	0.201019	ctrl	CD4 T cells
1424	0.174877	0.0635598	ctrl	CD4 T cells
1425	0.206278	0.0248624	ctrl	CD4 T cells
1426	0.173839	0.0975409	ctrl	NK cells
1427	0.111571	0.0585402	ctrl	CD4 T cells
1428	-0.369395	0.11444	ctrl	CD14+ Monocytes
1429	0.149243	0.049383	ctrl	CD4 T cells
1430	0.159461	0.0987321	ctrl	CD4 T cells
1431	0.0101365	0.144925	ctrl	Dendritic cells
1432	0.152415	0.127553	ctrl	CD4 T cells
1433	0.190009	0.0739317	ctrl	CD4 T cells
1434	-0.293398	0.198966	ctrl	CD14+ Monocytes
1435	-0.268661	0.18521	ctrl	FCGR3A+ Monocytes
1436	0.124465	0.109387	ctrl	CD4 T cells
1437	0.150989	0.020755	ctrl	NK cells
1438	-0.278691	0.111956	ctrl	CD14+ Monocytes
1439	0.0618691	0.0439501	ctrl	NK cells
1440	0.0318646	-0.036838	ctrl	CD8 T cells
1441	0.179258	0.0638222	ctrl	CD4 T cells
1442	-0.320118	0.137563	ctrl	CD14+ Monocytes
1443	0.0583533	0.0871812	ctrl	B cells
1444	0.0760681	0.145096	ctrl	B cells
1445	-0.322554	0.116941	ctrl	CD14+ Monocytes
1446	0.119345	0.100687	ctrl	CD4 T cells
1447	0.193288	0.0574511	ctrl	CD4 T cells
1448	-0.0876701	0.202216	ctrl	Dendritic cells
1449	-0.182928	0.090887	ctrl	CD14+ Monocytes
1450	-0.177895	0.119498	ctrl	Dendritic cells
1451	-0.318549	-0.0478744	ctrl	FCGR3A+ Monocytes
1452	-0.233755	0.0917708	ctrl	FCGR3A+ Monocytes
1453	-0.320183	0.109398	ctrl	CD14+ Monocytes
1454	0.1311	0.0847495	ctrl	CD4 T cells
1455	-0.277346	0.29687	ctrl	CD14+ Monocytes
1456	-0.317428	0.224384	ctrl	CD14+ Monocytes
1457	-0.336906	0.152432	ctrl	CD14+ Monocytes
1458	0.16556	0.105488	ctrl	CD4 T cells
1459	0.0123344	0.00111289	ctrl	NK cells
1460	0.200148	0.107471	ctrl	CD4 T cells
1461	0.0968472	0.0888137	ctrl	CD4 T cells
1462	-0.39194	0.308254	ctrl	CD14+ Monocytes
1463	0.0840429	0.113844	ctrl	CD8 T cells
1464	-0.37881	0.233694	ctrl	CD14+ Monocytes
1465	-0.2558	0.165081	ctrl	CD14+ Monocytes
1466	0.211039	0.0246591	ctrl	CD4 T cells
1467	0.0927057	-0.0152628	ctrl	NK cells
1468	-0.223245	0.150862	ctrl	FCGR3A+ Monocytes
1469	0.0925997	0.111038	ctrl	CD4 T cells
1470	0.0949054	0.19154	ctrl	CD4 T cells
1471	0.148284	0.0629408	ctrl	CD4 T cells
1472	-0.330273	0.16261	ctrl	CD14+ Monocytes
1473	0.215342	0.0653489	ctrl	CD4 T cells
1474	0.105224	-0.0680884	ctrl	NK cells
1475	0.0801579	0.0248697	ctrl	CD8 T cells
1476	-0.231888	0.0691913	ctrl	FCGR3A+ Monocytes
1477	0.120382	0.0899749	ctrl	CD8 T cells
1478	0.204218	-0.000623866	ctrl	CD4 T cells
1479	0.0941046	0.130913	ctrl	CD8 T cells
1480	0.0949027	0.0551312	ctrl	NK cells
1481	0.0435457	-0.00451621	ctrl	NK cells
1482	0.0958638	0.00724544	ctrl	NK cells
1483	0.157397	0.0339338	ctrl	CD4 T cells
1484	0.0883706	0.176587	ctrl	CD4 T cells
1485	0.176392	0.0123674	ctrl	CD4 T cells
1486	-0.22864	0.0287974	ctrl	FCGR3A+ Monocytes
1487	0.119516	0.046716	ctrl	CD4 T cells
1488	-0.184802	0.0166364	ctrl	FCGR3A+ Monocytes
1489	0.0393224	-0.0093408	ctrl	B cells
1490	0.0891592	0.0589627	ctrl	CD8 T cells
1491	0.0773596	0.125036	ctrl	NK cells
1492	0.09689	0.135615	ctrl	CD4 T cells
1493	-0.295995	0.196648	ctrl	CD14+ Monocytes
1494	0.167515	0.0853988	ctrl	CD4 T cells
1495	0.0700745	0.0524333	ctrl	NK cells
1496	0.180647	0.00454468	ctrl	CD4 T cells
1497	-0.26128	0.0925159	ctrl	CD14+ Monocytes
1498	-0.350371	0.274759	ctrl	CD14+ Monocytes
1499	-0.330936	0.149546	ctrl	CD14+ Monocytes
1500	0.193523	-0.0371343	ctrl	CD4 T cells
1501	-0.235205	0.232747	ctrl	CD14+ Monocytes
1502	-0.300367	0.167489	ctrl	CD14+ Monocytes
1503	-0.242237	0.246514	ctrl	CD14+ Monocytes
1504	0.177097	0.0237712	ctrl	CD4 T cells
1505	-0.279639	0.154773	ctrl	CD14+ Monocytes
1506	0.171718	0.0188734	ctrl	CD4 T cells
1507	0.0804343	-0.0366767	ctrl	NK cells
1508	0.231938	0.0159423	ctrl	CD4 T cells
1509	0.139225	0.0955082	ctrl	CD4 T cells
1510	0.216549	0.0733383	ctrl	CD4 T cells
1511	0.180729	0.147441	ctrl	CD4 T cells
1512	0.0733567	0.190664	ctrl	NK cells
1513	-0.223828	0.122793	ctrl	CD14+ Monocytes
1514	0.125377	0.0918379	ctrl	B cells
1515	0.0464698	0.176044	ctrl	B cells
1516	-0.298893	0.176877	ctrl	CD14+ Monocytes
1517	0.079506	0.0810646	ctrl	NK cells
1518	0.145677	0.0504001	ctrl	CD4 T cells
1519	0.128754	0.062729	ctrl	CD4 T cells
1520	0.125437	-0.0627311	ctrl	CD4 T cells
1521	0.0863776	0.14415	ctrl	CD4 T cells
1522	0.181088	0.106003	ctrl	CD4 T cells
1523	0.0429713	0.0997931	ctrl	CD4 T cells
1524	-0.328819	0.22369	ctrl	CD14+ Monocytes
1525	-0.279869	0.189797	ctrl	CD14+ Monocytes
1526	-0.264782	0.115039	ctrl	CD14+ Monocytes
1527	0.133067	0.103049	ctrl	CD4 T cells
1528	0.0388087	0.10387	ctrl	NK cells
1529	0.148434	0.0637624	ctrl	CD4 T cells
1530	0.0913116	0.126929	ctrl	B cells
1531	0.102997	0.107635	ctrl	B cells
1532	0.153885	0.034489	ctrl	CD4 T cells
1533	-0.335485	0.201172	ctrl	CD14+ Monocytes
1534	-0.334985	0.188621	ctrl	CD14+ Monocytes
1535	0.0909152	0.124294	ctrl	B cells
1536	0.139437	0.106757	ctrl	CD4 T cells
1537	0.159231	0.0832094	ctrl	CD4 T cells
1538	0.170314	0.068799	ctrl	CD4 T cells
1539	0.103801	0.0219055	ctrl	CD4 T cells
1540	0.120073	0.0505916	ctrl	CD8 T cells
1541	0.18029	0.0329756	ctrl	CD4 T cells
1542	0.179232	0.0594432	ctrl	CD4 T cells
1543	-0.208673	-0.0229166	ctrl	FCGR3A+ Monocytes
1544	-0.317105	0.101011	ctrl	CD14+ Monocytes
1545	-0.350398	0.203804	ctrl	CD14+ Monocytes
1546	0.160367	-0.0465215	ctrl	CD4 T cells
1547	0.235295	0.128225	ctrl	CD4 T cells
1548	-0.167983	0.014598	ctrl	CD14+ Monocytes
1549	0.168636	0.0239051	ctrl	CD4 T cells
1550	-0.337504	0.211156	ctrl	CD14+ Monocytes
1551	-0.277547	0.144107	ctrl	CD14+ Monocytes
1552	0.159905	-0.0317573	ctrl	CD4 T cells
1553	0.0639731	0.0708954	ctrl	NK cells
1554	0.200733	0.0867728	ctrl	CD4 T cells
1555	0.152803	0.0663857	ctrl	CD4 T cells
1556	0.101723	0.0605855	ctrl	B cells
1557	-0.240456	0.0692575	ctrl	FCGR3A+ Monocytes
1558	0.211813	0.0957799	ctrl	CD4 T cells
1559	0.133487	0.100383	ctrl	CD4 T cells
1560	0.0910699	0.0763274	ctrl	CD4 T cells
1561	0.0614973	0.119307	ctrl	B cells
1562	0.057961	0.0778744	ctrl	B cells
1563	0.149474	0.0508925	ctrl	CD4 T cells
1564	0.193724	0.0704276	ctrl	CD4 T cells
1565	-0.278203	0.214725	ctrl	CD14+ Monocytes
1566	0.141224	0.0332837	ctrl	CD4 T cells
1567	0.171213	0.00236732	ctrl	CD4 T cells
1568	-0.260011	0.215265	ctrl	CD14+ Monocytes
1569	0.202783	0.0988083	ctrl	CD4 T cells
1570	0.0956953	0.110483	ctrl	B cells
1571	-0.259937	0.21844	ctrl	CD14+ Monocytes
1572	0.167184	0.117782	ctrl	CD4 T cells
1573	-0.245231	0.1802	ctrl	CD14+ Monocytes
1574	0.171355	0.0439838	ctrl	CD4 T cells
1575	-0.293279	0.0502079	ctrl	FCGR3A+ Monocytes
1576	0.0451026	0.129466	ctrl	B cells
1577	-0.262925	0.192874	ctrl	CD14+ Monocytes
1578	0.193322	0.0852344	ctrl	CD4 T cells
1579	0.0599007	-0.0510952	ctrl	NK cells
1580	0.0844178	0.0875047	ctrl	CD4 T cells
1581	0.21894	0.0505927	ctrl	CD4 T cells
1582	0.220453	0.0760679	ctrl	CD4 T cells
1583	0.118567	0.111359	ctrl	CD4 T cells
1584	-0.294892	-0.0642141	ctrl	CD14+ Monocytes
1585	0.055923	0.0809126	ctrl	CD4 T cells
1586	0.101792	0.117149	ctrl	CD8 T cells
1587	-0.327317	0.171397	ctrl	CD14+ Monocytes
1588	0.065277	-0.0276507	ctrl	NK cells
1589	0.0909973	0.0231016	ctrl	CD8 T cells
1590	-0.369326	0.198548	ctrl	CD14+ Monocytes
1591	0.134432	0.0614054	ctrl	CD4 T cells
1592	0.042704	0.0309612	ctrl	B cells
1593	0.133551	0.102582	ctrl	CD4 T cells
1594	0.154802	0.108149	ctrl	CD4 T cells
1595	-0.290381	0.254088	ctrl	CD14+ Monocytes
1596	0.138736	0.0343428	ctrl	CD4 T cells
1597	0.168409	0.0761087	ctrl	CD4 T cells
1598	0.170947	0.0737215	ctrl	CD4 T cells
1599	0.149719	0.0370819	ctrl	CD8 T cells
1600	0.158412	0.0481035	ctrl	CD4 T cells
1601	0.134133	0.072873	ctrl	CD4 T cells
1602	0.167991	-0.0379563	ctrl	CD4 T cells
1603	0.173007	0.0325308	ctrl	CD4 T cells
1604	0.224715	0.048626	ctrl	CD4 T cells
1605	0.0832231	0.0543347	ctrl	NK cells
1606	0.063641	0.0461315	ctrl	B cells
1607	0.180239	0.0123328	ctrl	CD4 T cells
1608	0.102096	0.092618	ctrl	B cells
1609	-0.326894	0.23977	ctrl	CD14+ Monocytes
1610	0.133377	-0.0146804	ctrl	CD4 T cells
1611	-0.352831	0.211759	ctrl	CD14+ Monocytes
1612	0.127693	0.0495164	ctrl	CD8 T cells
1613	0.0794534	0.130883	ctrl	CD4 T cells
1614	0.134172	0.108564	ctrl	CD4 T cells
1615	0.175648	0.135834	ctrl	CD4 T cells
1616	-0.303666	0.0941802	ctrl	CD14+ Monocytes
1617	0.095074	0.0570792	ctrl	CD4 T cells
1618	-0.346771	0.21675	ctrl	CD14+ Monocytes
1619	-0.294025	0.122092	ctrl	CD14+ Monocytes
1620	-0.329396	0.197334	ctrl	CD14+ Monocytes
1621	0.041857	0.0574451	ctrl	CD8 T cells
1622	-0.312861	0.230301	ctrl	CD14+ Monocytes
1623	0.0635417	-0.106722	ctrl	NK cells
1624	0.194719	0.0323836	ctrl	CD4 T cells
1625	-0.309782	0.192302	ctrl	FCGR3A+ Monocytes
1626	-0.2142	0.211105	ctrl	CD14+ Monocytes
1627	0.117727	0.00613101	ctrl	CD4 T cells
1628	0.144716	-0.00450715	ctrl	CD4 T cells
1629	0.0516323	0.0587855	ctrl	CD4 T cells
1630	0.0730782	0.0282232	ctrl	B cells
1631	-0.28943	0.235997	ctrl	CD14+ Monocytes
1632	0.0845502	0.086081	ctrl	CD4 T cells
1633	0.0648905	0.100645	ctrl	B cells
1634	-0.293369	0.125643	ctrl	CD14+ Monocytes
1635	-0.00074673	0.141823	ctrl	NK cells
1636	0.0872309	0.0899793	ctrl	CD8 T cells
1637	0.182793	0.0489113	ctrl	CD4 T cells
1638	0.201252	0.0617511	ctrl	CD4 T cells
1639	0.173879	0.212138	ctrl	CD4 T cells
1640	0.158954	0.0271278	ctrl	CD4 T cells
1641	0.214645	-0.0161278	ctrl	CD4 T cells
1642	-0.329431	0.255157	ctrl	CD14+ Monocytes
1643	0.184804	0.0928615	ctrl	CD4 T cells
1644	0.1267	0.0499319	ctrl	CD4 T cells
1645	-0.307804	0.278543	ctrl	CD14+ Monocytes
1646	0.155327	0.08428	ctrl	CD4 T cells
1647	-0.212787	0.0396212	ctrl	FCGR3A+ Monocytes
1648	0.188879	0.0882239	ctrl	CD4 T cells
1649	0.186888	0.0620915	ctrl	CD4 T cells
1650	-0.236429	0.00256153	ctrl	FCGR3A+ Monocytes
1651	0.167989	0.0561418	ctrl	CD4 T cells
1652	0.0759675	0.0376084	ctrl	B cells
1653	0.117721	0.1368	ctrl	CD4 T cells
1654	0.114441	0.0815712	ctrl	CD4 T cells
1655	0.0582139	0.0801665	ctrl	CD8 T cells
1656	0.0479306	0.053182	ctrl	NK cells
1657	0.132746	0.0654184	ctrl	CD4 T cells
1658	0.18505	0.105329	ctrl	CD4 T cells
1659	0.110969	-0.0322148	ctrl	CD4 T cells
1660	-0.347546	0.163772	ctrl	CD14+ Monocytes
1661	0.148053	0.0972477	ctrl	B cells
1662	0.0873146	0.157158	ctrl	B cells
1663	0.205818	0.116404	ctrl	CD4 T cells
1664	0.112555	0.0890713	ctrl	CD4 T cells
1665	-0.279427	0.0563311	ctrl	CD14+ Monocytes
1666	0.20952	0.0213636	ctrl	CD4 T cells
1667	0.191368	0.0171268	ctrl	CD4 T cells
1668	0.196508	0.0533429	ctrl	CD4 T cells
1669	0.18643	0.0681672	ctrl	CD4 T cells
1670	0.164751	0.0797299	ctrl	CD4 T cells
1671	0.0752447	0.0406017	ctrl	B cells
1672	0.17296	-0.00713378	ctrl	CD4 T cells
1673	0.207177	0.0350828	ctrl	CD4 T cells
1674	-0.351474	0.246577	ctrl	CD14+ Monocytes
1675	0.104723	0.180807	ctrl	B cells
1676	-0.344746	0.239425	ctrl	CD14+ Monocytes
1677	0.160279	0.0726327	ctrl	CD4 T cells
1678	0.0349975	0.152892	ctrl	B cells
1679	0.0567868	0.0479891	ctrl	B cells
1680	-0.35914	0.228973	ctrl	CD14+ Monocytes
1681	0.0657764	0.0930156	ctrl	B cells
1682	0.154607	0.130832	ctrl	CD4 T cells
1683	-0.289929	0.265931	ctrl	CD14+ Monocytes
1684	0.0218569	0.117278	ctrl	NK cells
1685	0.0666609	0.0798673	ctrl	B cells
1686	0.113048	0.0387893	ctrl	CD4 T cells
1687	0.106732	0.0735366	ctrl	CD8 T cells
1688	-0.428281	0.2019	ctrl	CD14+ Monocytes
1689	0.112307	0.0727399	ctrl	CD4 T cells
1690	0.184402	0.0634521	ctrl	CD4 T cells
1691	0.215548	0.0907454	ctrl	CD4 T cells
1692	0.114367	-0.0387922	ctrl	NK cells
1693	-0.254806	-0.026983	ctrl	FCGR3A+ Monocytes
1694	0.135066	0.044155	ctrl	CD4 T cells
1695	0.14456	0.00770633	ctrl	CD8 T cells
1696	0.16336	0.0900986	ctrl	CD4 T cells
1697	-0.276126	0.038991	ctrl	FCGR3A+ Monocytes
1698	0.187309	0.0260808	ctrl	CD4 T cells
1699	0.0566929	0.0246482	ctrl	NK cells
1700	0.129963	0.0282072	ctrl	CD4 T cells
1701	0.0252331	0.0689929	ctrl	NK cells
1702	-0.231475	0.186306	ctrl	CD14+ Monocytes
1703	0.159219	0.0958587	ctrl	CD4 T cells
1704	-0.225714	0.160576	ctrl	CD14+ Monocytes
1705	0.0831984	0.115415	ctrl	CD4 T cells
1706	-0.223912	0.164349	ctrl	CD14+ Monocytes
1707	-0.288487	0.244445	ctrl	CD14+ Monocytes
1708	0.0350961	0.0599724	ctrl	CD8 T cells
1709	-0.265468	0.200838	ctrl	Dendritic cells
1710	-0.258298	0.11517	ctrl	CD14+ Monocytes
1711	0.090223	0.0812607	ctrl	B cells
1712	-0.246325	0.196326	ctrl	CD14+ Monocytes
1713	0.181562	0.142698	ctrl	CD4 T cells
1714	-0.308935	0.313489	ctrl	CD14+ Monocytes
1715	-0.178273	0.191415	ctrl	Dendritic cells
1716	-0.201488	0.192535	ctrl	CD14+ Monocytes
1717	-0.296829	0.160387	ctrl	CD14+ Monocytes
1718	-0.345689	0.174573	ctrl	CD14+ Monocytes
1719	-0.331096	0.0474519	ctrl	FCGR3A+ Monocytes
1720	0.178959	0.0520773	ctrl	CD4 T cells
1721	-0.290354	0.207854	ctrl	CD14+ Monocytes
1722	0.224075	0.0711893	ctrl	CD4 T cells
1723	0.105021	0.0891038	ctrl	B cells
1724	0.161837	-0.0175493	ctrl	B cells
1725	0.154062	0.0939426	ctrl	CD4 T cells
1726	0.186295	0.085147	ctrl	CD4 T cells
1727	0.0728255	0.0889077	ctrl	CD8 T cells
1728	-0.317495	-0.0227519	ctrl	CD14+ Monocytes
1729	0.0792545	0.141579	ctrl	CD4 T cells
1730	0.159838	0.0754215	ctrl	CD4 T cells
1731	-0.222725	0.144953	ctrl	CD14+ Monocytes
1732	-0.319249	0.21691	ctrl	CD14+ Monocytes
1733	-0.30916	0.318796	ctrl	CD14+ Monocytes
1734	0.190263	-0.0122741	ctrl	CD4 T cells
1735	-0.330786	0.129007	ctrl	CD14+ Monocytes
1736	0.0045577	0.165152	ctrl	NK cells
1737	0.0569922	-0.0150042	ctrl	B cells
1738	0.158805	-0.0056235	ctrl	CD4 T cells
1739	-0.0534275	0.194704	ctrl	Dendritic cells
1740	0.126639	0.0469865	ctrl	CD4 T cells
1741	0.090346	0.0757721	ctrl	CD4 T cells
1742	-0.345126	0.234801	ctrl	CD14+ Monocytes
1743	0.18497	0.115541	ctrl	CD4 T cells
1744	0.142627	0.0882052	ctrl	CD4 T cells
1745	0.161222	0.0978194	ctrl	CD8 T cells
1746	-0.270532	0.197346	ctrl	CD14+ Monocytes
1747	-0.262715	0.0759527	ctrl	CD14+ Monocytes
1748	-0.20989	0.131221	ctrl	CD14+ Monocytes
1749	-0.252281	0.11499	ctrl	FCGR3A+ Monocytes
1750	0.175918	0.102609	ctrl	CD4 T cells
1751	0.18757	0.0278712	ctrl	CD4 T cells
1752	-0.202357	0.164744	ctrl	Dendritic cells
1753	0.17347	0.100798	ctrl	CD4 T cells
1754	-0.282539	0.252995	ctrl	CD14+ Monocytes
1755	-0.247335	0.173679	ctrl	CD14+ Monocytes
1756	0.165992	0.0187067	ctrl	CD4 T cells
1757	0.0717746	0.0342006	ctrl	NK cells
1758	0.0561843	0.0490589	ctrl	NK cells
1759	0.122941	0.0917105	ctrl	CD4 T cells
1760	-0.325839	0.131837	ctrl	CD14+ Monocytes
1761	0.142315	0.0460575	ctrl	CD4 T cells
1762	0.142139	0.0789547	ctrl	CD8 T cells
1763	-0.358447	0.228648	ctrl	CD14+ Monocytes
1764	0.121685	0.124613	ctrl	CD4 T cells
1765	-0.30574	0.174539	ctrl	CD14+ Monocytes
1766	0.135172	0.0697907	ctrl	CD4 T cells
1767	-0.202876	0.151189	ctrl	CD14+ Monocytes
1768	0.175734	0.0462555	ctrl	CD4 T cells
1769	0.196076	0.0734418	ctrl	CD4 T cells
1770	0.0796726	0.147616	ctrl	B cells
1771	0.0978572	0.0790653	ctrl	CD4 T cells
1772	0.0195739	0.134466	ctrl	NK cells
1773	0.169241	0.0175099	ctrl	CD4 T cells
1774	-0.340998	0.160347	ctrl	CD14+ Monocytes
1775	0.16899	-0.0142254	ctrl	CD4 T cells
1776	0.201321	0.0621534	ctrl	CD4 T cells
1777	-0.138012	-0.00948409	ctrl	FCGR3A+ Monocytes
1778	-0.383189	0.188209	ctrl	CD14+ Monocytes
1779	0.201118	0.0422449	ctrl	CD4 T cells
1780	-0.311541	0.16063	ctrl	CD14+ Monocytes
1781	0.175294	0.0750982	ctrl	CD4 T cells
1782	0.179558	0.0652806	ctrl	CD4 T cells
1783	0.178432	0.0726036	ctrl	CD4 T cells
1784	0.147776	0.127834	ctrl	CD4 T cells
1785	0.184154	0.0294607	ctrl	CD4 T cells
1786	0.0942116	0.096247	ctrl	NK cells
1787	-0.188299	0.081144	ctrl	FCGR3A+ Monocytes
1788	0.0575387	0.118943	ctrl	B cells
1789	0.0754957	0.161039	ctrl	B cells
1790	0.161752	0.0844855	ctrl	CD4 T cells
1791	-0.2943	0.229358	ctrl	CD14+ Monocytes
1792	0.0786899	0.12333	ctrl	CD4 T cells
1793	0.168046	0.044939	ctrl	CD4 T cells
1794	-0.257952	0.00494706	ctrl	FCGR3A+ Monocytes
1795	0.193684	0.0558257	ctrl	CD4 T cells
1796	-0.331259	-0.0784672	ctrl	CD14+ Monocytes
1797	0.102026	0.0994283	ctrl	CD4 T cells
1798	-0.288845	0.196871	ctrl	CD14+ Monocytes
1799	0.0532532	0.0235039	ctrl	CD8 T cells
1800	0.106913	0.11536	ctrl	CD4 T cells
1801	-0.302159	0.15671	ctrl	CD14+ Monocytes
1802	0.119089	0.0924899	ctrl	CD8 T cells
1803	0.212461	0.0362135	ctrl	CD4 T cells
1804	0.0844723	0.0995932	ctrl	B cells
1805	0.120444	0.0136164	ctrl	CD4 T cells
1806	0.0294414	0.075522	ctrl	NK cells
1807	-0.251483	0.0272952	ctrl	FCGR3A+ Monocytes
1808	-0.296689	0.13669	ctrl	CD14+ Monocytes
1809	0.0969776	0.102469	ctrl	CD4 T cells
1810	0.0922427	0.0944441	ctrl	NK cells
1811	0.106095	0.0864966	ctrl	CD4 T cells
1812	0.172583	0.0784737	ctrl	CD4 T cells
1813	-0.286385	0.0982832	ctrl	CD14+ Monocytes
1814	0.155873	0.0601567	ctrl	CD4 T cells
1815	0.140596	0.146342	ctrl	CD4 T cells
1816	0.155297	0.0208633	ctrl	CD4 T cells
1817	0.0797293	0.0709002	ctrl	CD8 T cells
1818	-0.314721	0.135969	ctrl	CD14+ Monocytes
1819	0.0711553	0.0898372	ctrl	CD4 T cells
1820	0.0195654	0.00341676	ctrl	B cells
1821	0.0340592	0.064905	ctrl	B cells
1822	0.170065	0.0520401	ctrl	CD4 T cells
1823	0.194372	0.00045074	ctrl	CD4 T cells
1824	0.0861653	0.0507613	ctrl	CD8 T cells
1825	-0.316969	0.187915	ctrl	CD14+ Monocytes
1826	0.220691	0.151386	ctrl	CD4 T cells
1827	-0.276492	0.130386	ctrl	FCGR3A+ Monocytes
1828	-0.318076	0.125515	ctrl	CD14+ Monocytes
1829	-0.269308	0.19671	ctrl	CD14+ Monocytes
1830	0.210409	0.107824	ctrl	CD4 T cells
1831	-0.134303	0.0542624	ctrl	FCGR3A+ Monocytes
1832	-0.329785	0.231439	ctrl	CD14+ Monocytes
1833	0.0376938	0.126808	ctrl	B cells
1834	0.235521	0.116609	ctrl	CD4 T cells
1835	0.0982146	0.0862963	ctrl	B cells
1836	-0.324017	0.113933	ctrl	CD14+ Monocytes
1837	0.194318	0.0612387	ctrl	CD4 T cells
1838	0.160179	0.0584728	ctrl	CD4 T cells
1839	0.0513839	0.120925	ctrl	NK cells
1840	0.0486203	0.126941	ctrl	B cells
1841	-0.270737	0.0646676	ctrl	FCGR3A+ Monocytes
1842	-0.286135	0.248291	ctrl	CD14+ Monocytes
1843	0.0826926	0.118099	ctrl	CD8 T cells
1844	0.135181	0.0259111	ctrl	CD8 T cells
1845	0.160672	0.0909972	ctrl	CD4 T cells
1846	0.173911	-0.00448051	ctrl	CD4 T cells
1847	0.119702	0.074966	ctrl	CD4 T cells
1848	0.177634	0.0905668	ctrl	CD4 T cells
1849	0.180549	0.0538823	ctrl	CD4 T cells
1850	0.0946811	0.188851	ctrl	B cells
1851	-0.358046	0.16274	ctrl	CD14+ Monocytes
1852	0.0833236	0.167503	ctrl	CD4 T cells
1853	0.184728	0.102302	ctrl	CD4 T cells
1854	-0.222164	0.103652	ctrl	CD14+ Monocytes
1855	-0.272882	0.212091	ctrl	CD14+ Monocytes
1856	0.15952	0.0509097	ctrl	CD4 T cells
1857	0.149546	0.056368	ctrl	CD4 T cells
1858	0.152714	0.0354745	ctrl	CD4 T cells
1859	-0.316225	0.198698	ctrl	CD14+ Monocytes
1860	0.161222	0.0219114	ctrl	CD4 T cells
1861	0.197309	0.0234686	ctrl	CD4 T cells
1862	-0.182292	0.258325	ctrl	CD14+ Monocytes
1863	0.169695	0.010182	ctrl	CD4 T cells
1864	-0.212617	0.193254	ctrl	CD14+ Monocytes
1865	0.0789596	0.0954228	ctrl	CD4 T cells
1866	0.0719716	0.0913266	ctrl	CD4 T cells
1867	-0.262194	0.141163	ctrl	CD14+ Monocytes
1868	-0.366857	0.147618	ctrl	CD14+ Monocytes
1869	-0.28036	0.219917	ctrl	CD14+ Monocytes
1870	0.13989	0.0436643	ctrl	CD4 T cells
1871	0.119582	0.078318	ctrl	CD8 T cells
1872	-0.35271	0.141289	ctrl	CD14+ Monocytes
1873	0.112919	0.0767092	ctrl	CD4 T cells
1874	0.0676812	-0.00846553	ctrl	CD8 T cells
1875	0.163151	0.0900218	ctrl	CD4 T cells
1876	0.120524	0.0667564	ctrl	CD4 T cells
1877	0.0356837	-0.00824476	ctrl	NK cells
1878	0.157869	0.0723221	ctrl	CD4 T cells
1879	0.0175784	0.0250773	ctrl	NK cells
1880	0.176343	0.0160979	ctrl	CD4 T cells
1881	0.203073	0.111902	ctrl	CD4 T cells
1882	0.122394	0.118502	ctrl	CD4 T cells
1883	-0.280648	0.195741	ctrl	CD14+ Monocytes
1884	-0.222599	0.0616096	ctrl	FCGR3A+ Monocytes
1885	-0.257126	0.149499	ctrl	CD14+ Monocytes
1886	-0.306552	0.241696	ctrl	CD14+ Monocytes
1887	0.145777	0.0241739	ctrl	CD4 T cells
1888	0.185461	-0.00260637	ctrl	CD4 T cells
1889	0.169144	0.101184	ctrl	CD4 T cells
1890	0.106304	0.0877451	ctrl	CD4 T cells
1891	-0.333748	0.0679981	ctrl	CD14+ Monocytes
1892	0.198564	0.161452	ctrl	CD4 T cells
1893	-0.225183	0.247838	ctrl	Dendritic cells
1894	0.072247	0.11918	ctrl	B cells
1895	0.139674	0.125272	ctrl	B cells
1896	0.167762	0.0932075	ctrl	CD4 T cells
1897	-0.329308	0.130218	ctrl	CD14+ Monocytes
1898	-0.393364	0.250297	ctrl	CD14+ Monocytes
1899	-0.307488	0.148702	ctrl	CD14+ Monocytes
1900	0.0934284	0.151942	ctrl	NK cells
1901	0.186916	0.119316	ctrl	CD4 T cells
1902	-0.268789	0.164992	ctrl	CD14+ Monocytes
1903	0.162588	0.122659	ctrl	NK cells
1904	0.222781	0.0973225	ctrl	CD4 T cells
1905	0.195555	-0.00299676	ctrl	CD4 T cells
1906	0.18132	0.101117	ctrl	CD4 T cells
1907	-0.221923	0.191259	ctrl	CD14+ Monocytes
1908	0.141269	0.0675849	ctrl	CD8 T cells
1909	-0.290247	0.219615	ctrl	CD14+ Monocytes
1910	-0.351396	0.201577	ctrl	CD14+ Monocytes
1911	-0.293981	0.214759	ctrl	CD14+ Monocytes
1912	0.193473	0.0669408	ctrl	CD4 T cells
1913	0.128246	0.0381317	ctrl	CD4 T cells
1914	0.0363516	0.0334012	ctrl	CD8 T cells
1915	0.214161	0.0789078	ctrl	CD4 T cells
1916	-0.266974	0.16781	ctrl	CD14+ Monocytes
1917	0.0620014	0.0568004	ctrl	B cells
1918	0.197218	0.103337	ctrl	CD4 T cells
1919	-0.247709	0.120922	ctrl	CD14+ Monocytes
1920	0.033403	0.057595	ctrl	NK cells
1921	0.191235	0.01177	ctrl	CD4 T cells
1922	0.0895475	0.144333	ctrl	B cells
1923	0.105002	0.112122	ctrl	B cells
1924	-0.344817	0.234842	ctrl	CD14+ Monocytes
1925	0.158537	0.0183066	ctrl	CD4 T cells
1926	-0.328686	0.1793	ctrl	FCGR3A+ Monocytes
1927	0.0507374	0.0259997	ctrl	NK cells
1928	0.136337	0.078423	ctrl	B cells
1929	-0.312193	0.178099	ctrl	CD14+ Monocytes
1930	0.190528	0.0416773	ctrl	CD4 T cells
1931	0.200511	0.0889024	ctrl	CD4 T cells
1932	0.0950895	0.0976574	ctrl	NK cells
1933	0.0835713	0.118757	ctrl	CD4 T cells
1934	0.121074	0.079284	ctrl	CD4 T cells
1935	0.0326563	0.0109516	ctrl	B cells
1936	0.215733	0.0756254	ctrl	CD4 T cells
1937	0.153394	0.0911166	ctrl	CD4 T cells
1938	-0.345371	-0.00456125	ctrl	FCGR3A+ Monocytes
1939	0.119514	0.0707982	ctrl	CD4 T cells
1940	0.105991	0.0900598	ctrl	CD4 T cells
1941	-0.335896	0.236109	ctrl	CD14+ Monocytes
1942	0.18764	0.0800873	ctrl	CD4 T cells
1943	-0.335802	0.197553	ctrl	CD14+ Monocytes
1944	-0.318025	0.260353	ctrl	CD14+ Monocytes
1945	0.104618	0.0217117	ctrl	NK cells
1946	0.054714	0.105385	ctrl	B cells
1947	0.128578	0.044081	ctrl	CD4 T cells
1948	0.198871	0.0571165	ctrl	CD4 T cells
1949	0.14416	0.0523937	ctrl	CD4 T cells
1950	-0.062903	0.149459	ctrl	CD14+ Monocytes
1951	0.134287	0.0652114	ctrl	CD4 T cells
1952	0.0622135	-0.0142724	ctrl	NK cells
1953	0.116183	0.0148267	ctrl	CD4 T cells
1954	-0.290205	0.238801	ctrl	CD14+ Monocytes
1955	0.131894	0.0950216	ctrl	CD4 T cells
1956	-0.228744	0.192614	ctrl	CD14+ Monocytes
1957	0.06893	0.127564	ctrl	CD4 T cells
1958	0.189685	0.00720899	ctrl	CD4 T cells
1959	0.202739	0.0406483	ctrl	CD4 T cells
1960	-0.350911	0.164073	ctrl	CD14+ Monocytes
1961	-0.324634	0.233462	ctrl	CD14+ Monocytes
1962	0.201	0.103274	ctrl	CD4 T cells
1963	0.0444094	0.0389181	ctrl	NK cells
1964	-0.328994	0.128434	ctrl	CD14+ Monocytes
1965	0.201267	0.0414585	ctrl	CD4 T cells
1966	0.0746322	0.0211997	ctrl	B cells
1967	-0.307204	0.202944	ctrl	CD14+ Monocytes
1968	0.0362007	0.136627	ctrl	CD4 T cells
1969	0.157291	0.00640619	ctrl	CD4 T cells
1970	0.134146	0.0319427	ctrl	CD4 T cells
1971	0.0794616	0.0596568	ctrl	CD8 T cells
1972	0.0640794	0.0738481	ctrl	CD8 T cells
1973	0.102621	0.13507	ctrl	B cells
1974	-0.369684	0.0936622	ctrl	CD14+ Monocytes
1975	0.216675	0.0630694	ctrl	CD4 T cells
1976	0.106282	0.0529577	ctrl	CD8 T cells
1977	0.0911578	0.0834971	ctrl	B cells
1978	-0.311579	0.149298	ctrl	CD14+ Monocytes
1979	0.106323	0.018927	ctrl	CD8 T cells
1980	0.0310694	0.0196923	ctrl	NK cells
1981	-0.277946	0.257643	ctrl	CD14+ Monocytes
1982	0.209331	0.0367975	ctrl	CD4 T cells
1983	-0.0945704	0.0766907	ctrl	Dendritic cells
1984	-0.360195	0.325116	ctrl	CD14+ Monocytes
1985	0.151011	0.0905408	ctrl	CD4 T cells
1986	0.0999646	0.12562	ctrl	CD4 T cells
1987	0.20636	0.00969991	ctrl	CD4 T cells
1988	0.154433	0.0370195	ctrl	CD4 T cells
1989	-0.335453	0.136293	ctrl	CD14+ Monocytes
1990	0.0747929	0.104294	ctrl	CD4 T cells
1991	0.0231361	-0.0830614	ctrl	NK cells
1992	0.0657541	0.110853	ctrl	CD8 T cells
1993	-0.280294	0.170466	ctrl	CD14+ Monocytes
1994	0.141695	0.0255858	ctrl	CD4 T cells
1995	0.19802	0.0571786	ctrl	CD4 T cells
1996	0.127515	0.0602027	ctrl	NK cells
1997	-0.30453	0.0576339	ctrl	FCGR3A+ Monocytes
1998	0.121123	0.0728867	ctrl	CD4 T cells
[truncated: 22,674 more rows]

## Sheet: SupFig2_g
	Gene_set	Term	Overlap	P-value	Adjusted P-value	Old P-value	Old Adjusted P-value	Odds Ratio	Combined Score	Genes
0	Reactome_2022	Neutrophil Degranulation R-HSA-6798695	44/468	3.39661e-30	1.71529e-27	0	0	12.8892	874.595	FCN1;CD63;GRN;SERPINA1;TNFAIP6;FGL2;CTSZ;PTAFR;C5AR1;MGST1;FPR1;CXCL1;FPR2;GPR84;CFP;LILRA3;CST3;LGALS3;ANPEP;CLEC5A;C3AR1;S100A12;OLR1;SIRPA;CD36;CTSB;FCER1G;SLC11A1;PLAUR;CYBB;LILRB2;LYZ;TYROBP;CLEC4D;RAB31;FCGR2A;MNDA;PLEKHO2;HPSE;CD68;S100A9;S100A8;TLR2;FTL
1	Reactome_2022	Immune System R-HSA-168256	79/1943	2.03242e-29	5.13187e-27	0	0	6.28234	415.047	FCN1;CD86;IL1RN;SERPINA1;TNFAIP6;NCF2;CTSZ;DEFB1;CXCL1;IFI30;CXCL2;TREM1;ICAM1;LGALS3;ANPEP;CLEC5A;C3AR1;OLR1;SIRPA;TIMP1;CD36;CTSB;IL13RA1;FCER1G;SERPINB2;SLC11A1;RNASE6;PLAUR;CYBB;IRAK3;DUSP6;CLEC4A;HCK;TYROBP;CLEC4D;RAB31;IL1B;CD300E;PLEKHO2;CD300C;CLEC4E;TLR4;S100A9;S100A8;TLR2;FTL;CD63;GRN;CCL3L1;SRC;FGL2;PTAFR;C5AR1;MGST1;FPR1;FPR2;GPR84;CFP;LILRA2;LILRA3;LILRA5;CST3;CLEC7A;CCL3;S100A12;HMO…
2	Reactome_2022	Innate Immune System R-HSA-168249	59/1035	7.47871e-29	1.25892e-26	0	0	8.0704	522.662	FCN1;SERPINA1;TNFAIP6;NCF2;CTSZ;DEFB1;CXCL1;TREM1;LGALS3;ANPEP;CLEC5A;C3AR1;OLR1;SIRPA;CD36;CTSB;FCER1G;SLC11A1;RNASE6;PLAUR;CYBB;IRAK3;DUSP6;CLEC4A;HCK;TYROBP;CLEC4D;RAB31;IL1B;CD300E;PLEKHO2;CLEC4E;TLR4;S100A9;S100A8;TLR2;FTL;CD63;GRN;SRC;FGL2;PTAFR;C5AR1;MGST1;FPR1;FPR2;GPR84;CFP;LILRA3;CST3;CLEC7A;S100A12;HMOX1;LILRB2;LYZ;FCGR2A;MNDA;HPSE;CD68
3	Reactome_2022	Interleukin-10 Signaling R-HSA-6783783	13/45	3.71968e-16	4.69609e-14	0	0	42.9452	1525.74	CD86;CCR1;IL1RN;CCL3L1;PTAFR;FPR1;CXCL1;CXCL2;ICAM1;IL1B;CCL3;CCL2;TIMP1
4	Reactome_2022	Chemokine Receptors Bind Chemokines R-HSA-380108	11/56	7.62635e-12	7.70261e-10	0	0	25.5503	654.072	CCR1;CXCL11;CCL3L1;CCL7;CCRL2;CCL3;CCL2;CXCL1;CXCL3;CXCL2;CXCL16
5	Reactome_2022	Peptide Ligand-Binding Receptors R-HSA-375276	16/196	1.36742e-10	1.15091e-08	0	0	9.47826	215.279	CCR1;CCL3L1;C5AR1;FPR1;FPR3;CXCL1;FPR2;CXCL3;CXCL2;CXCL16;CXCL11;CCL7;CCRL2;C3AR1;CCL3;CCL2
6	Reactome_2022	Class A/1 (Rhodopsin-like Receptors) R-HSA-373076	19/327	8.31248e-10	5.99686e-08	0	0	6.64325	138.898	CCR1;CCL3L1;GPR35;PTAFR;C5AR1;FPR1;FPR3;CXCL1;FPR2;CXCL3;CXCL2;CXCL16;CXCL11;P2RY6;CCL7;CCRL2;C3AR1;CCL3;CCL2
7	Reactome_2022	Signaling By Interleukins R-HSA-449147	22/453	1.07212e-09	6.76774e-08	0	0	5.55434	114.717	CCR1;CD86;IL1RN;SERPINB2;CCL3L1;PTAFR;FPR1;CXCL1;IRAK3;CXCL2;DUSP6;ICAM1;HCK;IL1B;CCL3;S100A12;HMOX1;CCL2;TIMP1;CD36;S100A9;IL13RA1
8	Reactome_2022	Immunoregulatory Interactions Between A Lymphoid And A non-Lymphoid Cell R-HSA-198933	12/123	3.91651e-09	2.1976e-07	0	0	11.322	219.172	TYROBP;CD300E;LILRB1;CD300C;PILRA;LILRB2;LILRA2;TREM1;LILRA3;LILRB4;ICAM1;LILRA5
9	Reactome_2022	GPCR Ligand Binding R-HSA-500792	20/458	3.77975e-08	1.78959e-06	0	0	4.91172	83.9463	CCR1;CCL3L1;GPR35;PTAFR;C5AR1;FPR1;ADM;FPR3;CXCL1;FPR2;CXCL3;CXCL2;CXCL16;CXCL11;P2RY6;CCL7;CCRL2;C3AR1;CCL3;CCL2
10	Reactome_2022	Cytokine Signaling In Immune System R-HSA-1280215	25/702	3.89811e-08	1.78959e-06	0	0	4.03524	68.842	CD86;IL1RN;CCL3L1;PTAFR;FPR1;CXCL1;IFI30;CXCL2;ICAM1;CCL3;S100A12;HMOX1;CCL2;TIMP1;CD36;IL13RA1;CCR1;SERPINB2;IRAK3;DUSP6;HCK;IL1B;HLA-DRA;S100A9;HLA-DRB1
11	Reactome_2022	Hemostasis R-HSA-109582	22/576	8.13744e-08	3.42451e-06	0	0	4.29372	70.0915	CD63;SERPINA1;FCER1G;SERPINB2;SRC;SDC2;ANXA5;PLEK;PLAUR;LHFPL2;SLC7A11;TREM1;THBS1;SLC8A1;GNA15;SLC7A7;CD9;OLR1;SIRPA;TIMP1;CD36;S100A9
12	Reactome_2022	Adaptive Immune System R-HSA-1280218	25/733	8.94546e-08	3.47497e-06	0	0	3.8523	62.521	CD86;NCF2;SRC;IFI30;LILRA2;LILRA3;TREM1;ICAM1;LILRA5;CD36;CTSB;CYBB;LILRB1;LILRB2;PILRA;LILRB4;TYROBP;CD300E;HLA-DRA;CD300C;TLR4;S100A9;HLA-DRB1;S100A8;TLR2
13	Reactome_2022	Signaling By GPCR R-HSA-372790	23/689	4.44552e-07	1.60356e-05	0	0	3.73324	54.6031	CCR1;CCL3L1;GPR35;SRC;PTAFR;C5AR1;FPR1;ADM;FPR3;CXCL1;FPR2;GPR84;CXCL3;CXCL2;CXCL16;CXCL11;P2RY6;GNA15;CCL7;CCRL2;C3AR1;CCL3;CCL2
14	Reactome_2022	MyD88 Deficiency (TLR2/4) R-HSA-5602498	5/17	5.3378e-07	1.79706e-05	0	0	42.2821	610.692	CD36;S100A9;TLR4;S100A8;TLR2
15	Reactome_2022	Regulation Of TLR By Endogenous Ligand R-HSA-5686938	5/18	7.3309e-07	2.17771e-05	0	0	39.0276	551.304	CD36;S100A9;TLR4;S100A8;TLR2
16	Reactome_2022	IRAK4 Deficiency (TLR2/4) R-HSA-5603041	5/18	7.3309e-07	2.17771e-05	0	0	39.0276	551.304	CD36;S100A9;TLR4;S100A8;TLR2
17	Reactome_2022	Platelet Degranulation R-HSA-114608	9/125	4.69874e-06	0.000131826	0	0	7.99585	98.0948	CD63;SERPINA1;PLEK;ANXA5;CD9;CD36;TIMP1;LHFPL2;THBS1
18	Reactome_2022	Response To Elevated Platelet Cytosolic Ca2+ R-HSA-76005	9/130	6.48153e-06	0.000172272	0	0	7.66349	91.5523	CD63;SERPINA1;PLEK;ANXA5;CD9;CD36;TIMP1;LHFPL2;THBS1
19	Reactome_2022	Cell Surface Interactions At Vascular Wall R-HSA-202733	9/134	8.29802e-06	0.000209525	0	0	7.41675	86.7723	FCER1G;SLC7A7;SRC;SDC2;SIRPA;OLR1;SLC7A11;S100A9;TREM1
20	Reactome_2022	Platelet Activation, Signaling And Aggregation R-HSA-76002	12/254	1.00724e-05	0.000242218	0	0	5.15861	59.3534	CD63;GNA15;SERPINA1;FCER1G;SRC;ANXA5;PLEK;CD9;LHFPL2;TIMP1;CD36;THBS1
21	Reactome_2022	Diseases Associated With TLR Signaling Cascade R-HSA-5602358	5/31	1.30802e-05	0.00030025	0	0	19.501	219.277	CD36;S100A9;TLR4;S100A8;TLR2
22	Reactome_2022	G Alpha (I) Signaling Events R-HSA-418594	13/312	1.64422e-05	0.000357579	0	0	4.53406	49.9457	CCR1;SRC;C5AR1;FPR1;FPR3;CXCL1;FPR2;CXCL3;CXCL2;CXCL16;CXCL11;GNA15;C3AR1
23	Reactome_2022	MyD88:MAL(TIRAP) Cascade Initiated On Plasma Membrane R-HSA-166058	8/112	1.69939e-05	0.000357579	0	0	7.89103	86.6644	S100A12;IRAK3;CD36;S100A9;TLR4;S100A8;DUSP6;TLR2
24	Reactome_2022	Antimicrobial Peptides R-HSA-6803157	7/89	3.10223e-05	0.000626651	0	0	8.72147	90.5359	SLC11A1;RNASE6;DEFB1;LYZ;S100A9;S100A8;TLR2
25	Reactome_2022	Toll-like Receptor Cascades R-HSA-168898	9/162	3.77917e-05	0.000734031	0	0	6.05082	61.618	S100A12;IRAK3;CD36;S100A9;TLR4;S100A8;DUSP6;CTSB;TLR2
26	Reactome_2022	Cross-presentation Of Particulate Exogenous Antigens (Phagosomes) R-HSA-1236973	3/8	5.31621e-05	0.000958816	0	0	60.2893	593.378	NCF2;CYBB;CD36
27	Reactome_2022	Formyl Peptide Receptors Bind Formyl Peptides And Many Other Ligands R-HSA-444473	3/8	5.31621e-05	0.000958816	0	0	60.2893	593.378	FPR1;FPR3;FPR2
28	Reactome_2022	Toll Like Receptor 4 (TLR4) Cascade R-HSA-166016	8/140	8.41114e-05	0.00141931	0	0	6.20833	58.2551	S100A12;IRAK3;CD36;S100A9;TLR4;S100A8;DUSP6;TLR2
29	Reactome_2022	Antigen processing-Cross Presentation R-HSA-1236975	7/104	8.43153e-05	0.00141931	0	0	7.36718	69.1111	NCF2;CYBB;CD36;S100A9;TLR4;S100A8;TLR2
30	Reactome_2022	RHO GTPases Activate NADPH Oxidases R-HSA-5668599	4/24	8.81427e-05	0.00143587	0	0	20.1837	188.446	NCF2;CYBB;S100A9;S100A8
31	Reactome_2022	Interleukin-4 And Interleukin-13 Signaling R-HSA-6785807	7/107	0.000100922	0.00159267	0	0	7.14508	65.743	IL1B;HMOX1;CCL2;CD36;TIMP1;ICAM1;IL13RA1
32	Reactome_2022	GPCR Downstream Signaling R-HSA-388396	17/619	0.00016976	0.00259784	0	0	2.96249	25.7178	CCR1;SRC;PTAFR;C5AR1;FPR1;ADM;FPR3;CXCL1;FPR2;GPR84;CXCL3;CXCL2;CXCL16;CXCL11;P2RY6;GNA15;C3AR1
33	Reactome_2022	Dectin-2 Family R-HSA-5621480	4/29	0.00018946	0.00281404	0	0	16.1429	138.366	CLEC4A;FCER1G;CLEC4D;CLEC4E
34	Reactome_2022	Signal Regulatory Protein Family Interactions R-HSA-391160	3/13	0.000261658	0.00367048	0	0	30.1371	248.585	TYROBP;SRC;SIRPA
35	Reactome_2022	FCGR Activation R-HSA-2029481	3/13	0.000261658	0.00367048	0	0	30.1371	248.585	HCK;FCGR2A;SRC
36	Reactome_2022	Tryptophan Catabolism R-HSA-71240	3/14	0.000330571	0.00451184	0	0	27.3959	219.57	KYNU;KMO;IDO1
37	Reactome_2022	C-type Lectin Receptors (CLRs) R-HSA-5621481	7/141	0.000550093	0.00731045	0	0	5.32294	39.951	CLEC4A;CLEC4D;FCER1G;CLEC7A;SRC;IL1B;CLEC4E
38	Reactome_2022	Post-translational Protein Phosphorylation R-HSA-8957275	6/106	0.000690622	0.00894267	0	0	6.09278	44.3428	CST3;VCAN;LGALS1;SERPINA1;SDC2;TIMP1
39	Reactome_2022	DAP12 Interactions R-HSA-2172127	4/43	0.000882624	0.0111431	0	0	10.3407	72.7218	TYROBP;CLEC5A;CD300E;TREM1
40	Reactome_2022	Metal Sequestration By Antimicrobial Proteins R-HSA-6799990	2/6	0.00145357	0.0179037	0	0	49.9899	326.621	S100A9;S100A8
41	Reactome_2022	Regulation Of IGF Transport And Uptake By IGFBPs R-HSA-381426	6/123	0.00149606	0.0179884	0	0	5.20301	33.8452	CST3;VCAN;LGALS1;SERPINA1;SDC2;TIMP1
42	Reactome_2022	Cell Recruitment (Pro-Inflammatory Response) R-HSA-9664424	3/25	0.00192633	0.0219696	0	0	13.6904	85.594	IL1B;C3AR1;HMOX1
43	Reactome_2022	Heparan Sulfate/Heparin (HS-GAG) Metabolism R-HSA-1638091	4/53	0.00193774	0.0219696	0	0	8.22616	51.3825	VCAN;SDC2;HPSE;HS3ST1
44	Reactome_2022	ER-Phagosome Pathway R-HSA-1236974	5/89	0.00200119	0.0219696	0	0	6.01832	37.3979	CD36;S100A9;TLR4;S100A8;TLR2
45	Reactome_2022	Interferon Gamma Signaling R-HSA-877300	5/89	0.00200119	0.0219696	0	0	6.01832	37.3979	PTAFR;HLA-DRA;IFI30;HLA-DRB1;ICAM1
46	Reactome_2022	Endogenous Sterols R-HSA-211976	3/27	0.00241411	0.0259388	0	0	12.5482	75.6209	CYP27A1;RXRA;CYP1B1
47	Reactome_2022	Leishmania Infection R-HSA-9658195	8/247	0.00349704	0.0367918	0	0	3.41022	19.2876	HCK;FCGR2A;SRC;IL1B;C3AR1;HMOX1;ADM;GPR84
48	Reactome_2022	Acetylcholine Regulates Insulin Secretion R-HSA-399997	2/10	0.00424723	0.0435255	0	0	24.9899	136.482	GNA15;MARCKS
49	Reactome_2022	Amino Acid Transport Across Plasma Membrane R-HSA-352230	3/33	0.00430945	0.0435255	0	0	10.0355	54.663	SLC7A7;SLC43A2;SLC7A11
50	Reactome_2022	Costimulation By CD28 Family R-HSA-388841	4/68	0.00479861	0.0475156	0	0	6.29337	33.603	CD86;SRC;HLA-DRA;HLA-DRB1
51	Reactome_2022	Free Fatty Acids Regulate Insulin Secretion R-HSA-400451	2/11	0.00515702	0.0500826	0	0	22.2121	117	GNA15;CD36
52	Reactome_2022	ROS And RNS Production In Phagocytes R-HSA-1222556	3/36	0.00551729	0.0525704	0	0	9.12183	47.4323	NCF2;SLC11A1;CYBB
53	Reactome_2022	FCGR3A-mediated IL10 Synthesis R-HSA-9664323	3/38	0.00642429	0.060079	0	0	8.59971	43.4085	HCK;FCGR2A;SRC
54	Reactome_2022	Advanced Glycosylation Endproduct Receptor Signaling R-HSA-879415	2/13	0.0072181	0.0650918	0	0	18.1717	89.6077	LGALS3;S100A12
55	Reactome_2022	Dissolution Of Fibrin Clot R-HSA-75205	2/13	0.0072181	0.0650918	0	0	18.1717	89.6077	SERPINB2;PLAUR
56	Reactome_2022	Binding And Uptake Of Ligands By Scavenger Receptors R-HSA-2173782	3/41	0.00794234	0.0703664	0	0	7.91958	38.2955	MARCO;CD36;FTL
57	Reactome_2022	Synthesis Of Bile Acids And Bile Salts Via 27-Hydroxycholesterol R-HSA-193807	2/15	0.00959001	0.0834992	0	0	15.3745	71.4459	CYP27A1;RXRA
58	Reactome_2022	Heme Signaling R-HSA-9707616	3/45	0.0102691	0.0878968	0	0	7.16389	32.8007	RXRA;HMOX1;TLR4
59	Reactome_2022	GAB1 Signalosome R-HSA-180292	2/17	0.0122597	0.0988765	0	0	13.3232	58.6414	SRC;EREG
60	Reactome_2022	Translocation Of ZAP-70 To Immunological Synapse R-HSA-202430	2/17	0.0122597	0.0988765	0	0	13.3232	58.6414	HLA-DRA;HLA-DRB1
61	Reactome_2022	Signal Transduction R-HSA-162582	36/2465	0.0123307	0.0988765	0	0	1.56984	6.90049	CD86;CCL3L1;NCF2;SRC;LRRK2;PTAFR;C5AR1;FPR1;ADM;FPR3;CXCL1;FPR2;GPR84;CXCL3;CXCL2;THBS1;CXCL16;P2RY6;GNA15;RXRA;CCL7;CCRL2;C3AR1;CCL3;CCL2;IER3;CCR1;GPR35;CYBB;DUSP6;EREG;CXCL11;DHRS9;CDC42EP2;S100A9;S100A8
62	Reactome_2022	Diseases Of Metabolism R-HSA-5668914	7/247	0.0123351	0.0988765	0	0	2.95596	12.9923	CYP27A1;VCAN;TCN2;SDC2;CYP1B1;CFP;THBS1
63	Reactome_2022	Metabolism Of Angiotensinogen To Angiotensins R-HSA-2022377	2/18	0.0137022	0.108119	0	0	12.4899	53.5841	ANPEP;CTSZ
64	Reactome_2022	Other Semaphorin Interactions R-HSA-416700	2/19	0.0152144	0.116414	0	0	11.7546	49.199	SEMA4A;TYROBP
65	Reactome_2022	Scavenging By Class A Receptors R-HSA-3000480	2/19	0.0152144	0.116414	0	0	11.7546	49.199	MARCO;FTL
66	Reactome_2022	Phosphorylation Of CD3 And TCR Zeta Chains R-HSA-202427	2/20	0.0167949	0.119457	0	0	11.101	45.3663	HLA-DRA;HLA-DRB1
67	Reactome_2022	Defective B3GALT6 Causes EDSP2 And SEMDJL1 R-HSA-4420332	2/20	0.0167949	0.119457	0	0	11.101	45.3663	VCAN;SDC2
68	Reactome_2022	Defective B3GAT3 Causes JDSSDHD R-HSA-3560801	2/20	0.0167949	0.119457	0	0	11.101	45.3663	VCAN;SDC2
69	Reactome_2022	Defective B4GALT7 Causes EDS, Progeroid Type R-HSA-3560783	2/20	0.0167949	0.119457	0	0	11.101	45.3663	VCAN;SDC2
70	Reactome_2022	Syndecan Interactions R-HSA-3000170	2/20	0.0167949	0.119457	0	0	11.101	45.3663	SDC2;THBS1
71	Reactome_2022	Complement Cascade R-HSA-166658	3/55	0.0176581	0.123852	0	0	5.78329	23.3446	FCN1;C5AR1;C3AR1
72	Reactome_2022	PD-1 Signaling R-HSA-389948	2/21	0.018442	0.124176	0	0	10.5162	41.9925	HLA-DRA;HLA-DRB1
73	Reactome_2022	CTLA4 Inhibitory Signaling R-HSA-389513	2/21	0.018442	0.124176	0	0	10.5162	41.9925	CD86;SRC
74	Reactome_2022	HS-GAG Degradation R-HSA-2024096	2/21	0.018442	0.124176	0	0	10.5162	41.9925	SDC2;HPSE
75	Reactome_2022	Phase I - Functionalization Of Compounds R-HSA-211945	4/104	0.0205565	0.13309	0	0	4.02041	15.6176	CYP27A1;RXRA;ALDH2;CYP1B1
76	Reactome_2022	Transport Of Inorganic Cations/Anions And Amino Acids/Oligopeptides R-HSA-425393	4/104	0.0205565	0.13309	0	0	4.02041	15.6176	SLC7A7;SLC43A2;SLC7A11;SLC8A1
77	Reactome_2022	MHC Class II Antigen Presentation R-HSA-2132295	4/104	0.0205565	0.13309	0	0	4.02041	15.6176	HLA-DRA;IFI30;HLA-DRB1;CTSB
78	Reactome_2022	PI5P, PP2A And IER3 Regulate PI3K/AKT Signaling R-HSA-6811558	4/106	0.0218728	0.13982	0	0	3.94118	15.0652	CD86;SRC;IER3;EREG
79	Reactome_2022	Synthesis Of Bile Acids And Bile Salts Via 7Alpha-Hydroxycholesterol R-HSA-193368	2/24	0.0237689	0.150041	0	0	9.08081	33.9566	CYP27A1;RXRA
80	Reactome_2022	RAB Geranylgeranylation R-HSA-8873719	3/62	0.0242012	0.150884	0	0	5.09533	18.9615	RAB32;RAB31;RAB13
81	Reactome_2022	Anti-inflammatory Response Favoring Leishmania Infection R-HSA-9662851	5/165	0.0252772	0.154315	0	0	3.14744	11.5758	HCK;FCGR2A;SRC;ADM;GPR84
82	Reactome_2022	ADP Signaling Thru P2Y Purinoceptor 1 R-HSA-418592	2/25	0.0256683	0.154315	0	0	8.68555	31.8108	GNA15;SRC
83	Reactome_2022	Basigin Interactions R-HSA-210991	2/25	0.0256683	0.154315	0	0	8.68555	31.8108	SLC7A7;SLC7A11
84	Reactome_2022	Negative Regulation Of PI3K/AKT Network R-HSA-199418	4/113	0.02688	0.156872	0	0	3.68676	13.3327	CD86;SRC;IER3;EREG
85	Reactome_2022	Cytochrome P450 - Arranged By Substrate Type R-HSA-211897	3/65	0.0273538	0.156872	0	0	4.84804	17.4476	CYP27A1;RXRA;CYP1B1
86	Reactome_2022	Extracellular Matrix Organization R-HSA-1474244	7/291	0.0274425	0.156872	0	0	2.49237	8.96174	VCAN;SDC2;MMP19;TIMP1;THBS1;ICAM1;CTSB
87	Reactome_2022	GAG Synthesis Requires Tetrasaccharide Linker Sequence R-HSA-1971475	2/26	0.0276272	0.156872	0	0	8.32323	29.8717	VCAN;SDC2
88	Reactome_2022	Interleukin-1 Signaling R-HSA-9020702	4/114	0.0276467	0.156872	0	0	3.65306	13.1081	IL1RN;IL1B;S100A12;IRAK3
89	Reactome_2022	Metabolism Of Amino Acids And Derivatives R-HSA-71291	8/364	0.0304438	0.170824	0	0	2.27575	7.94663	IL4I1;KYNU;SDSL;KMO;HNMT;GLUL;SERINC2;IDO1
90	Reactome_2022	Glycosaminoglycan Metabolism R-HSA-1630316	4/120	0.0325201	0.180469	0	0	3.46305	11.8641	VCAN;SDC2;HPSE;HS3ST1
91	Reactome_2022	HS-GAG Biosynthesis R-HSA-2022928	2/30	0.036031	0.197275	0	0	7.13276	23.7048	SDC2;HS3ST1
92	Reactome_2022	Cellular Response To Chemical Stress R-HSA-9711123	5/182	0.0363299	0.197275	0	0	2.84268	9.4238	RXRA;NCF2;CYBB;HMOX1;SLC7A11
93	Reactome_2022	Cargo Concentration In ER R-HSA-5694530	2/32	0.0405555	0.211139	0	0	6.65657	21.3349	SERPINA1;CTSZ
94	Reactome_2022	Generation Of Second Messenger Molecules R-HSA-202433	2/32	0.0405555	0.211139	0	0	6.65657	21.3349	HLA-DRA;HLA-DRB1
95	Reactome_2022	Thrombin Signaling Thru Proteinase Activated Receptors (PARs) R-HSA-456926	2/32	0.0405555	0.211139	0	0	6.65657	21.3349	GNA15;SRC
96	Reactome_2022	Nuclear Signaling By ERBB4 R-HSA-1251985	2/32	0.0405555	0.211139	0	0	6.65657	21.3349	SRC;EREG
97	Reactome_2022	Disease R-HSA-1643685	25/1736	0.0409824	0.211185	0	0	1.51031	4.82486	CD86;SRC;SDC2;ADM;GPR84;CFP;THBS1;C3AR1;CYP1B1;HMOX1;CD36;DUSP6;EREG;CYP27A1;HCK;VCAN;SLC7A7;FCGR2A;TCN2;IL1B;CD9;TLR4;S100A9;S100A8;TLR2
98	Reactome_2022	Regulation Of Insulin Secretion R-HSA-422356	3/77	0.0420316	0.213712	0	0	4.0594	12.8656	GNA15;MARCKS;CD36
99	Reactome_2022	Signal Amplification R-HSA-392518	2/33	0.042894	0.213712	0	0	6.44151	20.2845	GNA15;SRC
100	Reactome_2022	Constitutive Signaling By Aberrant PI3K In Cancer R-HSA-2219530	3/78	0.0434016	0.213712	0	0	4.00508	12.565	CD86;SRC;EREG
101	Reactome_2022	Amyloid Fiber Formation R-HSA-977225	3/79	0.0447938	0.213712	0	0	3.95218	12.2742	CST3;TGFBI;LYZ
102	Reactome_2022	CD28 Co-Stimulation R-HSA-389356	2/34	0.0452816	0.213712	0	0	6.2399	19.3116	CD86;SRC
103	Reactome_2022	Detoxification Of Reactive Oxygen Species R-HSA-3299685	2/34	0.0452816	0.213712	0	0	6.2399	19.3116	NCF2;CYBB
104	Reactome_2022	EPHB-mediated Forward Signaling R-HSA-3928662	2/34	0.0452816	0.213712	0	0	6.2399	19.3116	SRC;SDC2
105	Reactome_2022	Synthesis Of Bile Acids And Bile Salts R-HSA-192105	2/34	0.0452816	0.213712	0	0	6.2399	19.3116	CYP27A1;RXRA
106	Reactome_2022	Metabolic Disorders Of Biological Oxidation Enzymes R-HSA-5579029	2/34	0.0452816	0.213712	0	0	6.2399	19.3116	CYP27A1;CYP1B1
107	Reactome_2022	Beta Defensins R-HSA-1461957	2/35	0.0477172	0.217126	0	0	6.05051	18.4084	DEFB1;TLR2
108	Reactome_2022	Gene And Protein Expression By JAK-STAT Signaling After Interleukin-12 Stimulation R-HSA-8950505	2/35	0.0477172	0.217126	0	0	6.05051	18.4084	SERPINB2;S100A9
109	Reactome_2022	Regulation Of HMOX1 Expression And Activity R-HSA-9707587	1/5	0.0490145	0.217126	0	0	24.8693	74.997	HMOX1
110	Reactome_2022	Ficolins Bind To Repetitive Carbohydrate Structures On Target Cell Surface R-HSA-2855086	1/5	0.0490145	0.217126	0	0	24.8693	74.997	FCN1
111	Reactome_2022	NR1H2 And NR1H3 Regulate Gene Expression Linked To Gluconeogenesis R-HSA-9632974	1/5	0.0490145	0.217126	0	0	24.8693	74.997	RXRA
112	Reactome_2022	NR1H2 And NR1H3 Regulate Gene Expression Linked To Triglyceride Lipolysis In Adipose R-HSA-9031528	1/5	0.0490145	0.217126	0	0	24.8693	74.997	RXRA
113	Reactome_2022	NR1H2 And NR1H3 Regulate Gene Expression To Limit Cholesterol Uptake R-HSA-9031525	1/5	0.0490145	0.217126	0	0	24.8693	74.997	RXRA
114	Reactome_2022	Interferon Signaling R-HSA-913531	5/200	0.050844	0.223271	0	0	2.57791	7.67957	PTAFR;HLA-DRA;IFI30;HLA-DRB1;ICAM1
115	Reactome_2022	Defective B3GALTL Causes PpS R-HSA-5083635	2/37	0.0527275	0.229546	0	0	5.70418	16.7852	CFP;THBS1
116	Reactome_2022	O-glycosylation Of TSR Domain-Containing Proteins R-HSA-5173214	2/38	0.0552999	0.229997	0	0	5.54545	16.054	CFP;THBS1
117	Reactome_2022	Diseases Of Glycosylation R-HSA-3781865	4/143	0.0555891	0.229997	0	0	2.88665	8.34176	VCAN;SDC2;CFP;THBS1
118	Reactome_2022	Fcgamma Receptor (FCGR) Dependent Phagocytosis R-HSA-2029480	3/87	0.0567138	0.229997	0	0	3.57433	10.2574	HCK;FCGR2A;SRC
119	Reactome_2022	Acrosome Reaction And Sperm:Oocyte Membrane Binding R-HSA-1300645	1/6	0.0585267	0.229997	0	0	19.8945	56.4659	CD9
120	Reactome_2022	Activated NTRK2 Signals Thru FYN R-HSA-9032500	1/6	0.0585267	0.229997	0	0	19.8945	56.4659	SRC
121	Reactome_2022	Activated NTRK3 Signals Thru PI3K R-HSA-9603381	1/6	0.0585267	0.229997	0	0	19.8945	56.4659	SRC
122	Reactome_2022	PTK6 Promotes HIF1A Stabilization R-HSA-8857538	1/6	0.0585267	0.229997	0	0	19.8945	56.4659	LRRK2
123	Reactome_2022	Phenylalanine Metabolism R-HSA-8964208	1/6	0.0585267	0.229997	0	0	19.8945	56.4659	IL4I1
124	Reactome_2022	CLEC7A/inflammasome Pathway R-HSA-5660668	1/6	0.0585267	0.229997	0	0	19.8945	56.4659	IL1B
125	Reactome_2022	Scavenging By Class B Receptors R-HSA-3000471	1/6	0.0585267	0.229997	0	0	19.8945	56.4659	CD36
126	Reactome_2022	FLT3 Signaling Thru SRC Family Kinases R-HSA-9706374	1/6	0.0585267	0.229997	0	0	19.8945	56.4659	HCK
127	Reactome_2022	Uptake And Function Of Diphtheria Toxin R-HSA-5336415	1/6	0.0585267	0.229997	0	0	19.8945	56.4659	CD9
128	Reactome_2022	Peptide Hormone Metabolism R-HSA-2980736	3/89	0.0599063	0.229997	0	0	3.49085	9.82665	ANPEP;CTSZ;PLA2G7
129	Reactome_2022	RAB GEFs Exchange GTP For GDP On RABs R-HSA-8876198	3/89	0.0599063	0.229997	0	0	3.49085	9.82665	RAB32;RAB31;RAB13
130	Reactome_2022	RET Signaling R-HSA-8853659	2/40	0.0605735	0.229997	0	0	5.25306	14.729	SRC;PDLIM7
131	Reactome_2022	Collagen Degradation R-HSA-1442490	2/40	0.0605735	0.229997	0	0	5.25306	14.729	MMP19;CTSB
132	Reactome_2022	Diseases Associated With Glycosaminoglycan Metabolism R-HSA-3560782	2/40	0.0605735	0.229997	0	0	5.25306	14.729	VCAN;SDC2
133	Reactome_2022	Signaling By Retinoic Acid R-HSA-5362517	2/41	0.0632725	0.236686	0	0	5.1181	14.1275	RXRA;DHRS9
134	Reactome_2022	Non-integrin membrane-ECM Interactions R-HSA-3000171	2/41	0.0632725	0.236686	0	0	5.1181	14.1275	SDC2;THBS1
135	Reactome_2022	Interleukin-1 Family Signaling R-HSA-446652	4/152	0.0665001	0.242363	0	0	2.70987	7.34525	IL1RN;IL1B;S100A12;IRAK3
136	Reactome_2022	VEGFA-VEGFR2 Pathway R-HSA-4420097	3/93	0.0665382	0.242363	0	0	3.33503	9.03785	NCF2;SRC;CYBB
137	Reactome_2022	Attachment Of GPI Anchor To uPAR R-HSA-162791	1/7	0.0679443	0.242363	0	0	16.5779	44.5791	PLAUR
138	Reactome_2022	RUNX1 Regulates Transcription Of Genes Involved In Differentiation Of Myeloid Cells R-HSA-8939246	1/7	0.0679443	0.242363	0	0	16.5779	44.5791	LGALS3
139	Reactome_2022	Signaling By MAPK Mutants R-HSA-9652817	1/7	0.0679443	0.242363	0	0	16.5779	44.5791	DUSP6
140	Reactome_2022	Modulation By Mtb Of Host Immune System R-HSA-9637628	1/7	0.0679443	0.242363	0	0	16.5779	44.5791	TLR2
141	Reactome_2022	Biological Oxidations R-HSA-211859	5/218	0.0683161	0.242363	0	0	2.35789	6.32766	CYP27A1;RXRA;ALDH2;MGST1;CYP1B1
142	Reactome_2022	Defensins R-HSA-1461973	2/43	0.0687896	0.242363	0	0	4.86795	13.03	DEFB1;TLR2
143	Reactome_2022	Interleukin-12 Signaling R-HSA-9020591	2/44	0.0716056	0.242363	0	0	4.7518	12.5285	SERPINB2;S100A9
144	Reactome_2022	Bile Acid And Bile Salt Metabolism R-HSA-194068	2/45	0.0744585	0.242363	0	0	4.64106	12.0552	CYP27A1;RXRA
145	Reactome_2022	Regulation Of Complement Cascade R-HSA-977606	2/45	0.0744585	0.242363	0	0	4.64106	12.0552	C5AR1;C3AR1
146	Reactome_2022	CLEC7A (Dectin-1) Signaling R-HSA-5607764	3/99	0.0770836	0.242363	0	0	3.12563	8.01058	CLEC7A;SRC;IL1B
147	Reactome_2022	Defective CHST14 Causes EDS, Musculocontractural Type R-HSA-3595174	1/8	0.0772681	0.242363	0	0	14.2089	36.3815	VCAN
148	Reactome_2022	Defective CHST3 Causes SEDCJD R-HSA-3595172	1/8	0.0772681	0.242363	0	0	14.2089	36.3815	VCAN
149	Reactome_2022	Defective CHSY1 Causes TPBS R-HSA-3595177	1/8	0.0772681	0.242363	0	0	14.2089	36.3815	VCAN
150	Reactome_2022	Fatty Acids Bound To GPR40 (FFAR1) Regulate Insulin Secretion R-HSA-434316	1/8	0.0772681	0.242363	0	0	14.2089	36.3815	GNA15
151	Reactome_2022	Formation Of Editosome R-HSA-75094	1/8	0.0772681	0.242363	0	0	14.2089	36.3815	APOBEC3B
152	Reactome_2022	Synthesis Of Epoxy (EET) And Dihydroxyeicosatrienoic Acids (DHET) R-HSA-2142670	1/8	0.0772681	0.242363	0	0	14.2089	36.3815	CYP1B1
153	Reactome_2022	Histidine Catabolism R-HSA-70921	1/8	0.0772681	0.242363	0	0	14.2089	36.3815	HNMT
154	Reactome_2022	Transport Of RCbl Within Body R-HSA-9758890	1/8	0.0772681	0.242363	0	0	14.2089	36.3815	TCN2
155	Reactome_2022	Inhibition Of Signaling By Overexpressed EGFR R-HSA-5638303	1/8	0.0772681	0.242363	0	0	14.2089	36.3815	EREG
156	Reactome_2022	InlA-mediated Entry Of Listeria Monocytogenes Into Host Cells R-HSA-8876493	1/8	0.0772681	0.242363	0	0	14.2089	36.3815	SRC
157	Reactome_2022	Lectin Pathway Of Complement Activation R-HSA-166662	1/8	0.0772681	0.242363	0	0	14.2089	36.3815	FCN1
158	Reactome_2022	Metabolism Of Ingested SeMet, Sec, MeSec Into H2Se R-HSA-2408508	1/8	0.0772681	0.242363	0	0	14.2089	36.3815	HNMT
159	Reactome_2022	Nef And Signal Transduction R-HSA-164944	1/8	0.0772681	0.242363	0	0	14.2089	36.3815	HCK
160	Reactome_2022	Netrin Mediated Repulsion Signals R-HSA-418886	1/8	0.0772681	0.242363	0	0	14.2089	36.3815	SRC
161	Reactome_2022	TRAF6 Mediated Induction Of NFkB And MAP Kinases Upon TLR7/8 Or 9 Activation R-HSA-975138	3/101	0.0807525	0.245405	0	0	3.06154	7.70394	S100A12;TLR4;DUSP6
162	Reactome_2022	Signaling By VEGF R-HSA-194138	3/102	0.082615	0.245405	0	0	3.03046	7.55664	NCF2;SRC;CYBB
163	Reactome_2022	MyD88 Dependent Cascade Initiated On Endosome R-HSA-975155	3/102	0.082615	0.245405	0	0	3.03046	7.55664	S100A12;TLR4;DUSP6
164	Reactome_2022	Toll Like Receptor 7/8 (TLR7/8) Cascade R-HSA-168181	3/103	0.084496	0.245405	0	0	3	7.41315	S100A12;TLR4;DUSP6
165	Reactome_2022	Class I MHC Mediated Antigen Processing And Presentation R-HSA-983169	7/378	0.0860379	0.245405	0	0	1.8994	4.65917	NCF2;CYBB;CD36;TLR4;S100A9;S100A8;TLR2
166	Reactome_2022	Signaling By EGFR R-HSA-177929	2/49	0.0862189	0.245405	0	0	4.24522	10.4045	SRC;EREG
167	Reactome_2022	Signaling By ERBB2 R-HSA-1227986	2/49	0.0862189	0.245405	0	0	4.24522	10.4045	SRC;EREG
168	Reactome_2022	Regulation Of Commissural Axon Pathfinding By SLIT And ROBO R-HSA-428542	1/9	0.0864991	0.245405	0	0	12.4322	30.4292	SRC
169	Reactome_2022	Downregulation Of ERBB4 Signaling R-HSA-1253288	1/9	0.0864991	0.245405	0	0	12.4322	30.4292	SRC
170	Reactome_2022	Serine Biosynthesis R-HSA-977347	1/9	0.0864991	0.245405	0	0	12.4322	30.4292	SERINC2
171	Reactome_2022	EGFR Interacts With Phospholipase C-gamma R-HSA-212718	1/9	0.0864991	0.245405	0	0	12.4322	30.4292	EREG
172	Reactome_2022	Synthesis Of (16-20)-Hydroxyeicosatetraenoic Acids (HETE) R-HSA-2142816	1/9	0.0864991	0.245405	0	0	12.4322	30.4292	CYP1B1
173	Reactome_2022	GP1b-IX-V Activation Signaling R-HSA-430116	1/9	0.0864991	0.245405	0	0	12.4322	30.4292	SRC
174	Reactome_2022	TRIF-mediated Programmed Cell Death R-HSA-2562578	1/9	0.0864991	0.245405	0	0	12.4322	30.4292	TLR4
175	Reactome_2022	Interleukin-1 Processing R-HSA-448706	1/9	0.0864991	0.245405	0	0	12.4322	30.4292	IL1B
176	Reactome_2022	NR1H2 And NR1H3 Regulate Gene Expression Linked To Lipogenesis R-HSA-9029558	1/9	0.0864991	0.245405	0	0	12.4322	30.4292	RXRA
177	Reactome_2022	NR1H2 And NR1H3 Regulate Gene Expression To Control Bile Acid Homeostasis R-HSA-9623433	1/9	0.0864991	0.245405	0	0	12.4322	30.4292	RXRA
178	Reactome_2022	PI3K/AKT Signaling In Cancer R-HSA-2219528	3/105	0.0883124	0.247765	0	0	2.94088	7.13714	CD86;SRC;EREG
179	Reactome_2022	Integration Of Energy Metabolism R-HSA-163685	3/105	0.0883124	0.247765	0	0	2.94088	7.13714	GNA15;MARCKS;CD36
180	Reactome_2022	Chondroitin Sulfate/Dermatan Sulfate Metabolism R-HSA-1793185	2/50	0.0892415	0.248989	0	0	4.15657	10.044	VCAN;SDC2
181	Reactome_2022	Toll Like Receptor 9 (TLR9) Cascade R-HSA-168138	3/106	0.0902475	0.250412	0	0	2.91218	7.00437	S100A12;TLR4;DUSP6
182	Reactome_2022	MyD88-independent TLR4 Cascade R-HSA-166166	3/107	0.0922004	0.252865	0	0	2.88403	6.87492	S100A12;TLR4;DUSP6
183	Reactome_2022	Signaling By Non-Receptor Tyrosine Kinases R-HSA-9006927	2/52	0.0953788	0.252865	0	0	3.9899	9.37586	LRRK2;EREG
184	Reactome_2022	Signaling By PDGF R-HSA-186797	2/52	0.0953788	0.252865	0	0	3.9899	9.37586	SRC;THBS1
185	Reactome_2022	PI3K Events In ERBB4 Signaling R-HSA-1250342	1/10	0.0956382	0.252865	0	0	11.0503	25.937	EREG
186	Reactome_2022	Calcitonin-like Ligand Receptors R-HSA-419812	1/10	0.0956382	0.252865	0	0	11.0503	25.937	ADM
187	Reactome_2022	Receptor Mediated Mitophagy R-HSA-8934903	1/10	0.0956382	0.252865	0	0	11.0503	25.937	SRC
188	Reactome_2022	Sodium/Calcium Exchangers R-HSA-425561	1/10	0.0956382	0.252865	0	0	11.0503	25.937	SLC8A1
189	Reactome_2022	mRNA Editing R-HSA-75072	1/10	0.0956382	0.252865	0	0	11.0503	25.937	APOBEC3B
190	Reactome_2022	Neurotransmitter Clearance R-HSA-112311	1/10	0.0956382	0.252865	0	0	11.0503	25.937	ALDH2
191	Reactome_2022	Degradation Of Extracellular Matrix R-HSA-1474228	3/109	0.0961583	0.252916	0	0	2.82933	6.6256	MMP19;TIMP1;CTSB
192	Reactome_2022	Interleukin-12 Family Signaling R-HSA-447115	2/54	0.101633	0.265661	0	0	3.83605	8.77069	SERPINB2;S100A9
193	Reactome_2022	SLC-mediated Transmembrane Transport R-HSA-425407	5/247	0.102583	0.265661	0	0	2.07226	4.7187	SLC7A7;SLC43A2;SLC11A1;SLC7A11;SLC8A1
194	Reactome_2022	Phenylalanine And Tyrosine Metabolism R-HSA-8963691	1/11	0.104686	0.265661	0	0	9.94472	22.4431	IL4I1
195	Reactome_2022	Carnitine Metabolism R-HSA-200425	1/11	0.104686	0.265661	0	0	9.94472	22.4431	RXRA
196	Reactome_2022	Reduction Of Cytosolic Ca++ Levels R-HSA-418359	1/11	0.104686	0.265661	0	0	9.94472	22.4431	SLC8A1
197	Reactome_2022	Dermatan Sulfate Biosynthesis R-HSA-2022923	1/11	0.104686	0.265661	0	0	9.94472	22.4431	VCAN
198	Reactome_2022	Ethanol Oxidation R-HSA-71384	1/11	0.104686	0.265661	0	0	9.94472	22.4431	ALDH2
199	Reactome_2022	Vesicle-mediated Transport R-HSA-5653656	10/637	0.10718	0.27063	0	0	1.60942	3.59422	RAB32;MARCO;SERPINA1;RAB31;SRC;CTSZ;RAB13;CD36;EREG;FTL
200	Reactome_2022	PPARA Activates Gene Expression R-HSA-1989781	3/116	0.110539	0.273288	0	0	2.65312	5.84318	RXRA;G0S2;CD36
201	Reactome_2022	Cytoprotection By HMOX1 R-HSA-9707564	2/57	0.111219	0.273288	0	0	3.62626	7.9642	RXRA;HMOX1
202	Reactome_2022	Signaling By ERBB4 R-HSA-1236394	2/57	0.111219	0.273288	0	0	3.62626	7.9642	SRC;EREG
203	Reactome_2022	P2Y Receptors R-HSA-417957	1/12	0.113644	0.273288	0	0	9.0402	19.6596	P2RY6
204	Reactome_2022	PECAM1 Interactions R-HSA-210990	1/12	0.113644	0.273288	0	0	9.0402	19.6596	SRC
205	Reactome_2022	Passive Transport By Aquaporins R-HSA-432047	1/12	0.113644	0.273288	0	0	9.0402	19.6596	AQP9
206	Reactome_2022	Platelet Adhesion To Exposed Collagen R-HSA-75892	1/12	0.113644	0.273288	0	0	9.0402	19.6596	FCER1G
207	Reactome_2022	CD28 Dependent Vav1 Pathway R-HSA-389359	1/12	0.113644	0.273288	0	0	9.0402	19.6596	CD86
208	Reactome_2022	GRB2 Events In EGFR Signaling R-HSA-179812	1/12	0.113644	0.273288	0	0	9.0402	19.6596	EREG
209	Reactome_2022	p38MAPK Events R-HSA-171007	1/12	0.113644	0.273288	0	0	9.0402	19.6596	SRC
210	Reactome_2022	Regulation Of Lipid Metabolism By PPARalpha R-HSA-400206	3/118	0.114792	0.27474	0	0	2.60671	5.64257	RXRA;G0S2;CD36
211	Reactome_2022	Transcriptional Regulation Of Granulopoiesis R-HSA-9616222	2/59	0.117736	0.27744	0	0	3.49867	7.48475	SPI1;RXRA
212	Reactome_2022	Iron Uptake And Transport R-HSA-917937	2/59	0.117736	0.27744	0	0	3.49867	7.48475	HMOX1;FTL
213	Reactome_2022	Cell-Cell Communication R-HSA-1500931	3/120	0.119106	0.27744	0	0	2.56189	5.45103	TYROBP;SRC;SIRPA
214	Reactome_2022	FCGR3A-mediated Phagocytosis R-HSA-9664422	2/60	0.121029	0.27744	0	0	3.43817	7.26047	HCK;SRC
215	Reactome_2022	Defective EXT1 Causes Exostoses 1, TRPS2 And CHDS R-HSA-3656253	1/13	0.122513	0.27744	0	0	8.28643	17.3977	SDC2
216	Reactome_2022	SHC1 Events In EGFR Signaling R-HSA-180336	1/13	0.122513	0.27744	0	0	8.28643	17.3977	EREG
217	Reactome_2022	SHC1 Events In ERBB4 Signaling R-HSA-1250347	1/13	0.122513	0.27744	0	0	8.28643	17.3977	EREG
218	Reactome_2022	Defects In Cobalamin (B12) Metabolism R-HSA-3296469	1/13	0.122513	0.27744	0	0	8.28643	17.3977	TCN2
219	Reactome_2022	ERBB2 Activates PTK6 Signaling R-HSA-8847993	1/13	0.122513	0.27744	0	0	8.28643	17.3977	EREG
220	Reactome_2022	ERKs Are Inactivated R-HSA-202670	1/13	0.122513	0.27744	0	0	8.28643	17.3977	DUSP6
221	Reactome_2022	Glutamate And Glutamine Metabolism R-HSA-8964539	1/13	0.122513	0.27744	0	0	8.28643	17.3977	GLUL
222	Reactome_2022	Trafficking And Processing Of Endosomal TLR R-HSA-1679131	1/13	0.122513	0.27744	0	0	8.28643	17.3977	CTSB
223	Reactome_2022	Rab Regulation Of Trafficking R-HSA-9007101	3/122	0.12348	0.278382	0	0	2.51858	5.26804	RAB32;RAB31;RAB13
224	Reactome_2022	CS/DS Degradation R-HSA-2024101	1/14	0.131294	0.290804	0	0	7.64863	15.5291	VCAN
225	Reactome_2022	Creation Of C4 And C2 Activators R-HSA-166786	1/14	0.131294	0.290804	0	0	7.64863	15.5291	FCN1
226	Reactome_2022	DCC Mediated Attractive Signaling R-HSA-418885	1/14	0.131294	0.290804	0	0	7.64863	15.5291	SRC
227	Reactome_2022	Synthesis Of Bile Acids And Bile Salts Via 24-Hydroxycholesterol R-HSA-193775	1/14	0.131294	0.290804	0	0	7.64863	15.5291	CYP27A1
228	Reactome_2022	RHO GTPase Effectors R-HSA-195258	5/269	0.133301	0.29396	0	0	1.89744	3.82361	NCF2;SRC;CYBB;S100A9;S100A8
229	Reactome_2022	Semaphorin Interactions R-HSA-373755	2/64	0.134423	0.295145	0	0	3.21571	6.45317	SEMA4A;TYROBP
230	Reactome_2022	Response Of EIF2AK1 (HRI) To Heme Deficiency R-HSA-9648895	1/15	0.139987	0.298284	0	0	7.10194	13.9639	ATF5
231	Reactome_2022	EPHA-mediated Growth Cone Collapse R-HSA-3928663	1/15	0.139987	0.298284	0	0	7.10194	13.9639	SRC
232	Reactome_2022	ERBB2 Regulates Cell Motility R-HSA-6785631	1/15	0.139987	0.298284	0	0	7.10194	13.9639	EREG
233	Reactome_2022	GRB2 Events In ERBB2 Signaling R-HSA-1963640	1/15	0.139987	0.298284	0	0	7.10194	13.9639	EREG
234	Reactome_2022	GRB2:SOS Provides Linkage To MAPK Signaling For Integrins R-HSA-354194	1/15	0.139987	0.298284	0	0	7.10194	13.9639	SRC
235	Reactome_2022	IRAK2 Mediated Activation Of TAK1 Complex Upon TLR7/8 Or 9 Stimulation R-HSA-975163	1/15	0.139987	0.298284	0	0	7.10194	13.9639	TLR4
236	Reactome_2022	p130Cas Linkage To MAPK Signaling For Integrins R-HSA-372708	1/15	0.139987	0.298284	0	0	7.10194	13.9639	SRC
237	Reactome_2022	COPII-mediated Vesicle Transport R-HSA-204005	2/66	0.141239	0.298435	0	0	3.1149	6.09679	SERPINA1;CTSZ
238	Reactome_2022	Integrin Cell Surface Interactions R-HSA-216083	2/66	0.141239	0.298435	0	0	3.1149	6.09679	THBS1;ICAM1
239	Reactome_2022	Transcriptional Regulation By RUNX1 R-HSA-8878171	4/204	0.148354	0.300159	0	0	2	3.8163	LGALS3;SPI1;SRC;THBS1
240	Reactome_2022	Nucleotide-like (Purinergic) Receptors R-HSA-418038	1/16	0.148593	0.300159	0	0	6.62814	12.6368	P2RY6
241	Reactome_2022	PI3K Events In ERBB2 Signaling R-HSA-1963642	1/16	0.148593	0.300159	0	0	6.62814	12.6368	EREG
242	Reactome_2022	Caspase Activation Via Death Receptors In Presence Of Ligand R-HSA-140534	1/16	0.148593	0.300159	0	0	6.62814	12.6368	TLR4
243	Reactome_2022	Regulation Of KIT Signaling R-HSA-1433559	1/16	0.148593	0.300159	0	0	6.62814	12.6368	SRC
244	Reactome_2022	Regulation Of Pyruvate Dehydrogenase (PDH) Complex R-HSA-204174	1/16	0.148593	0.300159	0	0	6.62814	12.6368	RXRA
245	Reactome_2022	Signaling By NTRK3 (TRKC) R-HSA-9034015	1/16	0.148593	0.300159	0	0	6.62814	12.6368	SRC
246	Reactome_2022	Spry Regulation Of FGF Signaling R-HSA-1295596	1/16	0.148593	0.300159	0	0	6.62814	12.6368	SRC
247	Reactome_2022	TRAF6-mediated Induction Of TAK1 Complex Within TLR4 Complex R-HSA-937072	1/16	0.148593	0.300159	0	0	6.62814	12.6368	TLR4
248	Reactome_2022	NLRP3 Inflammasome R-HSA-844456	1/16	0.148593	0.300159	0	0	6.62814	12.6368	HMOX1
249	Reactome_2022	Heme Degradation R-HSA-189483	1/16	0.148593	0.300159	0	0	6.62814	12.6368	HMOX1
250	Reactome_2022	Diseases Associated With O-glycosylation Of Proteins R-HSA-3906995	2/69	0.151599	0.30501	0	0	2.97497	5.61234	CFP;THBS1
251	Reactome_2022	Activation Of IRF3/IRF7 Mediated By TBK1/IKK Epsilon R-HSA-936964	1/17	0.157114	0.312373	0	0	6.21357	11.5	TLR4
252	Reactome_2022	Regulation Of RUNX1 Expression And Activity R-HSA-8934593	1/17	0.157114	0.312373	0	0	6.21357	11.5	SRC
253	Reactome_2022	MET Activates PTK2 Signaling R-HSA-8874081	1/17	0.157114	0.312373	0	0	6.21357	11.5	SRC
254	Reactome_2022	trans-Golgi Network Vesicle Budding R-HSA-199992	2/71	0.158586	0.314063	0	0	2.88845	5.31895	CTSZ;FTL
255	Reactome_2022	G Alpha (Q) Signaling Events R-HSA-416476	4/212	0.163397	0.319255	0	0	1.92229	3.48237	P2RY6;GNA15;PTAFR;FPR2
256	Reactome_2022	RORA Activates Gene Expression R-HSA-1368082	1/18	0.16555	0.319255	0	0	5.84777	10.5171	RXRA
257	Reactome_2022	Recycling Of Bile Acids And Salts R-HSA-159418	1/18	0.16555	0.319255	0	0	5.84777	10.5171	RXRA
258	Reactome_2022	Regulation Of Signaling By CBL R-HSA-912631	1/18	0.16555	0.319255	0	0	5.84777	10.5171	HCK
259	Reactome_2022	Ephrin Signaling R-HSA-3928664	1/18	0.16555	0.319255	0	0	5.84777	10.5171	SRC
260	Reactome_2022	VEGFR2 Mediated Cell Proliferation R-HSA-5218921	1/18	0.16555	0.319255	0	0	5.84777	10.5171	SRC
261	Reactome_2022	Extra-nuclear Estrogen Signaling R-HSA-9009391	2/73	0.165633	0.319255	0	0	2.8068	5.04657	SRC;EREG
262	Reactome_2022	Aflatoxin Activation And Detoxification R-HSA-5423646	1/19	0.173902	0.328916	0	0	5.52261	9.66049	MGST1
263	Reactome_2022	Signaling By KIT In Disease R-HSA-9669938	1/19	0.173902	0.328916	0	0	5.52261	9.66049	SRC
264	Reactome_2022	Signaling To RAS R-HSA-167044	1/19	0.173902	0.328916	0	0	5.52261	9.66049	SRC
265	Reactome_2022	Synthesis, Secretion, And Deacylation Of Ghrelin R-HSA-422085	1/19	0.173902	0.328916	0	0	5.52261	9.66049	PLA2G7
266	Reactome_2022	Listeria Monocytogenes Entry Into Host Cells R-HSA-8876384	1/19	0.173902	0.328916	0	0	5.52261	9.66049	SRC
267	Reactome_2022	Chondroitin Sulfate Biosynthesis R-HSA-2022870	1/20	0.182171	0.343166	0	0	5.23168	8.90856	VCAN
268	Reactome_2022	Oncogenic MAPK Signaling R-HSA-6802957	2/78	0.183475	0.343166	0	0	2.62148	4.44518	SRC;DUSP6
269	Reactome_2022	Nuclear Events Mediated By NFE2L2 R-HSA-9759194	2/78	0.183475	0.343166	0	0	2.62148	4.44518	HMOX1;SLC7A11
270	Reactome_2022	Cobalamin (Cbl, Vitamin B12) Transport And Metabolism R-HSA-196741	1/21	0.190358	0.348299	0	0	4.96985	8.24424	TCN2
271	Reactome_2022	SHC1 Events In ERBB2 Signaling R-HSA-1250196	1/21	0.190358	0.348299	0	0	4.96985	8.24424	EREG
272	Reactome_2022	Defects In Vitamin And Cofactor Metabolism R-HSA-3296482	1/21	0.190358	0.348299	0	0	4.96985	8.24424	TCN2
273	Reactome_2022	Signaling By ERBB2 TMD/JMD Mutants R-HSA-9665686	1/21	0.190358	0.348299	0	0	4.96985	8.24424	EREG
274	Reactome_2022	Inflammasomes R-HSA-622312	1/21	0.190358	0.348299	0	0	4.96985	8.24424	HMOX1
275	Reactome_2022	Initial Triggering Of Complement R-HSA-166663	1/21	0.190358	0.348299	0	0	4.96985	8.24424	FCN1
276	Reactome_2022	G Alpha (S) Signaling Events R-HSA-418555	3/153	0.197646	0.357941	0	0	1.99492	3.23432	SRC;ADM;GPR84
277	Reactome_2022	RA Biosynthesis Pathway R-HSA-5365859	1/22	0.198463	0.357941	0	0	4.73295	7.65391	DHRS9
278	Reactome_2022	ERK/MAPK Targets R-HSA-198753	1/22	0.198463	0.357941	0	0	4.73295	7.65391	DUSP6
279	Reactome_2022	Insertion Of Tail-Anchored Proteins Into Endoplasmic Reticulum Membrane R-HSA-9609523	1/22	0.198463	0.357941	0	0	4.73295	7.65391	HMOX1
280	Reactome_2022	Transcriptional Regulation Of White Adipocyte Differentiation R-HSA-381340	2/84	0.205225	0.36333	0	0	2.42892	3.84656	RXRA;CD36
281	Reactome_2022	RAF-independent MAPK1/3 Activation R-HSA-112409	1/23	0.206487	0.36333	0	0	4.51759	7.12658	DUSP6
282	Reactome_2022	CD28 Dependent PI3K/Akt Signaling R-HSA-389357	1/23	0.206487	0.36333	0	0	4.51759	7.12658	CD86
283	Reactome_2022	Signaling By NTRK2 (TRKB) R-HSA-9006115	1/23	0.206487	0.36333	0	0	4.51759	7.12658	SRC
284	Reactome_2022	Canonical Retinoid Cycle In Rods (Twilight Vision) R-HSA-2453902	1/23	0.206487	0.36333	0	0	4.51759	7.12658	DHRS9
285	Reactome_2022	IKK Complex Recruitment Mediated By RIP1 R-HSA-937041	1/23	0.206487	0.36333	0	0	4.51759	7.12658	TLR4
286	Reactome_2022	Long-term Potentiation R-HSA-9620244	1/23	0.206487	0.36333	0	0	4.51759	7.12658	SRC
287	Reactome_2022	RUNX2 Regulates Osteoblast Differentiation R-HSA-8940973	1/24	0.214431	0.369582	0	0	4.32095	6.65326	SRC
288	Reactome_2022	Signaling By EGFR In Cancer R-HSA-1643713	1/24	0.214431	0.369582	0	0	4.32095	6.65326	EREG
289	Reactome_2022	Signaling By ERBB2 KD Mutants R-HSA-9664565	1/24	0.214431	0.369582	0	0	4.32095	6.65326	EREG
290	Reactome_2022	Estrogen-dependent Nuclear Events Downstream Of ESR-membrane Signaling R-HSA-9634638	1/24	0.214431	0.369582	0	0	4.32095	6.65326	EREG
291	Reactome_2022	G-protein Activation R-HSA-202040	1/24	0.214431	0.369582	0	0	4.32095	6.65326	GNA15
292	Reactome_2022	Thromboxane Signaling Thru TP Receptor R-HSA-428930	1/24	0.214431	0.369582	0	0	4.32095	6.65326	GNA15
293	Reactome_2022	RAC2 GTPase Cycle R-HSA-9013404	2/87	0.216205	0.371373	0	0	2.34284	3.58812	NCF2;CYBB
294	Reactome_2022	Signaling By ERBB2 In Cancer R-HSA-1227990	1/25	0.222296	0.37671	0	0	4.1407	6.22656	EREG
295	Reactome_2022	Fertilization R-HSA-1187000	1/25	0.222296	0.37671	0	0	4.1407	6.22656	CD9
296	Reactome_2022	TRAF6 Mediated NF-kB Activation R-HSA-933542	1/25	0.222296	0.37671	0	0	4.1407	6.22656	S100A12
297	Reactome_2022	Inactivation Of CSF3 (G-CSF) Signaling R-HSA-9705462	1/25	0.222296	0.37671	0	0	4.1407	6.22656	HCK
298	Reactome_2022	Platelet Calcium Homeostasis R-HSA-418360	1/26	0.230083	0.379859	0	0	3.97487	5.84034	SLC8A1
299	Reactome_2022	Pyroptosis R-HSA-5620971	1/26	0.230083	0.379859	0	0	3.97487	5.84034	IL1B
300	Reactome_2022	Caspase Activation Via Extrinsic Apoptotic Signaling Pathway R-HSA-5357769	1/26	0.230083	0.379859	0	0	3.97487	5.84034	TLR4
301	Reactome_2022	Role Of Phospholipids In Phagocytosis R-HSA-2029485	1/26	0.230083	0.379859	0	0	3.97487	5.84034	FCGR2A
302	Reactome_2022	Signaling By ALK R-HSA-201556	1/26	0.230083	0.379859	0	0	3.97487	5.84034	SRC
303	Reactome_2022	Infection With Mycobacterium Tuberculosis R-HSA-9635486	1/26	0.230083	0.379859	0	0	3.97487	5.84034	TLR2
304	Reactome_2022	Metal Ion SLC Transporters R-HSA-425410	1/26	0.230083	0.379859	0	0	3.97487	5.84034	SLC11A1
305	Reactome_2022	Activation Of HOX Genes During Differentiation R-HSA-5619507	2/91	0.230924	0.379859	0	0	2.23709	3.27883	RXRA;MAFB
306	Reactome_2022	EPH-Ephrin Signaling R-HSA-2682334	2/91	0.230924	0.379859	0	0	2.23709	3.27883	SRC;SDC2
307	Reactome_2022	Transmission Across Chemical Synapses R-HSA-112315	4/246	0.2326	0.381373	0	0	1.64935	2.40547	ALDH2;SRC;KCNJ15;GLUL
308	Reactome_2022	ATF4 Activates Genes In Response To Endoplasmic Reticulum Stress R-HSA-380994	1/27	0.237792	0.383267	0	0	3.8218	5.48948	CCL2
309	Reactome_2022	BMAL1:CLOCK,NPAS2 Activates Circadian Gene Expression R-HSA-1368108	1/27	0.237792	0.383267	0	0	3.8218	5.48948	RXRA
310	Reactome_2022	Gap Junction Trafficking And Regulation R-HSA-157858	1/27	0.237792	0.383267	0	0	3.8218	5.48948	SRC
311	Reactome_2022	Role Of Nef In HIV-1 Replication And Disease Pathogenesis R-HSA-164952	1/27	0.237792	0.383267	0	0	3.8218	5.48948	HCK
312	Reactome_2022	Integrin Signaling R-HSA-354192	1/27	0.237792	0.383267	0	0	3.8218	5.48948	SRC
313	Reactome_2022	RAC3 GTPase Cycle R-HSA-9013423	2/93	0.238308	0.383267	0	0	2.1877	3.13758	NCF2;CYBB
314	Reactome_2022	Downstream TCR Signaling R-HSA-202424	2/94	0.242005	0.386104	0	0	2.16381	3.07001	HLA-DRA;HLA-DRB1
315	Reactome_2022	Recycling Pathway Of L1 R-HSA-437239	1/28	0.245424	0.386104	0	0	3.68007	5.16963	SRC
316	Reactome_2022	DAP12 Signaling R-HSA-2424491	1/28	0.245424	0.386104	0	0	3.68007	5.16963	TYROBP
317	Reactome_2022	Downstream Signal Transduction R-HSA-186763	1/28	0.245424	0.386104	0	0	3.68007	5.16963	SRC
318	Reactome_2022	MET Promotes Cell Motility R-HSA-8875878	1/28	0.245424	0.386104	0	0	3.68007	5.16963	SRC
319	Reactome_2022	Metabolism Of Porphyrins R-HSA-189445	1/28	0.245424	0.386104	0	0	3.68007	5.16963	HMOX1
320	Reactome_2022	Mitophagy R-HSA-5205647	1/28	0.245424	0.386104	0	0	3.68007	5.16963	SRC
321	Reactome_2022	MyD88 Cascade Initiated On Plasma Membrane R-HSA-975871	2/96	0.249407	0.389498	0	0	2.11756	2.94059	S100A12;DUSP6
322	Reactome_2022	Membrane Trafficking R-HSA-199991	8/599	0.251778	0.389498	0	0	1.35427	1.86782	RAB32;SERPINA1;RAB31;SRC;CTSZ;RAB13;EREG;FTL
323	Reactome_2022	Activation Of G Protein Gated Potassium Channels R-HSA-1296041	1/29	0.252981	0.389498	0	0	3.54846	4.87715	KCNJ15
324	Reactome_2022	SUMOylation Of Intracellular Receptors R-HSA-4090294	1/29	0.252981	0.389498	0	0	3.54846	4.87715	RXRA
325	Reactome_2022	Downregulation Of ERBB2 Signaling R-HSA-8863795	1/29	0.252981	0.389498	0	0	3.54846	4.87715	EREG
326	Reactome_2022	Uptake And Actions Of Bacterial Toxins R-HSA-5339562	1/29	0.252981	0.389498	0	0	3.54846	4.87715	CD9
327	Reactome_2022	Negative Regulation Of FGFR3 Signaling R-HSA-5654732	1/29	0.252981	0.389498	0	0	3.54846	4.87715	SRC
328	Reactome_2022	Visual Phototransduction R-HSA-2187338	2/98	0.256815	0.3942	0	0	2.07323	2.81835	DHRS9;SDC2
329	Reactome_2022	Signaling By CSF3 (G-CSF) R-HSA-9674555	1/30	0.260462	0.397381	0	0	3.42592	4.60889	HCK
330	Reactome_2022	MAPK Targets/ Nuclear Events Mediated By MAP Kinases R-HSA-450282	1/30	0.260462	0.397381	0	0	3.42592	4.60889	DUSP6
331	Reactome_2022	Signaling By Nuclear Receptors R-HSA-9006931	4/260	0.262966	0.399993	0	0	1.55804	2.08112	RXRA;DHRS9;SRC;EREG
332	Reactome_2022	KEAP1-NFE2L2 Pathway R-HSA-9755511	2/100	0.264227	0.400705	0	0	2.03072	2.70277	HMOX1;SLC7A11
333	Reactome_2022	Pyruvate Metabolism R-HSA-70268	1/31	0.267868	0.401405	0	0	3.31156	4.36218	RXRA
334	Reactome_2022	RUNX2 Regulates Bone Development R-HSA-8941326	1/31	0.267868	0.401405	0	0	3.31156	4.36218	SRC
335	Reactome_2022	EGFR Downregulation R-HSA-182971	1/31	0.267868	0.401405	0	0	3.31156	4.36218	EREG
336	Reactome_2022	Negative Regulation Of FGFR4 Signaling R-HSA-5654733	1/31	0.267868	0.401405	0	0	3.31156	4.36218	SRC
337	Reactome_2022	PERK Regulates Gene Expression R-HSA-381042	1/32	0.275201	0.407771	0	0	3.20457	4.13471	CCL2
338	Reactome_2022	RAF Activation R-HSA-5673000	1/32	0.275201	0.407771	0	0	3.20457	4.13471	SRC
339	Reactome_2022	GPVI-mediated Activation Cascade R-HSA-114604	1/32	0.275201	0.407771	0	0	3.20457	4.13471	FCER1G
340	Reactome_2022	Toll Like Receptor 3 (TLR3) Cascade R-HSA-168164	2/103	0.275346	0.407771	0	0	1.9701	2.54089	S100A12;DUSP6
341	Reactome_2022	PIP3 Activates AKT Signaling R-HSA-1257604	4/268	0.280649	0.412262	0	0	1.5102	1.91894	CD86;SRC;EREG;IER3
342	Reactome_2022	Activation Of Matrix Metalloproteinases R-HSA-1592389	1/33	0.282461	0.412262	0	0	3.10427	3.92447	TIMP1
343	Reactome_2022	Signaling By High-Kinase Activity BRAF Mutants R-HSA-6802948	1/33	0.282461	0.412262	0	0	3.10427	3.92447	SRC
344	Reactome_2022	Signaling To ERKs R-HSA-187687	1/33	0.282461	0.412262	0	0	3.10427	3.92447	SRC
345	Reactome_2022	Negative Regulation Of FGFR1 Signaling R-HSA-5654726	1/33	0.282461	0.412262	0	0	3.10427	3.92447	SRC
346	Reactome_2022	Lysosome Vesicle Biogenesis R-HSA-432720	1/34	0.289648	0.419854	0	0	3.01005	3.72972	CTSZ
347	Reactome_2022	Negative Regulation Of FGFR2 Signaling R-HSA-5654727	1/34	0.289648	0.419854	0	0	3.01005	3.72972	SRC
348	Reactome_2022	O-linked Glycosylation R-HSA-5173105	2/107	0.290157	0.419854	0	0	1.89466	2.34433	CFP;THBS1
349	Reactome_2022	Inwardly Rectifying K+ Channels R-HSA-1296065	1/35	0.296763	0.428187	0	0	2.92137	3.54894	KCNJ15
350	Reactome_2022	Platelet Aggregation (Plug Formation) R-HSA-76009	1/36	0.303808	0.434626	0	0	2.83776	3.38079	SRC
351	Reactome_2022	Glutathione Conjugation R-HSA-156590	1/36	0.303808	0.434626	0	0	2.83776	3.38079	MGST1
352	Reactome_2022	NR1H3 And NR1H2 Regulate Gene Expression Linked To Cholesterol Transport And Efflux R-HSA-9029569	1/36	0.303808	0.434626	0	0	2.83776	3.38079	RXRA
353	Reactome_2022	Metabolism R-HSA-1430728	23/2049	0.310451	0.438394	0	0	1.13999	1.33348	SDC2;MGST1;G0S2;SDSL;KMO;HNMT;HS3ST1;CYP27A1;IL4I1;MARCKS;VCAN;GNA15;RXRA;TCN2;ALDH2;KYNU;CYP1B1;HMOX1;CD36;HPSE;GLUL;SERINC2;IDO1
354	Reactome_2022	Cooperation Of PDCL (PhLP1) And TRiC/CCT In G-protein Beta Folding R-HSA-6814122	1/37	0.310783	0.438394	0	0	2.75879	3.2241	GNA15
355	Reactome_2022	Early SARS-CoV-2 Infection Events R-HSA-9772572	1/37	0.310783	0.438394	0	0	2.75879	3.2241	SDC2
356	Reactome_2022	FLT3 Signaling R-HSA-9607240	1/37	0.310783	0.438394	0	0	2.75879	3.2241	HCK
357	Reactome_2022	MAP2K And MAPK Activation R-HSA-5674135	1/37	0.310783	0.438394	0	0	2.75879	3.2241	SRC
358	Reactome_2022	Signaling By NTRK1 (TRKA) R-HSA-187037	2/114	0.315977	0.44448	0	0	1.77561	2.04566	SRC;DUSP6
359	Reactome_2022	Signaling By RAF1 Mutants R-HSA-9656223	1/38	0.317687	0.445645	0	0	2.6841	3.07782	SRC
360	Reactome_2022	Metabolism Of Carbohydrates R-HSA-71387	4/285	0.318771	0.445926	0	0	1.4176	1.62072	VCAN;SDC2;HPSE;HS3ST1
361	Reactome_2022	TCR Signaling R-HSA-202403	2/116	0.323318	0.450232	0	0	1.74428	1.9695	HLA-DRA;HLA-DRB1
362	Reactome_2022	RHOU GTPase Cycle R-HSA-9013420	1/39	0.324524	0.450232	0	0	2.61333	2.94103	SRC
363	Reactome_2022	Signaling By FGFR3 R-HSA-5654741	1/39	0.324524	0.450232	0	0	2.61333	2.94103	SRC
364	Reactome_2022	Signaling By FGFR4 R-HSA-5654743	1/40	0.331292	0.458362	0	0	2.54619	2.81292	SRC
365	Reactome_2022	Transcriptional Regulation By RUNX2 R-HSA-8878166	2/119	0.334293	0.461252	0	0	1.6993	1.86198	LGALS3;SRC
366	Reactome_2022	Paradoxical Activation Of RAF Signaling By Kinase Inactive BRAF R-HSA-6802955	1/41	0.337992	0.463821	0	0	2.48241	2.69275	SRC
367	Reactome_2022	Negative Regulation Of MAPK Pathway R-HSA-5675221	1/41	0.337992	0.463821	0	0	2.48241	2.69275	DUSP6
368	Reactome_2022	Neuronal System R-HSA-112316	5/386	0.3434	0.467839	0	0	1.30688	1.39687	ALDH2;SRC;EPB41L3;KCNJ15;GLUL
369	Reactome_2022	Activation Of GABAB Receptors R-HSA-991365	1/42	0.344626	0.467839	0	0	2.42174	2.57987	KCNJ15
370	Reactome_2022	Activation Of Gene Expression By SREBF (SREBP) R-HSA-2426168	1/42	0.344626	0.467839	0	0	2.42174	2.57987	RXRA
371	Reactome_2022	Signaling By SCF-KIT R-HSA-1433557	1/42	0.344626	0.467839	0	0	2.42174	2.57987	SRC
372	Reactome_2022	Retinoid Metabolism And Transport R-HSA-975634	1/43	0.351193	0.47294	0	0	2.36396	2.47369	SDC2
373	Reactome_2022	Smooth Muscle Contraction R-HSA-445355	1/43	0.351193	0.47294	0	0	2.36396	2.47369	ALDH2
374	Reactome_2022	GPER1 Signaling R-HSA-9634597	1/43	0.351193	0.47294	0	0	2.36396	2.47369	SRC
375	Reactome_2022	Interleukin-3, Interleukin-5 And GM-CSF Signaling R-HSA-512988	1/44	0.357695	0.480415	0	0	2.30887	2.37369	HCK
376	Reactome_2022	TAK1-dependent IKK And NF-kappa-B Activation R-HSA-445989	1/45	0.364132	0.487764	0	0	2.25628	2.27938	S100A12
377	Reactome_2022	Intracellular Signaling By Second Messengers R-HSA-9006925	4/306	0.366356	0.488714	0	0	1.31761	1.32308	CD86;SRC;EREG;IER3
378	Reactome_2022	Infectious Disease R-HSA-5663205	11/961	0.366777	0.488714	0	0	1.15483	1.1583	HCK;FCGR2A;SRC;SDC2;IL1B;C3AR1;CD9;HMOX1;ADM;GPR84;TLR2
379	Reactome_2022	NR1H2 And NR1H3-mediated Signaling R-HSA-9024446	1/46	0.370505	0.492382	0	0	2.20603	2.19034	RXRA
380	Reactome_2022	PLC Beta Mediated Events R-HSA-112043	1/47	0.376815	0.495312	0	0	2.15796	2.10618	GNA15
381	Reactome_2022	Cyclin D Associated Events In G1 R-HSA-69231	1/47	0.376815	0.495312	0	0	2.15796	2.10618	SRC
382	Reactome_2022	Metabolism Of Fat-Soluble Vitamins R-HSA-6806667	1/47	0.376815	0.495312	0	0	2.15796	2.10618	SDC2
383	Reactome_2022	Signaling By Receptor Tyrosine Kinases R-HSA-9006934	6/496	0.376862	0.495312	0	0	1.21881	1.18941	NCF2;SRC;CYBB;THBS1;DUSP6;EREG
384	Reactome_2022	ADORA2B Mediated Anti-Inflammatory Cytokine Production R-HSA-9660821	2/131	0.377614	0.495312	0	0	1.54029	1.50006	ADM;GPR84
385	Reactome_2022	Signaling By NTRKs R-HSA-166520	2/132	0.381175	0.498687	0	0	1.52836	1.4741	SRC;DUSP6
386	Reactome_2022	ER To Golgi Anterograde Transport R-HSA-199977	2/133	0.384727	0.502034	0	0	1.51662	1.44871	SERPINA1;CTSZ
387	Reactome_2022	EPH-ephrin Mediated Repulsion Of Cells R-HSA-3928665	1/49	0.389246	0.504023	0	0	2.06784	1.9511	SRC
388	Reactome_2022	Signaling By FGFR1 R-HSA-5654736	1/49	0.389246	0.504023	0	0	2.06784	1.9511	SRC
389	Reactome_2022	Netrin-1 Signaling R-HSA-373752	1/49	0.389246	0.504023	0	0	2.06784	1.9511	SRC
390	Reactome_2022	MAPK Family Signaling Cascades R-HSA-5683057	4/318	0.393526	0.508043	0	0	1.26648	1.18112	SRC;CDC42EP2;DUSP6;EREG
391	Reactome_2022	Aquaporin-mediated Transport R-HSA-445717	1/50	0.395368	0.508043	0	0	2.02554	1.87957	AQP9
392	Reactome_2022	Ion Homeostasis R-HSA-5578775	1/50	0.395368	0.508043	0	0	2.02554	1.87957	SLC8A1
393	Reactome_2022	Translocation Of SLC2A4 (GLUT4) To Plasma Membrane R-HSA-1445148	1/51	0.40143	0.514523	0	0	1.98492	1.81169	RAB13
394	Reactome_2022	G-protein Mediated Events R-HSA-112040	1/52	0.407431	0.519577	0	0	1.94591	1.7472	GNA15
395	Reactome_2022	Transcriptional Activation Of Mitochondrial Biogenesis R-HSA-2151201	1/52	0.407431	0.519577	0	0	1.94591	1.7472	RXRA
396	Reactome_2022	Transport Of Small Molecules R-HSA-382551	8/706	0.410388	0.52058	0	0	1.14028	1.01559	SLC7A7;SLC43A2;SLC11A1;AQP9;HMOX1;SLC7A11;SLC8A1;FTL
397	Reactome_2022	Post-translational Protein Modification R-HSA-597592	15/1383	0.410714	0.52058	0	0	1.09246	0.972135	SERPINA1;SDC2;CTSZ;PLAUR;CFP;THBS1;ASGR1;CST3;RAB32;VCAN;LGALS1;RAB31;RXRA;RAB13;TIMP1
398	Reactome_2022	Nucleotide-binding Domain, Leucine Rich Repeat Containing NLR Signaling Pathways R-HSA-168643	1/53	0.413372	0.52058	0	0	1.90839	1.68589	HMOX1
399	Reactome_2022	Sensory Processing Of Sound By Outer Hair Cells Of Cochlea R-HSA-9662361	1/53	0.413372	0.52058	0	0	1.90839	1.68589	EPB41L3
400	Reactome_2022	Nuclear Receptor Transcription Pathway R-HSA-383280	1/53	0.413372	0.52058	0	0	1.90839	1.68589	RXRA
401	Reactome_2022	Pyruvate Metabolism And Citric Acid (TCA) Cycle R-HSA-71406	1/54	0.419254	0.525367	0	0	1.87229	1.62754	RXRA
402	Reactome_2022	Regulation Of RUNX3 Expression And Activity R-HSA-8941858	1/54	0.419254	0.525367	0	0	1.87229	1.62754	SRC
403	Reactome_2022	Regulation Of Cholesterol Biosynthesis By SREBP (SREBF) R-HSA-1655829	1/55	0.425077	0.528729	0	0	1.83752	1.57197	RXRA
404	Reactome_2022	ECM Proteoglycans R-HSA-3000178	1/55	0.425077	0.528729	0	0	1.83752	1.57197	VCAN
405	Reactome_2022	Golgi Associated Vesicle Biogenesis R-HSA-432722	1/55	0.425077	0.528729	0	0	1.83752	1.57197	FTL
406	Reactome_2022	Metabolism Of Proteins R-HSA-392499	20/1890	0.429646	0.533099	0	0	1.06536	0.900009	SERPINA1;SDC2;CTSZ;PLAUR;CFP;LYZ;PLA2G7;THBS1;ASGR1;CST3;RAB32;VCAN;GNA15;LGALS1;RAB31;RXRA;ANPEP;RAB13;TIMP1;TGFBI
407	Reactome_2022	Cellular Responses To Stress R-HSA-2262752	8/722	0.434757	0.535091	0	0	1.1138	0.927756	RXRA;NCF2;HMOX1;CYBB;CCL2;SLC7A11;ATF5;TLR4
408	Reactome_2022	Assembly Of Collagen Fibrils And Other Multimeric Structures R-HSA-2022090	1/57	0.436549	0.535091	0	0	1.77172	1.46849	CTSB
409	Reactome_2022	Regulated Necrosis R-HSA-5218859	1/57	0.436549	0.535091	0	0	1.77172	1.46849	IL1B
410	Reactome_2022	NCAM Signaling For Neurite Out-Growth R-HSA-375165	1/57	0.436549	0.535091	0	0	1.77172	1.46849	SRC
411	Reactome_2022	Neurexins And Neuroligins R-HSA-6794361	1/57	0.436549	0.535091	0	0	1.77172	1.46849	EPB41L3
412	Reactome_2022	Arachidonic Acid Metabolism R-HSA-2142753	1/59	0.447794	0.544906	0	0	1.71045	1.37421	CYP1B1
413	Reactome_2022	RHOQ GTPase Cycle R-HSA-9013406	1/59	0.447794	0.544906	0	0	1.71045	1.37421	CDC42EP2
414	Reactome_2022	GABA Receptor Activation R-HSA-977443	1/59	0.447794	0.544906	0	0	1.71045	1.37421	KCNJ15
415	Reactome_2022	Metabolism Of Steroids R-HSA-8957322	2/153	0.453711	0.550779	0	0	1.3144	1.03876	CYP27A1;RXRA
416	Reactome_2022	Cellular Responses To Stimuli R-HSA-8953897	8/736	0.455998	0.551671	0	0	1.09158	0.857178	RXRA;NCF2;HMOX1;CYBB;CCL2;SLC7A11;ATF5;TLR4
417	Reactome_2022	Post NMDA Receptor Activation Events R-HSA-438064	1/61	0.458816	0.551671	0	0	1.65327	1.28807	SRC
418	Reactome_2022	Selective Autophagy R-HSA-9663891	1/61	0.458816	0.551671	0	0	1.65327	1.28807	SRC
419	Reactome_2022	Nuclear Events (Kinase And Transcription Factor Activation) R-HSA-198725	1/61	0.458816	0.551671	0	0	1.65327	1.28807	DUSP6
420	Reactome_2022	Regulation Of Actin Dynamics For Phagocytic Cup Formation R-HSA-2029482	1/62	0.464244	0.554239	0	0	1.62608	1.24776	FCGR2A
421	Reactome_2022	Signaling By BRAF And RAF1 Fusions R-HSA-6802952	1/62	0.464244	0.554239	0	0	1.62608	1.24776	SRC
422	Reactome_2022	MAP Kinase Activation R-HSA-450294	1/62	0.464244	0.554239	0	0	1.62608	1.24776	DUSP6
423	Reactome_2022	Signaling By MET R-HSA-6806834	1/63	0.469618	0.559333	0	0	1.59977	1.20916	SRC
424	Reactome_2022	RUNX1 Regulates Genes Involved In Megakaryocyte Differentiation And Platelet Function R-HSA-8936459	1/66	0.485421	0.576795	0	0	1.52571	1.10269	THBS1
425	Reactome_2022	Transport To Golgi And Subsequent Modification R-HSA-948021	2/164	0.489745	0.580199	0	0	1.22447	0.874112	SERPINA1;CTSZ
426	Reactome_2022	Sensory Processing Of Sound By Inner Hair Cells Of Cochlea R-HSA-9662360	1/67	0.490584	0.580199	0	0	1.50251	1.07003	EPB41L3
427	Reactome_2022	Circadian Clock R-HSA-400253	1/69	0.500756	0.589467	0	0	1.45817	1.00853	RXRA
428	Reactome_2022	Interleukin-17 Signaling R-HSA-448424	1/69	0.500756	0.589467	0	0	1.45817	1.00853	DUSP6
429	Reactome_2022	RAF/MAP Kinase Cascade R-HSA-5673001	3/271	0.510866	0.59997	0	0	1.10986	0.745434	SRC;DUSP6;EREG
430	Reactome_2022	Signaling By FGFR2 R-HSA-5654738	1/72	0.515635	0.604166	0	0	1.39635	0.924879	SRC
431	Reactome_2022	Fatty Acid Metabolism R-HSA-8978868	2/173	0.518102	0.605652	0	0	1.15949	0.76246	RXRA;CYP1B1
432	Reactome_2022	Activation Of NMDA Receptors And Postsynaptic Events R-HSA-442755	1/74	0.525309	0.61015	0	0	1.35795	0.874209	SRC
433	Reactome_2022	Formation Of Cornified Envelope R-HSA-6809371	1/74	0.525309	0.61015	0	0	1.35795	0.874209	CSTA
434	Reactome_2022	MAPK1/MAPK3 Signaling R-HSA-5684996	3/277	0.525575	0.61015	0	0	1.08522	0.698081	SRC;DUSP6;EREG
435	Reactome_2022	Sensory Processing Of Sound R-HSA-9659379	1/75	0.530073	0.613961	0	0	1.33954	0.850257	EPB41L3
436	Reactome_2022	RAC1 GTPase Cycle R-HSA-9013149	2/178	0.533401	0.616401	0	0	1.12626	0.707836	NCF2;CYBB
437	Reactome_2022	Asparagine N-linked Glycosylation R-HSA-446203	3/282	0.537647	0.619889	0	0	1.0655	0.661199	SERPINA1;CTSZ;ASGR1
438	Reactome_2022	Neurotransmitter Receptors And Postsynaptic Signal Transmission R-HSA-112314	2/182	0.545399	0.627396	0	0	1.10101	0.667473	SRC;KCNJ15
439	Reactome_2022	Metabolism Of Vitamins And Cofactors R-HSA-196854	2/186	0.557183	0.63861	0	0	1.07686	0.629812	TCN2;SDC2
440	Reactome_2022	DDX58/IFIH1-mediated Induction Of Interferon-Alpha/Beta R-HSA-168928	1/81	0.557678	0.63861	0	0	1.23869	0.723365	S100A12
441	Reactome_2022	ESR-mediated Signaling R-HSA-8939211	2/188	0.562993	0.643239	0	0	1.06517	0.611926	SRC;EREG
442	Reactome_2022	Platelet Homeostasis R-HSA-418346	1/83	0.566516	0.645802	0	0	1.20836	0.686651	SLC8A1
443	Reactome_2022	Signaling By FGFR R-HSA-190236	1/86	0.579444	0.657572	0	0	1.16553	0.636015	SRC
444	Reactome_2022	Transport Of Bile Salts And Organic Acids, Metal Ions And Amine Compounds R-HSA-425366	1/86	0.579444	0.657572	0	0	1.16553	0.636015	SLC11A1
445	Reactome_2022	Muscle Contraction R-HSA-397014	2/196	0.585688	0.662643	0	0	1.02083	0.54611	ALDH2;SLC8A1
446	Reactome_2022	Opioid Signaling R-HSA-111885	1/88	0.587849	0.662643	0	0	1.13862	0.604933	GNA15
447	Reactome_2022	Protein-protein Interactions At Synapses R-HSA-6794362	1/88	0.587849	0.662643	0	0	1.13862	0.604933	EPB41L3
448	Reactome_2022	Unfolded Protein Response (UPR) R-HSA-381119	1/89	0.591989	0.663049	0	0	1.12563	0.59013	CCL2
449	Reactome_2022	Mitochondrial Biogenesis R-HSA-1592230	1/89	0.591989	0.663049	0	0	1.12563	0.59013	RXRA
450	Reactome_2022	Axon Guidance R-HSA-422475	5/519	0.595825	0.663049	0	0	0.962087	0.498176	SEMA4A;TYROBP;SRC;SDC2;PDLIM7
451	Reactome_2022	Chaperonin-mediated Protein Folding R-HSA-390466	1/90	0.596088	0.663049	0	0	1.11292	0.575791	GNA15
452	Reactome_2022	Collagen Formation R-HSA-1474290	1/90	0.596088	0.663049	0	0	1.11292	0.575791	CTSB
453	Reactome_2022	MAPK6/MAPK4 Signaling R-HSA-5687128	1/90	0.596088	0.663049	0	0	1.11292	0.575791	CDC42EP2
454	Reactome_2022	Post-translational Modification: Synthesis Of GPI-anchored Proteins R-HSA-163125	1/92	0.604162	0.669083	0	0	1.08835	0.548436	PLAUR
455	Reactome_2022	Class B/2 (Secretin Family Receptors) R-HSA-373080	1/92	0.604162	0.669083	0	0	1.08835	0.548436	ADM
456	Reactome_2022	Diseases Of Signal Transduction By Growth Factor Receptors And Second Messengers R-HSA-5663202	4/424	0.615526	0.679184	0	0	0.941691	0.456982	CD86;SRC;DUSP6;EREG
457	Reactome_2022	Transcriptional Regulation By RUNX3 R-HSA-8878159	1/95	0.615973	0.679184	0	0	1.05346	0.510456	SRC
458	Reactome_2022	Programmed Cell Death R-HSA-5357801	2/208	0.618084	0.680027	0	0	0.960773	0.462257	IL1B;TLR4
459	Reactome_2022	Protein Folding R-HSA-391251	1/96	0.619831	0.680467	0	0	1.04232	0.498548	GNA15
460	Reactome_2022	Signaling By Rho GTPases R-HSA-194315	6/644	0.626714	0.685831	0	0	0.928902	0.434044	NCF2;SRC;CDC42EP2;CYBB;S100A9;S100A8
461	Reactome_2022	RUNX1 Regulates Transcription Of Genes Involved In Differentiation Of HSCs R-HSA-8939236	1/98	0.627433	0.685831	0	0	1.02072	0.475777	SPI1
462	Reactome_2022	SLC Transporter Disorders R-HSA-5619102	1/99	0.631177	0.686949	0	0	1.01026	0.464888	SLC7A7
463	Reactome_2022	L1CAM Interactions R-HSA-373760	1/99	0.631177	0.686949	0	0	1.01026	0.464888	SRC
464	Reactome_2022	Developmental Biology R-HSA-1266738	10/1073	0.635912	0.690614	0	0	0.927712	0.419971	SEMA4A;CSTA;SPI1;TYROBP;RXRA;MAFB;SRC;SDC2;CD36;PDLIM7
465	Reactome_2022	Nervous System Development R-HSA-9675108	5/545	0.638948	0.692422	0	0	0.91453	0.409648	SEMA4A;TYROBP;SRC;SDC2;PDLIM7
466	Reactome_2022	Potassium Channels R-HSA-1296071	1/102	0.642186	0.694441	0	0	0.980099	0.434063	KCNJ15
467	Reactome_2022	RHO GTPase Cycle R-HSA-9012999	4/441	0.646248	0.69734	0	0	0.904264	0.394776	NCF2;SRC;CDC42EP2;CYBB
468	Reactome_2022	Cargo Recognition For Clathrin-Mediated Endocytosis R-HSA-8856825	1/104	0.649343	0.698703	0	0	0.96097	0.414941	EREG
469	Reactome_2022	Signaling By Rho GTPases, Miro GTPases And RHOBTB3 R-HSA-9716542	6/660	0.650278	0.698703	0	0	0.905419	0.389652	NCF2;SRC;CDC42EP2;CYBB;S100A9;S100A8
470	Reactome_2022	Phase II - Conjugation Of Compounds R-HSA-156580	1/107	0.659812	0.707442	0	0	0.93363	0.388203	MGST1
471	Reactome_2022	Reproduction R-HSA-1474165	1/113	0.679827	0.727357	0	0	0.883345	0.340898	CD9
472	Reactome_2022	Selenoamino Acid Metabolism R-HSA-2408522	1/114	0.683047	0.727719	0	0	0.875484	0.333727	HNMT
473	Reactome_2022	Macroautophagy R-HSA-1632852	1/114	0.683047	0.727719	0	0	0.875484	0.333727	SRC
474	Reactome_2022	RHO GTPases Activate Formins R-HSA-5663220	1/119	0.698669	0.742796	0	0	0.838174	0.300551	SRC
475	Reactome_2022	SARS-CoV-2 Activates/Modulates Innate And Adaptive Immune Responses R-HSA-9705671	1/121	0.704702	0.747635	0	0	0.824121	0.288426	TLR2
476	Reactome_2022	Metabolism Of Water-Soluble Vitamins And Cofactors R-HSA-196849	1/122	0.707673	0.749213	0	0	0.817268	0.28259	TCN2
477	Reactome_2022	Cardiac Conduction R-HSA-5576891	1/126	0.719262	0.75989	0	0	0.790955	0.260643	SLC8A1
478	Reactome_2022	Autophagy R-HSA-9612973	1/128	0.724884	0.76423	0	0	0.77842	0.250452	SRC
479	Reactome_2022	Fc Epsilon Receptor (FCERI) Signaling R-HSA-2454202	1/130	0.730394	0.766838	0	0	0.766273	0.240741	FCER1G
480	Reactome_2022	Host Interactions Of HIV Factors R-HSA-162909	1/130	0.730394	0.766838	0	0	0.766273	0.240741	HCK
481	Reactome_2022	Clathrin-mediated Endocytosis R-HSA-8856828	1/142	0.761223	0.797546	0	0	0.700631	0.191153	EREG
482	Reactome_2022	Mitotic G1 Phase And G1/S Transition R-HSA-453279	1/147	0.773008	0.808218	0	0	0.676465	0.174166	SRC
483	Reactome_2022	CDC42 GTPase Cycle R-HSA-9013148	1/149	0.777559	0.809749	0	0	0.667255	0.167879	CDC42EP2
484	Reactome_2022	SARS-CoV-2 Infection R-HSA-9694516	2/283	0.77768	0.809749	0	0	0.701643	0.176421	SDC2;TLR2
485	Reactome_2022	Citric Acid (TCA) Cycle And Respiratory Electron Transport R-HSA-1428517	1/163	0.806969	0.838517	0	0	0.609157	0.130646	RXRA
486	Reactome_2022	Protein Localization R-HSA-9609507	1/164	0.808915	0.838813	0	0	0.605389	0.12838	HMOX1
487	Reactome_2022	SUMO E3 Ligases SUMOylate Target Proteins R-HSA-3108232	1/168	0.816506	0.84495	0	0	0.590768	0.119761	RXRA
488	Reactome_2022	SUMOylation R-HSA-2990846	1/174	0.827334	0.854404	0	0	0.570105	0.108061	RXRA
489	Reactome_2022	Disorders Of Transmembrane Transporters R-HSA-5619115	1/176	0.8308	0.856233	0	0	0.563532	0.10446	SLC7A7
490	Reactome_2022	Apoptosis R-HSA-109581	1/178	0.834197	0.857983	0	0	0.557108	0.100995	TLR4
491	Reactome_2022	Metabolism Of Lipids R-HSA-556833	5/732	0.86042	0.88285	0	0	0.672698	0.10113	CYP27A1;RXRA;CYP1B1;G0S2;CD36
492	Reactome_2022	SARS-CoV-2-host Interactions R-HSA-9705683	1/196	0.861872	0.88285	0	0	0.505218	0.0751002	TLR2
493	Reactome_2022	Keratinization R-HSA-6805567	1/208	0.877716	0.896708	0	0	0.475639	0.0620387	CSTA
494	Reactome_2022	Signaling By ROBO Receptors R-HSA-376176	1/209	0.878952	0.896708	0	0	0.473328	0.0610714	SRC
495	Reactome_2022	SARS-CoV Infections R-HSA-9679506	2/369	0.886404	0.902488	0	0	0.534858	0.0644944	SDC2;TLR2
496	Reactome_2022	HIV Infection R-HSA-162906	1/229	0.901214	0.91572	0	0	0.431367	0.0448676	HCK
497	Reactome_2022	Organelle Biogenesis And Maintenance R-HSA-1852241	1/275	0.938149	0.951335	0	0	0.358104	0.0228639	RXRA
498	Reactome_2022	Sensory Perception R-HSA-9709957	3/616	0.948176	0.959577	0	0	0.476652	0.025365	DHRS9;SDC2;EPB41L3
499	Reactome_2022	Generic Transcription Pathway R-HSA-212436	5/1190	0.993328	0.999104	0	0	0.402791	0.00269652	LGALS3;SPI1;RXRA;SRC;THBS1
500	Reactome_2022	Cell Cycle, Mitotic R-HSA-69278	1/523	0.995136	0.999104	0	0	0.185583	0.000904796	SRC
501	Reactome_2022	RNA Polymerase II Transcription R-HSA-73857	5/1312	0.997357	0.999104	0	0	0.3628	0.000960148	LGALS3;SPI1;RXRA;SRC;THBS1
502	Reactome_2022	Cell Cycle R-HSA-1640170	1/654	0.998745	0.999104	0	0	0.147345	0.000184969	SRC
503	Reactome_2022	Metabolism Of RNA R-HSA-8953854	1/666	0.998892	0.999104	0	0	0.144595	0.000160269	APOBEC3B
504	Reactome_2022	Gene Expression (Transcription) R-HSA-74160	5/1449	0.999104	0.999104	0	0	0.325946	0.000292153	LGALS3;SPI1;RXRA;SRC;THBS1

## Sheet: SupFig2_h
Embedding	Isolated labels	KMeans NMI	KMeans ARI	Silhouette label	cLISI	Silhouette batch	iLISI	KBET	Graph connectivity	PCR comparison	Batch correction	Bio conservation	Total
scPCA	1	1	1	1	0	1	1	1	1	1	1	0.8	0.88
scPCA CA	0.777937	0	0	0	0	0.748154	7.53844e-07	0.0671775	0.874281	0.455752	0.429073	0.155587	0.264982
PCA	0	0.549245	0.531552	0.242394	1	0	0	0	0	0	0	0.464638	0.278783
Metric Type	Bio conservation	Bio conservation	Bio conservation	Bio conservation	Bio conservation	Batch correction	Batch correction	Batch correction	Batch correction	Batch correction	Aggregate score	Aggregate score	Aggregate score

## Sheet: SupFig3_c
	UMAP_scPCA1	UMAP_scPCA2	dataset	cell_type
0	10.0283	7.38729	half	t293
1	-1.19437	1.19748	half	jurkat
2	-1.94964	-1.40474	half	jurkat
3	0.700068	2.48046	half	jurkat
4	1.35545	0.943563	half	jurkat
5	12.8322	10.6123	half	t293
6	-2.60678	-1.14603	half	jurkat
7	0.358017	1.28454	half	jurkat
8	-0.638139	0.57007	half	jurkat
9	11.5938	9.08917	half	t293
10	5.49389	1.83619	half	t293
11	-2.92759	0.602797	half	jurkat
12	-1.75018	-0.964034	half	jurkat
13	11.0401	9.5143	half	t293
14	15.1843	8.39196	half	t293
15	13.6682	4.53994	half	t293
16	12.9133	10.1689	half	t293
17	11.7292	10.472	half	t293
18	-0.239504	-0.578633	half	jurkat
19	0.773855	1.12994	half	jurkat
20	-1.62259	-1.49066	half	jurkat
21	0.10724	2.24352	half	jurkat
22	0.403827	1.9625	half	jurkat
23	-0.0135299	-1.66734	half	jurkat
24	-0.0560855	-0.782219	half	jurkat
25	16.2686	7.60811	half	t293
26	15.7488	6.98011	half	t293
27	0.35361	-0.765725	half	jurkat
28	-3.06562	0.464927	half	jurkat
29	1.74838	2.62357	half	jurkat
30	0.00457939	0.680985	half	jurkat
31	11.901	5.33528	half	t293
32	2.03361	2.75447	half	jurkat
33	-0.324232	0.0694191	half	jurkat
34	0.712277	2.03328	half	jurkat
35	1.21005	2.20843	half	jurkat
36	5.42524	1.71556	half	t293
37	14.8348	8.48792	half	t293
38	15.7695	6.50096	half	t293
39	14.7395	6.47181	half	t293
40	-3.02114	1.80592	half	jurkat
41	14.1165	8.47575	half	t293
42	13.8612	8.5993	half	t293
43	1.951	2.69111	half	jurkat
44	5.7094	1.46365	half	jurkat
45	1.57627	0.342079	half	jurkat
46	-2.32665	-0.753793	half	jurkat
47	10.4176	10.1484	half	t293
48	-3.0306	0.615101	half	jurkat
49	15.832	8.36006	half	t293
50	14.9291	5.99145	half	t293
51	9.6758	9.70358	half	t293
52	2.19348	0.806367	half	jurkat
53	12.9851	9.45224	half	t293
54	13.5635	9.73929	half	t293
55	8.93547	8.62747	half	t293
56	2.22586	2.0482	half	jurkat
57	15.6108	8.8847	half	t293
58	-1.58186	0.1433	half	jurkat
59	0.650032	0.0639469	half	jurkat
60	2.26934	2.63487	half	jurkat
61	11.299	9.7654	half	t293
62	13.5421	9.94645	half	t293
63	14.7176	6.07204	half	t293
64	-1.3062	1.95467	half	jurkat
65	14.9542	8.73895	half	t293
66	2.53104	-0.36402	half	jurkat
67	13.4571	9.03895	half	t293
68	14.0871	7.75971	half	t293
69	4.87998	1.31286	half	jurkat
70	0.22502	1.8907	half	jurkat
71	0.81866	-1.04153	half	jurkat
72	9.19541	8.31152	half	t293
73	14.6674	8.47288	half	t293
74	0.290257	-1.38148	half	jurkat
75	1.84076	0.38387	half	jurkat
76	-0.121264	9.97366	half	jurkat
77	14.8696	6.40292	half	t293
78	11.4982	9.1979	half	t293
79	-0.0347059	-0.653888	half	jurkat
80	2.4603	2.02253	half	jurkat
81	2.49174	1.21878	half	jurkat
82	13.1512	9.07329	half	t293
83	14.9603	5.17069	half	t293
84	0.30186	0.155259	half	jurkat
85	1.55479	-0.795747	half	jurkat
86	-1.58116	-0.1967	half	jurkat
87	11.0905	9.87699	half	t293
88	11.5334	6.99484	half	t293
89	1.08929	2.2743	half	jurkat
90	12.9884	9.19867	half	t293
91	2.69916	0.156661	half	jurkat
92	12.9822	9.75084	half	t293
93	13.3254	5.47817	half	t293
94	1.93815	2.9414	half	jurkat
95	2.76221	0.790983	half	jurkat
96	-0.819388	-1.31995	half	jurkat
97	-0.520297	2.46638	half	jurkat
98	-1.12148	-1.36154	half	jurkat
99	0.582906	-1.65208	half	jurkat
100	1.25038	-0.263361	half	jurkat
101	2.3756	1.20249	half	jurkat
102	13.8118	5.41261	half	t293
103	12.7963	7.51516	half	t293
104	11.4437	8.27667	half	t293
105	-2.72018	1.4428	half	jurkat
106	-0.345416	0.433545	half	jurkat
107	-2.24218	0.624663	half	jurkat
108	-1.30541	-1.34071	half	jurkat
109	13.9141	5.48414	half	t293
110	1.89253	-0.332824	half	jurkat
111	15.6182	7.47659	half	t293
112	-1.47705	-1.7596	half	jurkat
113	1.15979	0.978989	half	jurkat
114	2.91287	0.734739	half	jurkat
115	15.0284	3.86375	half	t293
116	1.67517	3.1974	half	jurkat
117	11.0575	9.00688	half	t293
118	-0.231824	-1.14565	half	jurkat
119	14.5818	8.29628	half	t293
120	2.37547	0.869464	half	jurkat
121	-1.63571	0.277301	half	jurkat
122	-0.86889	-1.62084	half	jurkat
123	-2.98538	1.26589	half	jurkat
124	-2.99038	1.35056	half	jurkat
125	-2.17694	0.998619	half	jurkat
126	5.49111	1.73795	half	jurkat
127	-2.05157	1.79657	half	jurkat
128	-0.314212	-0.553788	half	jurkat
129	16.8767	6.46178	half	t293
130	13.1381	8.06104	half	t293
131	13.9415	9.4641	half	t293
132	10.0948	8.74992	half	t293
133	1.4079	1.45498	half	jurkat
134	-2.69671	1.82697	half	jurkat
135	-1.60315	-1.0508	half	jurkat
136	14.6546	7.10993	half	t293
137	15.3291	4.97397	half	t293
138	15.1233	8.0696	half	t293
139	13.2458	9.03726	half	t293
140	1.61755	1.68093	half	jurkat
141	15.2676	7.49754	half	t293
142	16.0016	5.30872	half	t293
143	-0.074159	-1.27304	half	jurkat
144	0.463558	1.28567	half	jurkat
145	0.501563	-1.07132	half	jurkat
146	13.6204	3.54396	half	t293
147	15.9938	5.15827	half	t293
148	12.9217	5.53195	half	t293
149	-0.0394855	2.69987	half	jurkat
150	-0.126945	-1.11813	half	jurkat
151	14.8674	5.69396	half	t293
152	16.2346	6.35582	half	t293
153	-0.408956	1.66091	half	jurkat
154	14.0262	4.59435	half	t293
155	0.738964	-0.543802	half	jurkat
156	-2.73044	1.2594	half	jurkat
157	16.5567	7.90626	half	t293
158	1.76279	-0.94394	half	jurkat
159	13.0455	8.34876	half	t293
160	1.51707	-0.90702	half	jurkat
161	-0.937584	-0.471744	half	jurkat
162	13.9824	6.13578	half	t293
163	12.0817	7.76012	half	t293
164	0.133674	0.459936	half	jurkat
165	14.5783	4.88289	half	t293
166	0.413864	-0.700045	half	jurkat
167	14.312	7.22191	half	t293
168	9.96738	9.0345	half	t293
169	15.7967	7.44655	half	t293
170	15.2563	7.52494	half	t293
171	14.7783	9.10478	half	t293
172	-2.14756	-0.691661	half	jurkat
173	15.9999	4.87325	half	t293
174	-1.21405	2.44957	half	jurkat
175	12.1569	9.91691	half	t293
176	-1.85728	-0.745866	half	jurkat
177	14.3657	9.28098	half	t293
178	2.47387	1.66356	half	jurkat
179	-0.0113645	1.72376	half	jurkat
180	12.8135	4.35788	half	t293
181	10.8917	7.53029	half	t293
182	12.2966	8.41232	half	t293
183	15.544	4.3182	half	t293
184	10.9236	8.46268	half	t293
185	11.2836	10.6808	half	t293
186	-2.38194	1.65261	half	jurkat
187	11.5569	5.71901	half	t293
188	-0.49032	-1.67179	half	jurkat
189	13.3688	3.93602	half	t293
190	2.10741	-0.43662	half	jurkat
191	16.0285	5.97905	half	t293
192	-0.666413	-1.33128	half	jurkat
193	14.2807	8.93669	half	t293
194	-2.55585	-0.116806	half	jurkat
195	-0.562786	-0.119301	half	jurkat
196	2.17378	2.45557	half	jurkat
197	5.21377	1.81031	half	jurkat
198	-1.52974	-1.74576	half	jurkat
199	15.3982	6.65627	half	t293
200	8.90371	8.50489	half	t293
201	-1.12532	-1.96724	half	jurkat
202	14.695	6.95612	half	t293
203	11.3844	8.54881	half	t293
204	11.1267	6.86964	half	t293
205	13.3589	3.90972	half	t293
206	11.0876	8.24329	half	t293
207	13.6941	3.54055	half	t293
208	12.408	9.29274	half	t293
209	-0.41865	-0.276496	half	jurkat
210	-0.369969	-1.554	half	jurkat
211	1.2361	0.224573	half	jurkat
212	9.44041	8.87235	half	t293
213	2.70429	2.41079	half	jurkat
214	-2.12721	0.500266	half	jurkat
215	13.6775	8.3961	half	t293
216	10.7649	9.0885	half	t293
217	-0.717825	-0.745149	half	jurkat
218	13.8488	10.3198	half	t293
219	0.34753	0.990419	half	jurkat
220	-1.74429	0.0827543	half	jurkat
221	-2.30811	0.624444	half	jurkat
222	-1.18695	-0.979755	half	jurkat
223	14.2556	9.56872	half	t293
224	-1.3072	1.86438	half	jurkat
225	14.5339	5.47322	half	t293
226	2.00769	-0.874934	half	jurkat
227	13.2921	6.66264	half	t293
228	11.5883	8.42885	half	t293
229	13.8542	7.91901	half	t293
230	13.2509	9.7309	half	t293
231	14.274	8.69767	half	t293
232	11.4461	6.65062	half	t293
233	13.7234	7.56178	half	t293
234	-2.04833	0.52247	half	jurkat
235	13.6727	10.1007	half	t293
236	-0.868378	0.50574	half	jurkat
237	2.80014	-0.226237	half	jurkat
238	0.654512	-1.1297	half	jurkat
239	-1.59277	1.02473	half	jurkat
240	-0.550209	1.16621	half	jurkat
241	13.4783	8.55192	half	t293
242	2.76763	0.327739	half	jurkat
243	13.5785	9.28329	half	t293
244	15.5236	8.5647	half	t293
245	0.879813	0.619575	half	jurkat
246	1.4405	1.8346	half	jurkat
247	9.41381	9.27509	half	t293
248	14.7268	5.03298	half	t293
249	3.10278	1.11234	half	jurkat
250	1.3701	-0.818353	half	jurkat
251	2.80527	1.07508	half	jurkat
252	13.0396	8.91669	half	t293
253	-2.61914	0.804421	half	jurkat
254	1.55797	1.83182	half	jurkat
255	16.1529	9.29068	half	t293
256	15.1476	6.21609	half	t293
257	12.1182	6.05077	half	t293
258	9.43138	9.49111	half	t293
259	14.436	8.58475	half	t293
260	2.33664	1.95422	half	jurkat
261	12.0776	8.00108	half	t293
262	13.959	8.11988	half	t293
263	0.73684	-0.174281	half	jurkat
264	12.6351	4.61901	half	t293
265	2.07398	-0.00344627	half	jurkat
266	11.2158	8.99784	half	t293
267	-1.00501	2.6121	half	jurkat
268	-0.259131	7.42247	half	jurkat
269	-2.04197	-0.392214	half	jurkat
270	13.2531	4.64577	half	t293
271	13.9029	8.0241	half	t293
272	11.9149	10.1982	half	t293
273	17.0822	6.23306	half	t293
274	10.2516	7.83186	half	t293
275	16.9154	5.76205	half	t293
276	11.7237	7.67402	half	t293
277	-2.35039	-1.28616	half	jurkat
278	13.1951	10.0182	half	t293
279	1.8763	-0.529182	half	jurkat
280	5.28558	1.64787	half	jurkat
281	16.4921	5.40751	half	t293
282	-0.0689079	2.59445	half	jurkat
283	15.5877	6.74682	half	t293
284	-2.07072	-0.332886	half	jurkat
285	1.50464	2.62643	half	jurkat
286	14.0988	5.52779	half	t293
287	13.9293	3.71834	half	t293
288	-0.127342	0.633372	half	jurkat
289	9.21291	9.28768	half	t293
290	1.32202	0.0105892	half	jurkat
291	1.56556	2.62157	half	jurkat
292	1.01224	2.16518	half	jurkat
293	13.6987	6.59471	half	t293
294	2.27984	2.80745	half	jurkat
295	0.844007	-1.70469	half	jurkat
296	11.7178	8.11435	half	t293
297	12.48	5.73852	half	t293
298	5.68201	1.46566	half	t293
299	11.5743	5.83339	half	t293
300	10.4919	10.8873	half	t293
301	-0.937817	1.1845	half	jurkat
302	5.13148	1.55334	half	jurkat
303	-2.54226	-0.760866	half	jurkat
304	11.0886	9.51046	half	t293
305	14.9876	9.89641	half	t293
306	13.201	6.10666	half	t293
307	-0.871762	-0.377313	half	jurkat
308	-1.10391	-0.416801	half	jurkat
309	0.141748	-1.20968	half	jurkat
310	14.7395	6.54355	half	t293
311	-0.748748	-1.1535	half	jurkat
312	1.33479	3.56125	half	jurkat
313	9.74399	9.32417	half	t293
314	11.387	7.46776	half	t293
315	-2.51524	-0.463092	half	jurkat
316	-0.604582	-0.378391	half	jurkat
317	-2.10413	-0.953744	half	jurkat
318	13.2391	6.8333	half	t293
319	2.21256	2.34857	half	jurkat
320	-1.858	2.10811	half	jurkat
321	-0.237847	-0.471551	half	jurkat
322	15.1627	6.76673	half	t293
323	14.6588	8.9634	half	t293
324	13.9189	5.58857	half	t293
325	5.72174	1.5811	half	t293
326	12.6183	9.73985	half	t293
327	1.19926	3.49214	half	jurkat
328	-1.75247	-0.263901	half	jurkat
329	14.1003	5.51262	half	t293
330	1.11921	2.69927	half	jurkat
331	1.16092	0.524823	half	jurkat
332	-0.418471	1.49987	half	jurkat
333	15.3258	8.02285	half	t293
334	1.11713	-0.781369	half	jurkat
335	1.26467	-0.54986	half	jurkat
336	-2.95835	0.849319	half	jurkat
337	-1.74002	-1.80014	half	jurkat
338	12.9621	10.5201	half	t293
339	2.40536	0.773859	half	jurkat
340	12.3214	7.44361	half	t293
341	13.2225	9.30336	half	t293
342	12.7657	9.85685	half	t293
343	14.5991	8.35036	half	t293
344	-0.906699	-1.50742	half	jurkat
345	10.8667	9.29933	half	t293
346	8.86436	8.67308	half	t293
347	11.6799	6.75931	half	t293
348	10.7946	7.12822	half	t293
349	1.69388	-1.1666	half	jurkat
350	-1.99903	0.124932	half	jurkat
351	14.5844	9.39607	half	t293
352	14.7394	8.0159	half	t293
353	14.9063	9.12639	half	t293
354	8.84047	9.00492	half	t293
355	-0.935143	-1.71361	half	jurkat
356	16.2801	7.58655	half	t293
357	2.2816	2.77824	half	jurkat
358	13.2216	5.04486	half	t293
359	12.3104	8.36372	half	t293
360	14.2248	4.45295	half	t293
361	-2.13388	-0.890728	half	jurkat
362	13.6077	7.85731	half	t293
363	-2.63008	1.69368	half	jurkat
364	11.7554	5.34471	half	t293
365	-2.60619	-1.13593	half	jurkat
366	15.7577	8.76721	half	t293
367	8.86653	9.2476	half	t293
368	10.4145	10.6424	half	t293
369	13.5763	6.35687	half	t293
370	15.6897	4.66096	half	t293
371	12.6713	4.73872	half	t293
372	9.80567	8.37124	half	t293
373	1.6214	1.0375	half	jurkat
374	13.9306	7.96236	half	t293
375	15.0581	6.46586	half	t293
376	-3.06839	1.63428	half	jurkat
377	15.5068	8.73344	half	t293
378	-0.615141	0.743179	half	jurkat
379	1.90645	-0.375858	half	jurkat
380	-1.42644	-1.99454	half	jurkat
381	15.3338	9.24374	half	t293
382	-1.76684	-0.596715	half	jurkat
383	14.0397	4.39037	half	t293
384	1.82358	0.868243	half	jurkat
385	15.7521	7.83549	half	t293
386	14.1266	3.65105	half	t293
387	15.8461	8.09131	half	t293
388	-0.555402	1.08593	half	jurkat
389	5.36041	1.35901	half	t293
390	13.7347	9.5908	half	t293
391	1.07638	2.2494	half	jurkat
392	-0.00741511	2.16148	half	jurkat
393	15.2587	5.65538	half	t293
394	14.135	7.92507	half	t293
395	1.32556	1.76723	half	jurkat
396	0.271768	0.42588	half	jurkat
397	13.0737	7.79716	half	t293
398	0.815868	0.0180052	half	jurkat
399	10.4009	7.74098	half	t293
400	0.191716	-0.814753	half	jurkat
401	0.645867	1.19637	half	jurkat
402	14.7023	9.96016	half	t293
403	12.046	8.27078	half	t293
404	12.9234	8.21717	half	t293
405	15.6639	5.36565	half	t293
406	-2.10008	1.06532	half	jurkat
407	12.2708	5.46469	half	t293
408	1.53077	1.80086	half	jurkat
409	-2.98121	-0.876907	half	jurkat
410	15.8988	8.65969	half	t293
411	1.1946	1.982	half	jurkat
412	0.142666	2.77158	half	jurkat
413	-0.446119	-1.42162	half	jurkat
414	14.5211	7.58168	half	t293
415	0.331066	0.85492	half	jurkat
416	14.2408	6.74505	half	t293
417	12.4404	10.2565	half	t293
418	14.0166	6.66581	half	t293
419	-1.34254	-0.267899	half	jurkat
420	1.91964	-0.648719	half	jurkat
421	1.92678	-0.249143	half	jurkat
422	9.53088	9.32488	half	t293
423	0.647542	2.73064	half	jurkat
424	3.06702	1.14211	half	jurkat
425	16.0734	9.61575	half	t293
426	12.8602	10.6717	half	t293
427	17.4013	6.33148	half	t293
428	1.69435	-0.291245	half	jurkat
429	-1.64221	1.27879	half	jurkat
430	10.2594	7.66539	half	t293
431	-0.374039	-1.83808	half	jurkat
432	0.413808	2.9884	half	jurkat
433	13.2372	3.81248	half	t293
434	14.3482	7.10398	half	t293
435	2.36745	2.10773	half	jurkat
436	15.6196	9.12318	half	t293
437	-1.46545	0.0777031	half	jurkat
438	-0.881999	0.941566	half	jurkat
439	-2.23873	-1.24428	half	jurkat
440	11.7451	9.27459	half	t293
441	14.8174	5.14876	half	t293
442	10.961	10.3393	half	t293
443	12.4419	4.98849	half	t293
444	-0.20323	-0.108119	half	jurkat
445	13.8871	9.49582	half	t293
446	13.224	5.26577	half	t293
447	-2.32178	0.19502	half	jurkat
448	-1.78204	-1.54575	half	jurkat
449	14.0046	8.22491	half	t293
450	14.9068	4.78052	half	t293
451	16.0029	7.01525	half	t293
452	-1.96796	-1.70057	half	jurkat
453	15.1361	7.3471	half	t293
454	13.595	8.16286	half	t293
455	2.04514	0.778037	half	jurkat
456	1.57393	0.0165204	half	jurkat
457	0.483334	-1.56733	half	jurkat
458	14.4743	6.52784	half	t293
459	-2.56	-1.20087	half	jurkat
460	1.66618	-0.215782	half	jurkat
461	2.33446	1.04664	half	jurkat
462	-2.34454	1.16799	half	jurkat
463	-1.98386	1.80027	half	jurkat
464	2.05465	2.41435	half	jurkat
465	16.5772	6.10695	half	t293
466	14.0877	7.20003	half	t293
467	13.3606	5.9884	half	t293
468	-3.03446	0.840943	half	jurkat
469	-1.65271	-1.25097	half	jurkat
470	0.854756	-0.131755	half	jurkat
471	0.0658767	-0.728635	half	jurkat
472	-0.826637	-1.02572	half	jurkat
473	-2.10188	-1.41673	half	jurkat
474	-0.353365	2.37303	half	jurkat
475	15.4888	5.83591	half	t293
476	1.90603	0.636151	half	jurkat
477	0.00638258	-0.668383	half	jurkat
478	1.87035	-0.448173	half	jurkat
479	0.993161	-0.919636	half	jurkat
480	10.4504	8.13923	half	t293
481	-0.313421	0.9147	half	jurkat
482	-1.11059	1.58946	half	jurkat
483	1.04375	-0.936837	half	jurkat
484	2.60652	-0.536864	half	jurkat
485	1.82583	-0.772312	half	jurkat
486	1.68793	-1.15016	half	jurkat
487	15.0347	6.28154	half	t293
488	-1.39017	-0.77972	half	jurkat
489	5.7856	1.36068	half	t293
490	-3.10791	0.883217	half	jurkat
491	-0.148001	-0.231693	half	jurkat
492	-0.712919	2.25956	half	jurkat
493	12.5436	7.36342	half	t293
494	0.81847	-1.60977	half	jurkat
495	2.59014	2.83002	half	jurkat
496	-0.178697	0.568213	half	jurkat
497	16.2016	7.96168	half	t293
498	16.2513	7.06296	half	t293
499	1.74587	2.97802	half	jurkat
500	2.42095	-0.0722929	half	jurkat
501	15.6902	7.73438	half	t293
502	10.5608	7.69621	half	t293
503	2.46431	2.36479	half	jurkat
504	-2.29696	1.74227	half	jurkat
505	2.18669	0.369087	half	jurkat
506	14.0611	7.54783	half	t293
507	-1.32427	2.32786	half	jurkat
508	13.2134	8.34911	half	t293
509	-1.55896	-0.791065	half	jurkat
510	16.218	5.27963	half	t293
511	2.06824	0.403379	half	jurkat
512	0.518466	0.173214	half	jurkat
513	13.1251	6.27664	half	t293
514	15.9508	5.86428	half	t293
515	-0.516881	-0.52247	half	jurkat
516	13.9416	11.0525	half	t293
517	-2.43165	0.951021	half	jurkat
518	-2.12084	0.0777868	half	jurkat
519	12.3262	8.1388	half	t293
520	1.71742	-0.774321	half	jurkat
521	13.2086	6.17185	half	t293
522	14.0379	5.06634	half	t293
523	10.4075	9.33451	half	t293
524	1.42407	-0.518744	half	jurkat
525	12.647	5.62674	half	t293
526	12.9476	9.89449	half	t293
527	-0.0965063	2.29616	half	jurkat
528	-0.84934	-0.575137	half	jurkat
529	13.175	9.43274	half	t293
530	0.870369	1.53886	half	jurkat
531	0.578263	-1.51872	half	jurkat
532	12.4318	5.60329	half	t293
533	14.2316	8.07094	half	t293
534	2.19913	-0.722002	half	jurkat
535	1.58456	1.20617	half	jurkat
536	5.56202	1.54761	half	t293
537	-0.258011	-1.93411	half	jurkat
538	0.450136	1.37315	half	jurkat
539	13.7314	10.1923	half	t293
540	11.7914	7.20524	half	t293
541	14.0712	10.6217	half	t293
542	-2.46724	1.3278	half	jurkat
543	2.60274	-0.0755198	half	jurkat
544	-1.54594	0.0490411	half	jurkat
545	15.436	7.80022	half	t293
546	-0.0490564	1.9546	half	jurkat
547	1.78664	-1.04043	half	jurkat
548	13.4589	9.88354	half	t293
549	12.8478	7.95244	half	t293
550	13.3909	7.53349	half	t293
551	13.9777	9.77371	half	t293
552	12.3368	6.13607	half	t293
553	1.19064	-0.854523	half	jurkat
554	0.919871	1.9727	half	jurkat
555	-1.5985	-1.44737	half	jurkat
556	10.5646	10.1838	half	t293
557	13.093	7.26625	half	t293
558	0.810596	1.61857	half	jurkat
559	14.1041	10.066	half	t293
560	12.3223	7.29737	half	t293
561	-1.11399	1.50014	half	jurkat
562	-2.10499	1.1325	half	jurkat
563	-2.35206	-0.442616	half	jurkat
564	15.5224	6.12861	half	t293
565	-1.89122	-0.273971	half	jurkat
566	-1.02987	-0.576385	half	jurkat
567	-0.338509	0.594964	half	jurkat
568	8.87916	8.91474	half	t293
569	16.7329	6.35942	half	t293
570	15.9751	6.31865	half	t293
571	13.0237	10.1843	half	t293
572	11.852	7.02902	half	t293
573	-3.02309	0.582804	half	jurkat
574	1.67424	-0.00245129	half	jurkat
575	-1.2922	0.962672	half	jurkat
576	11.5982	8.72974	half	t293
577	1.451	-1.07599	half	jurkat
578	14.2024	9.92415	half	t293
579	15.0747	7.78249	half	t293
580	-0.291461	2.94036	half	jurkat
581	9.32362	9.09316	half	t293
582	1.40231	-0.462269	half	jurkat
583	1.37334	-1.20183	half	jurkat
584	-0.678348	-1.71735	half	jurkat
585	-0.503091	1.03735	half	jurkat
586	13.0564	5.68501	half	t293
587	-0.588713	-0.106188	half	jurkat
588	11.1803	8.39974	half	t293
589	-2.51286	0.878269	half	jurkat
590	-2.71131	-1.04209	half	jurkat
591	-0.740967	1.11483	half	jurkat
592	15.4747	8.52521	half	t293
593	-2.90405	0.599394	half	jurkat
594	1.36219	-0.358392	half	jurkat
595	14.8303	7.83291	half	t293
596	5.33516	1.42064	half	t293
597	-0.430162	-0.881435	half	jurkat
598	1.3492	3.5267	half	jurkat
599	12.4583	4.89201	half	t293
600	15.4195	9.91707	half	t293
601	-0.508279	-0.144122	half	jurkat
602	0.895898	1.20801	half	jurkat
603	-2.35801	1.35204	half	jurkat
604	15.2315	5.2178	half	t293
605	0.264873	0.563135	half	jurkat
606	14.4477	4.41389	half	t293
607	-2.2887	1.31623	half	jurkat
608	10.4656	7.63935	half	t293
609	13.0643	7.48416	half	t293
610	-1.56418	-0.521919	half	jurkat
611	13.7238	9.35044	half	t293
612	1.60752	0.0167858	half	jurkat
613	-2.41172	-1.11698	half	jurkat
614	0.276839	0.136887	half	jurkat
615	0.230179	2.25503	half	jurkat
616	-1.20529	-0.633049	half	jurkat
617	15.4975	5.29335	half	t293
618	16.1863	5.25985	half	t293
619	1.93965	-0.319783	half	jurkat
620	12.6138	5.63473	half	t293
621	-1.3782	1.66305	half	jurkat
622	13.5835	6.77569	half	t293
623	11.2636	8.89915	half	t293
624	11.1508	10.4492	half	t293
625	13.4881	6.37927	half	t293
626	13.2689	7.23584	half	t293
627	10.8361	7.9145	half	t293
628	15.264	7.95149	half	t293
629	-0.133358	-0.989587	half	jurkat
630	0.138215	2.41285	half	jurkat
631	14.1732	7.42571	half	t293
632	-2.84764	1.54276	half	jurkat
633	11.7521	5.82175	half	t293
634	0.00286311	0.903441	half	jurkat
635	14.5033	7.3173	half	t293
636	16.5991	7.18093	half	t293
637	0.430629	-0.640474	half	jurkat
638	2.37548	0.147136	half	jurkat
639	16.607	7.27283	half	t293
640	0.991169	0.9017	half	jurkat
641	16.0092	6.61933	half	t293
642	13.2291	8.08277	half	t293
643	-2.1538	-0.937978	half	jurkat
644	14.4866	7.75545	half	t293
645	-2.96237	0.346317	half	jurkat
646	1.78544	2.42799	half	jurkat
647	2.25414	0.196524	half	jurkat
648	13.243	5.86815	half	t293
649	-0.823653	1.03407	half	jurkat
650	0.495952	-1.37372	half	jurkat
651	0.468397	-1.09041	half	jurkat
652	15.1527	5.65435	half	t293
653	12.119	8.06737	half	t293
654	0.961384	-0.520939	half	jurkat
655	1.39486	-0.31235	half	jurkat
656	11.1119	10.0385	half	t293
657	13.5284	6.15148	half	t293
658	16.1017	6.75803	half	t293
659	11.7082	5.80748	half	t293
660	11.0967	7.99417	half	t293
661	1.40578	3.72279	half	jurkat
662	1.68322	3.10615	half	jurkat
663	16.9329	8.81012	half	t293
664	0.81549	0.656253	half	jurkat
665	2.1974	0.00517929	half	jurkat
666	13.918	7.98899	half	t293
667	12.6044	4.43262	half	t293
668	-0.60305	-0.886445	half	jurkat
669	1.87044	0.611535	half	jurkat
670	13.3236	8.47939	half	t293
671	10.3591	7.93997	half	t293
672	13.3228	7.90302	half	t293
673	1.77257	1.11209	half	jurkat
674	13.7452	5.92555	half	t293
675	12.4725	6.58526	half	t293
676	-2.87781	-0.892276	half	jurkat
677	15.3979	6.56435	half	t293
678	14.367	5.22937	half	t293
679	15.6289	7.78917	half	t293
680	0.16899	2.49939	half	jurkat
681	0.254558	2.67386	half	jurkat
682	2.46815	2.16685	half	jurkat
683	1.11976	0.194699	half	jurkat
684	2.92598	1.58736	half	jurkat
685	1.93719	-0.231616	half	jurkat
686	-0.444327	-0.611529	half	jurkat
687	0.022117	-0.808959	half	jurkat
688	-2.51823	-0.102991	half	jurkat
689	-0.571166	0.178401	half	jurkat
690	1.09875	-0.0455919	half	jurkat
691	9.26776	8.81758	half	t293
692	13.9538	8.5834	half	t293
693	13.9711	9.60569	half	t293
694	2.08004	0.683613	half	jurkat
695	12.4441	9.86627	half	t293
696	0.368237	5.85817	half	jurkat
697	14.0552	8.54123	half	t293
698	0.88202	-0.679463	half	jurkat
699	2.62419	1.37282	half	jurkat
700	-1.27353	0.32826	half	jurkat
701	2.14906	2.59788	half	jurkat
702	2.18113	2.40429	half	jurkat
703	13.097	9.00241	half	t293
704	-0.260851	0.921013	half	jurkat
705	14.6478	7.81453	half	t293
706	11.4042	8.01204	half	t293
707	15.6411	7.49556	half	t293
708	-0.14812	-1.04216	half	jurkat
709	2.06032	-0.992492	half	jurkat
710	0.26162	-0.549838	half	jurkat
711	-0.648786	0.629368	half	jurkat
712	0.265663	-0.893713	half	jurkat
713	1.13732	0.647326	half	jurkat
714	13.2266	9.10504	half	t293
715	1.72097	-0.0621316	half	jurkat
716	-0.53093	0.913479	half	jurkat
717	3.04797	0.840888	half	jurkat
718	-1.24175	2.19771	half	jurkat
719	13.4622	10.4393	half	t293
720	14.8248	6.89165	half	t293
721	10.5213	10.3495	half	t293
722	1.58321	-0.10898	half	jurkat
723	-0.902175	-0.270448	half	jurkat
724	13.9716	4.95878	half	t293
725	0.413918	0.79691	half	jurkat
726	-2.91926	0.826654	half	jurkat
727	2.97064	0.877402	half	jurkat
728	13.7932	4.68781	half	t293
729	15.465	8.96076	half	t293
730	1.06368	-1.41059	half	jurkat
731	11.3289	9.37672	half	t293
732	1.27373	0.777602	half	jurkat
733	5.3071	1.23693	half	jurkat
734	-1.48017	-0.948614	half	jurkat
735	1.48464	1.73583	half	jurkat
736	14.3143	8.43458	half	t293
737	-1.85286	-0.359089	half	jurkat
738	-0.94442	2.98988	half	jurkat
739	5.1995	1.28928	half	jurkat
740	-1.91367	-0.344286	half	jurkat
741	-1.02457	-1.23069	half	jurkat
742	16.9608	8.68433	half	t293
743	12.783	5.24409	half	t293
744	13.8872	6.00983	half	t293
745	-0.542465	1.44315	half	jurkat
746	15.2092	8.16803	half	t293
747	2.00084	1.24491	half	jurkat
748	1.63174	0.270459	half	jurkat
749	-1.70475	1.8456	half	jurkat
750	0.181548	3.16859	half	jurkat
751	0.155667	-1.72913	half	jurkat
752	5.58176	1.61917	half	t293
753	-1.67395	-0.518196	half	jurkat
754	14.0113	5.75391	half	t293
755	1.49064	2.05561	half	jurkat
756	1.30052	1.58936	half	jurkat
757	-3.02535	1.19409	half	jurkat
758	12.8828	4.63591	half	t293
759	0.423162	-0.880147	half	jurkat
760	11.321	7.04243	half	t293
761	12.6894	5.42085	half	t293
762	0.732717	-0.968736	half	jurkat
763	-2.34264	1.31171	half	jurkat
764	14.789	10.2869	half	t293
765	14.9612	8.13092	half	t293
766	1.49193	-1.04407	half	jurkat
767	2.47501	0.948024	half	jurkat
768	0.57318	1.75356	half	jurkat
769	15.4674	7.83768	half	t293
770	-2.89316	1.02563	half	jurkat
771	0.479831	2.30904	half	jurkat
772	1.46083	-1.05902	half	jurkat
773	0.61015	1.36284	half	jurkat
774	12.3841	5.01528	half	t293
775	11.3948	6.94246	half	t293
776	9.22017	8.36372	half	t293
777	0.216292	2.95056	half	jurkat
778	1.41162	-1.25078	half	jurkat
779	1.43475	-0.811525	half	jurkat
780	12.5944	8.12888	half	t293
781	0.364548	-1.03353	half	jurkat
782	-1.5863	-1.47956	half	jurkat
783	16.1272	8.31869	half	t293
784	-0.227668	-1.80804	half	jurkat
785	-0.408128	-1.34501	half	jurkat
786	13.5824	6.37222	half	t293
787	16.4916	6.70734	half	t293
788	1.62628	-1.05194	half	jurkat
789	12.0549	9.29723	half	t293
790	0.0836736	1.36338	half	jurkat
791	13.5895	6.22558	half	t293
792	1.91374	1.27789	half	jurkat
793	-0.593932	0.670433	half	jurkat
794	14.2244	5.29483	half	t293
795	-0.725479	1.23643	half	jurkat
796	2.24718	1.34081	half	jurkat
797	1.98237	2.00429	half	jurkat
798	-1.34514	1.72716	half	jurkat
799	13.0148	9.99015	half	t293
800	-2.5913	-0.270803	half	jurkat
801	12.1393	10.997	half	t293
802	-2.91396	1.92763	half	jurkat
803	17.1311	7.25498	half	t293
804	13.5793	8.76631	half	t293
805	15.7577	7.40087	half	t293
806	-0.0829858	-1.33544	half	jurkat
807	2.24405	1.49671	half	jurkat
808	5.30378	1.27744	half	jurkat
809	11.1282	10.0118	half	t293
810	10.3779	7.71651	half	t293
811	15.918	6.93607	half	t293
812	-2.08364	0.330023	half	jurkat
813	-0.07301	-0.0795448	half	jurkat
814	12.0239	9.42566	half	t293
815	-0.925379	-1.14632	half	jurkat
816	5.56002	1.70832	half	t293
817	14.6113	4.29258	half	t293
818	14.5164	3.90537	half	t293
819	1.85529	-0.860242	half	jurkat
820	-0.233142	1.33025	half	jurkat
821	11.3238	9.98856	half	t293
822	13.8578	7.16978	half	t293
823	2.35247	-0.0545067	half	jurkat
824	10.769	8.65898	half	t293
825	12.404	4.75101	half	t293
826	11.5082	6.02717	half	t293
827	14.8739	8.72719	half	t293
828	-3.07153	0.478986	half	jurkat
829	16.5855	8.07068	half	t293
830	-1.39519	-0.0454692	half	jurkat
831	12.1373	5.1139	half	t293
832	-2.3081	-1.39554	half	jurkat
833	9.62376	8.47822	half	t293
834	-1.80976	-1.09187	half	jurkat
835	14.2642	4.74486	half	t293
836	11.5832	6.3767	half	t293
837	2.31229	1.51454	half	jurkat
838	14.3042	10.4646	half	t293
839	14.4275	8.2769	half	t293
840	11.2224	8.6968	half	t293
841	14.6237	6.2099	half	t293
842	11.6633	8.88017	half	t293
843	15.4377	6.30994	half	t293
844	1.17096	0.212219	half	jurkat
845	12.509	10.7297	half	t293
846	15.5503	9.41554	half	t293
847	12.8489	5.51643	half	t293
848	15.9769	6.77378	half	t293
849	13.2701	6.37616	half	t293
850	13.9395	6.38682	half	t293
851	-2.19362	0.547007	half	jurkat
852	2.55811	0.278354	half	jurkat
853	15.335	5.73824	half	t293
854	0.62526	0.412383	half	jurkat
855	1.61119	-0.165722	half	jurkat
856	-0.686418	-0.375128	half	jurkat
857	-3.16942	0.970914	half	jurkat
858	14.0131	10.2534	half	t293
859	5.22138	1.24993	half	jurkat
860	-0.859093	0.986696	half	jurkat
861	1.96264	0.0460229	half	jurkat
862	16.9629	6.06057	half	t293
863	9.54643	9.42821	half	t293
864	-1.92811	1.31336	half	jurkat
865	0.788828	-0.81534	half	jurkat
866	11.0718	6.61334	half	t293
867	3.03501	0.782168	half	jurkat
868	5.57072	1.37321	half	t293
869	15.7378	8.49544	half	t293
870	15.4507	7.24482	half	t293
871	-0.332973	0.771293	half	jurkat
872	10.995	8.48216	half	t293
873	15.0296	8.37859	half	t293
874	0.967356	-0.516188	half	jurkat
875	13.8497	6.23675	half	t293
876	2.47851	-0.218578	half	jurkat
877	13.8892	9.86107	half	t293
878	-1.02001	-1.4323	half	jurkat
879	2.61384	2.33811	half	jurkat
880	1.35144	0.32981	half	jurkat
881	15.6964	6.47985	half	t293
882	15.9921	8.26265	half	t293
883	-2.20048	0.133177	half	jurkat
884	14.8973	6.59662	half	t293
885	12.3676	8.16367	half	t293
886	-0.375748	2.49392	half	jurkat
887	1.5912	-0.479028	half	jurkat
888	2.03892	2.54846	half	jurkat
889	14.3942	5.00534	half	t293
890	13.5881	5.43518	half	t293
891	-0.737268	0.756912	half	jurkat
892	2.55677	-0.506763	half	jurkat
893	1.89805	0.321132	half	jurkat
894	-3.15873	1.5212	half	jurkat
895	11.1676	9.44309	half	t293
896	11.8688	8.32322	half	t293
897	2.97693	0.740782	half	jurkat
898	11.9351	8.90096	half	t293
899	-2.98919	-0.134525	half	jurkat
900	-2.1456	1.67972	half	jurkat
901	1.71174	-0.862748	half	jurkat
902	1.08506	-1.08843	half	jurkat
903	1.60003	0.294956	half	jurkat
904	-0.215371	-0.937228	half	jurkat
905	1.13195	0.933542	half	jurkat
906	14.7482	4.72682	half	t293
907	-2.00634	1.52717	half	jurkat
908	1.81356	2.45573	half	jurkat
909	5.7229	1.59936	half	t293
910	2.70567	0.869471	half	jurkat
911	-1.72614	-1.00123	half	jurkat
912	-2.97136	1.08248	half	jurkat
913	11.4496	11.0853	half	t293
914	-1.985	0.788405	half	jurkat
915	1.73077	0.456302	half	jurkat
916	-2.32682	1.53968	half	jurkat
917	0.647606	-0.497963	half	jurkat
918	10.7895	7.03853	half	t293
919	17.0545	7.65385	half	t293
920	0.706937	-0.732898	half	jurkat
921	-1.52236	10.1878	half	jurkat
922	-0.713273	1.99712	half	jurkat
923	-1.73375	0.0483448	half	jurkat
924	-0.498889	0.767743	half	jurkat
925	15.0667	7.8117	half	t293
926	16.1042	6.71483	half	t293
927	14.4099	7.31881	half	t293
928	16.1457	9.94859	half	t293
929	2.92121	1.94948	half	jurkat
930	15.3492	7.94652	half	t293
931	14.0324	4.00528	half	t293
932	-1.09182	-1.14238	half	jurkat
933	11.1628	7.79139	half	t293
934	1.61659	1.77187	half	jurkat
935	-1.29348	1.38616	half	jurkat
936	-0.507057	0.700037	half	jurkat
937	-2.11253	1.54092	half	jurkat
938	2.90568	1.11618	half	jurkat
939	16.0973	6.40905	half	t293
940	2.1603	-0.418238	half	jurkat
941	8.77897	8.90473	half	t293
942	-0.35829	2.80847	half	jurkat
943	10.3335	10.7101	half	t293
944	11.2057	9.23938	half	t293
945	14.9688	5.27239	half	t293
946	15.5937	8.03699	half	t293
947	-2.59265	1.71914	half	jurkat
948	12.319	7.41802	half	t293
949	-1.41174	2.35268	half	jurkat
950	1.54334	2.67916	half	jurkat
951	13.5955	10.6755	half	t293
952	15.3948	6.53191	half	t293
953	1.51148	3.44134	half	jurkat
954	10.527	9.91856	half	t293
955	2.76266	0.900307	half	jurkat
956	-0.683945	-1.27536	half	jurkat
957	0.273021	-0.862453	half	jurkat
958	11.3202	8.43709	half	t293
959	-0.408394	-1.7307	half	jurkat
960	0.705228	0.130259	half	jurkat
961	15.9437	6.12344	half	t293
962	11.7327	5.45913	half	t293
963	8.97172	8.69993	half	t293
964	14.9518	7.17957	half	t293
965	1.24643	3.02158	half	jurkat
966	11.8726	6.32048	half	t293
967	15.669	8.02208	half	t293
968	13.3717	4.4975	half	t293
969	-0.928462	1.52436	half	jurkat
970	15.5128	8.62466	half	t293
971	13.6952	5.56204	half	t293
972	-1.26737	2.04152	half	jurkat
973	1.36937	2.11292	half	jurkat
974	2.16122	1.51146	half	jurkat
975	2.61629	2.16741	half	jurkat
976	12.217	5.43436	half	t293
977	11.6746	10.7784	half	t293
978	15.4089	5.77327	half	t293
979	0.0586691	-1.74943	half	jurkat
980	10.0324	8.0827	half	t293
981	14.3056	11.0357	half	t293
982	-0.0201244	2.21105	half	jurkat
983	5.28995	1.64813	half	t293
984	-2.04802	-1.45018	half	jurkat
985	2.09417	-0.52524	half	jurkat
986	-2.16231	0.79474	half	jurkat
987	-2.96573	1.77327	half	jurkat
988	-2.19249	-0.743074	half	jurkat
989	17.0148	6.33144	half	t293
990	0.926757	0.750649	half	jurkat
991	1.49279	2.02949	half	jurkat
992	11.8771	5.55493	half	t293
993	-0.136506	-0.34855	half	jurkat
994	15.2527	4.58877	half	t293
995	5.26767	1.69358	half	jurkat
996	0.893896	-0.603213	half	jurkat
997	0.471647	1.20598	half	jurkat
998	9.87197	10.0957	half	t293
999	-0.196573	0.291037	half	jurkat
1000	1.54409	-0.460175	half	jurkat
1001	13.4601	10.7822	half	t293
1002	14.7601	6.56869	half	t293
1003	-0.323697	2.04268	half	jurkat
1004	-0.846623	-1.74181	half	jurkat
1005	8.68511	9.02869	half	t293
1006	15.5529	4.98972	half	t293
1007	0.333361	0.233356	half	jurkat
1008	0.27491	-1.77784	half	jurkat
1009	0.773337	2.02	half	jurkat
1010	12.4944	10.5881	half	t293
1011	-2.07904	1.08388	half	jurkat
1012	14.2773	6.49908	half	t293
1013	13.3132	5.52621	half	t293
1014	0.321245	2.68632	half	jurkat
1015	12.0439	10.6024	half	t293
1016	1.48545	1.95647	half	jurkat
1017	-0.739541	1.01827	half	jurkat
1018	-0.777169	0.457367	half	jurkat
1019	1.55676	-1.03581	half	jurkat
1020	15.4387	6.95106	half	t293
1021	10.6801	6.7915	half	t293
1022	15.415	4.72031	half	t293
1023	0.851086	-0.433829	half	jurkat
1024	-1.32344	0.151011	half	jurkat
1025	14.707	5.82499	half	t293
1026	2.26748	2.71423	half	jurkat
1027	0.242113	0.190798	half	jurkat
1028	9.48185	8.31058	half	t293
1029	0.288408	3.06003	half	jurkat
1030	0.242905	-0.200614	half	jurkat
1031	-0.712564	0.607794	half	jurkat
1032	-2.1751	-0.9961	half	jurkat
1033	1.17255	3.57212	half	jurkat
1034	1.61051	0.139035	half	jurkat
1035	12.6273	8.06369	half	t293
1036	15.9917	8.85304	half	t293
1037	10.3426	8.23471	half	t293
1038	-1.75439	-0.601699	half	jurkat
1039	-0.0786223	0.640904	half	jurkat
1040	10.3766	7.68822	half	t293
1041	5.52378	1.50449	half	t293
1042	-2.86951	-0.557844	half	jurkat
1043	1.37545	-1.47606	half	jurkat
1044	2.3642	2.86514	half	jurkat
1045	15.4154	9.65893	half	t293
1046	2.8942	0.806161	half	jurkat
1047	-1.23152	2.14825	half	jurkat
1048	13.8848	9.85804	half	t293
1049	2.37203	0.935875	half	jurkat
1050	0.916803	2.56395	half	jurkat
1051	13.5997	7.30188	half	t293
1052	14.154	7.99674	half	t293
1053	14.3655	6.64911	half	t293
1054	-0.868151	2.67875	half	jurkat
1055	16.0674	8.11565	half	t293
1056	1.52818	2.0831	half	jurkat
1057	15.9128	6.52692	half	t293
1058	-1.58561	1.05965	half	jurkat
1059	2.3035	2.40979	half	jurkat
1060	-0.321007	-0.0683138	half	jurkat
1061	0.653033	-1.8216	half	jurkat
1062	12.7678	9.97757	half	t293
1063	-0.411453	-1.1117	half	jurkat
1064	12.4657	6.46563	half	t293
1065	14.2528	10.4151	half	t293
1066	16.1803	6.67066	half	t293
1067	12.9643	10.0229	half	t293
1068	-1.84885	0.313204	half	jurkat
1069	-1.99088	0.481885	half	jurkat
1070	-2.79399	1.85329	half	jurkat
1071	-2.65106	1.80163	half	jurkat
1072	-0.2776	2.41522	half	jurkat
1073	16.7963	7.10113	half	t293
1074	-1.55227	-1.72303	half	jurkat
1075	12.5736	9.3382	half	t293
1076	-0.702042	-0.932043	half	jurkat
1077	13.344	7.67981	half	t293
1078	15.7625	6.63026	half	t293
1079	-2.14806	-0.871861	half	jurkat
1080	14.8817	5.66585	half	t293
1081	10.5655	10.1132	half	t293
1082	-1.03702	0.150215	half	jurkat
1083	9.68831	8.15559	half	t293
1084	10.116	9.79999	half	t293
1085	-1.6317	-1.40887	half	jurkat
1086	1.96486	0.937123	half	jurkat
1087	-2.84787	1.46743	half	jurkat
1088	10.361	10.3455	half	t293
1089	11.8583	5.44386	half	t293
1090	9.9768	8.27619	half	t293
1091	12.0365	7.66995	half	t293
1092	-0.713821	0.734681	half	jurkat
1093	11.8622	9.8822	half	t293
1094	13.3939	8.53678	half	t293
1095	14.048	5.91949	half	t293
1096	14.6133	6.62062	half	t293
1097	1.30214	0.549722	half	jurkat
1098	0.419688	-0.349199	half	jurkat
1099	14.295	9.38801	half	t293
1100	10.1067	7.90212	half	t293
1101	-2.31461	1.4789	half	jurkat
1102	-0.470169	-1.29583	half	jurkat
1103	13.0734	10.8021	half	t293
1104	1.02948	-0.189432	half	jurkat
1105	-1.12077	1.86827	half	jurkat
1106	13.2536	5.61436	half	t293
1107	0.843628	-0.00661346	half	jurkat
1108	0.246524	1.3591	half	jurkat
1109	13.2417	7.68838	half	t293
1110	-0.094751	-1.64675	half	jurkat
1111	-1.02927	1.21131	half	jurkat
1112	-1.53884	0.304717	half	jurkat
1113	10.902	10.0281	half	t293
1114	3.03868	1.19008	half	jurkat
1115	14.2839	7.11802	half	t293
1116	12.2357	5.1961	half	t293
1117	2.8149	0.960811	half	jurkat
1118	-0.999896	-1.43798	half	jurkat
1119	-1.50992	-0.827532	half	jurkat
1120	-2.29542	-0.0356524	half	jurkat
1121	12.8647	5.44528	half	t293
1122	1.98264	2.22641	half	jurkat
1123	-2.22013	-0.531709	half	jurkat
1124	2.43052	-0.300316	half	jurkat
1125	0.499068	2.74092	half	jurkat
1126	-0.385304	-0.957975	half	jurkat
1127	14.24	10.5391	half	t293
1128	0.744718	-0.035558	half	jurkat
1129	13.2821	7.58922	half	t293
1130	11.3762	6.66885	half	t293
1131	2.87699	0.708027	half	jurkat
1132	-1.17128	-1.94294	half	jurkat
1133	10.249	7.90943	half	t293
1134	13.4888	7.73909	half	t293
1135	14.8966	7.52388	half	t293
1136	1.67081	-0.935469	half	jurkat
1137	12.4614	8.97409	half	t293
1138	14.0407	5.33967	half	t293
1139	-0.115399	3.05972	half	jurkat
1140	10.519	8.42697	half	t293
1141	0.426917	1.57536	half	jurkat
1142	-2.38818	1.39514	half	jurkat
1143	0.693711	-0.36647	half	jurkat
1144	9.42842	9.84934	half	t293
1145	-0.708367	0.142397	half	jurkat
1146	1.23094	-0.541773	half	jurkat
1147	-1.56023	-1.77257	half	jurkat
1148	-1.58336	-1.15592	half	jurkat
1149	12.6566	9.48003	half	t293
1150	13.6781	4.79657	half	t293
1151	0.756979	-1.25806	half	jurkat
1152	-1.14149	-1.60781	half	jurkat
1153	-1.98488	0.310557	half	jurkat
1154	1.45273	-0.144311	half	jurkat
1155	11.6307	8.93091	half	t293
1156	-1.94462	-1.52045	half	jurkat
1157	-0.829697	-1.16821	half	jurkat
1158	-2.5392	1.53712	half	jurkat
1159	14.0411	6.66816	half	t293
1160	14.5123	9.33608	half	t293
1161	-0.00384807	1.72158	half	jurkat
1162	-2.5132	1.84605	half	jurkat
1163	12.7415	9.43065	half	t293
1164	13.4717	9.82472	half	t293
1165	1.90397	2.54146	half	jurkat
1166	1.40893	-0.102185	half	jurkat
1167	14.8181	7.171	half	t293
1168	1.55253	1.70089	half	jurkat
1169	1.83776	1.34081	half	jurkat
1170	13.2661	10.2296	half	t293
1171	0.944755	-0.700722	half	jurkat
1172	12.7016	6.96417	half	t293
1173	-0.588758	-1.22434	half	jurkat
1174	-0.0151416	-0.0913786	half	jurkat
1175	14.0307	9.49828	half	t293
1176	1.56929	-0.604972	half	jurkat
1177	-1.52582	-0.453102	half	jurkat
1178	0.0323128	-0.135199	half	jurkat
1179	-1.56434	1.04312	half	jurkat
1180	16.6609	7.24927	half	t293
1181	1.33805	-1.31385	half	jurkat
1182	1.68627	2.5936	half	jurkat
1183	0.146182	-0.952582	half	jurkat
1184	13.8691	6.77696	half	t293
1185	14.178	8.28983	half	t293
1186	9.94906	9.95087	half	t293
1187	13.5879	8.1881	half	t293
1188	1.6296	-0.731251	half	jurkat
1189	11.3931	6.81271	half	t293
1190	-0.905748	1.09937	half	jurkat
1191	-0.689219	1.52304	half	jurkat
1192	16.7726	8.99723	half	t293
1193	-0.998696	1.20455	half	jurkat
1194	0.576689	0.151049	half	jurkat
1195	10.8874	10.9097	half	t293
1196	0.294504	1.42006	half	jurkat
1197	1.44014	0.599636	half	jurkat
1198	12.0742	10.9666	half	t293
1199	14.5998	9.17939	half	t293
1200	2.60938	0.427853	half	jurkat
1201	-3.03926	-0.448766	half	jurkat
1202	14.9988	8.30376	half	t293
1203	-0.406477	0.818284	half	jurkat
1204	10.7891	8.95004	half	t293
1205	9.16901	9.13577	half	t293
1206	14.4031	10.566	half	t293
1207	11.7877	10.5426	half	t293
1208	0.498338	-0.35164	half	jurkat
1209	-1.40437	-0.0845936	half	jurkat
1210	16.0344	6.06408	half	t293
1211	12.6018	7.55553	half	t293
1212	0.0816609	0.966446	half	jurkat
1213	0.240636	1.65479	half	jurkat
1214	1.05871	2.37488	half	jurkat
1215	8.85264	9.03773	half	t293
1216	2.12346	2.12527	half	jurkat
1217	-2.52684	-0.0344596	half	jurkat
1218	11.182	7.31753	half	t293
1219	13.3419	7.51965	half	t293
1220	1.67223	0.713796	half	jurkat
1221	-2.73004	1.82893	half	jurkat
1222	0.377922	-0.280627	half	jurkat
1223	16.5206	8.93466	half	t293
1224	12.9084	5.75386	half	t293
1225	11.8799	5.0152	half	t293
1226	1.32375	1.39256	half	jurkat
1227	-1.65148	-1.65131	half	jurkat
1228	13.4126	8.66716	half	t293
1229	0.289697	-1.28626	half	jurkat
1230	13.1136	9.13319	half	t293
1231	0.0095499	-1.00942	half	jurkat
1232	1.02105	0.333687	half	jurkat
1233	0.778441	-0.217509	half	jurkat
1234	0.577397	-0.396278	half	jurkat
1235	15.3851	9.22268	half	t293
1236	-1.28907	-0.441987	half	jurkat
1237	-2.82914	-0.964027	half	jurkat
1238	12.561	4.98532	half	t293
1239	12.9018	8.89153	half	t293
1240	0.886367	0.511747	half	jurkat
1241	-1.99954	-0.835196	half	jurkat
1242	-0.887	-1.63891	half	jurkat
1243	2.6022	2.35468	half	jurkat
1244	2.26691	2.57583	half	jurkat
1245	12.0007	9.48657	half	t293
1246	0.738545	-1.68149	half	jurkat
1247	11.524	10.7393	half	t293
1248	13.66	8.03157	half	t293
1249	-2.87573	1.59857	half	jurkat
1250	14.4525	10.703	half	t293
1251	12.8542	5.56421	half	t293
1252	-0.319139	0.53131	half	jurkat
1253	-0.736669	1.2128	half	jurkat
1254	13.599	9.42574	half	t293
1255	16.9399	7.18307	half	t293
1256	2.70546	1.91352	half	jurkat
1257	12.4741	9.95439	half	t293
1258	2.40553	0.406653	half	jurkat
1259	15.3244	7.54184	half	t293
1260	12.5801	8.21582	half	t293
1261	14.2973	7.01094	half	t293
1262	-1.74688	0.612862	half	jurkat
1263	-2.24646	-0.167074	half	jurkat
1264	16.312	7.3588	half	t293
1265	14.3429	9.26273	half	t293
1266	1.11201	0.707443	half	jurkat
1267	0.137578	1.06185	half	jurkat
1268	15.4355	8.28274	half	t293
1269	1.52794	3.59136	half	jurkat
1270	15.3011	6.69574	half	t293
1271	13.8264	7.80401	half	t293
1272	-0.76166	-0.50891	half	jurkat
1273	15.4638	8.03004	half	t293
1274	9.19601	9.39444	half	t293
1275	5.2979	1.49319	half	jurkat
1276	11.6796	6.14412	half	t293
1277	-2.46442	0.879903	half	jurkat
1278	13.6225	8.11233	half	t293
1279	12.993	7.99474	half	t293
1280	0.107101	-0.373043	half	jurkat
1281	16.1667	5.45947	half	t293
1282	15.051	8.27011	half	t293
1283	5.40573	1.76753	half	jurkat
1284	14.8092	3.61815	half	t293
1285	15.0308	7.6256	half	t293
1286	0.771954	-1.07152	half	jurkat
1287	12.499	8.15108	half	t293
1288	0.200972	2.88032	half	jurkat
1289	16.7282	5.68516	half	t293
1290	0.750918	2.07153	half	jurkat
1291	-1.43378	-0.137839	half	jurkat
1292	-0.518836	1.16388	half	jurkat
1293	1.3169	-1.52101	half	jurkat
1294	-1.25181	0.395291	half	jurkat
1295	13.5617	5.77089	half	t293
1296	14.3324	6.99317	half	t293
1297	1.78949	0.246184	half	jurkat
1298	14.4019	5.84933	half	t293
1299	16.5509	6.66405	half	t293
1300	12.475	10.0726	half	t293
1301	1.06876	1.95914	half	jurkat
1302	13.1249	9.32547	half	t293
1303	-0.21282	0.947548	half	jurkat
1304	0.415979	2.07381	half	jurkat
1305	11.8841	9.91547	half	t293
1306	2.15897	-0.269807	half	jurkat
1307	-0.600524	-0.929052	half	jurkat
1308	-2.28109	1.53299	half	jurkat
1309	-0.15062	-0.909399	half	jurkat
1310	10.9155	10.2554	half	t293
1311	1.11902	2.3644	half	jurkat
1312	15.5275	4.39597	half	t293
1313	0.710689	1.79721	half	jurkat
1314	10.8399	9.3349	half	t293
1315	1.35796	-0.416321	half	jurkat
1316	-1.01819	-0.860638	half	jurkat
1317	9.21389	8.21182	half	t293
1318	2.73619	0.285581	half	jurkat
1319	14.7366	4.33555	half	t293
1320	-1.84858	1.57906	half	jurkat
1321	16.5375	8.6939	half	t293
1322	13.5428	7.95572	half	t293
1323	12.9961	6.84358	half	t293
1324	-0.430021	-0.285974	half	jurkat
1325	0.319111	-0.131846	half	jurkat
1326	17.0155	6.95429	half	t293
1327	9.99955	9.44581	half	t293
1328	0.935096	2.5478	half	jurkat
1329	-2.1146	0.881415	half	jurkat
1330	11.1933	5.926	half	t293
1331	-2.78828	1.14667	half	jurkat
1332	-0.917503	-1.72705	half	jurkat
1333	16.0151	5.8874	half	t293
1334	12.9188	7.83615	half	t293
1335	-2.61889	1.39727	half	jurkat
1336	1.96034	-0.0609987	half	jurkat
1337	15.7792	6.15414	half	t293
1338	1.75537	3.0415	half	jurkat
1339	2.37588	-0.1782	half	jurkat
1340	15.1552	8.61607	half	t293
1341	11.2935	9.1481	half	t293
1342	-1.988	-0.433572	half	jurkat
1343	-1.67576	0.54437	half	jurkat
1344	11.6025	7.08725	half	t293
1345	-3.08713	1.65646	half	jurkat
1346	2.12916	-0.649176	half	jurkat
1347	11.3721	9.703	half	t293
1348	-2.07113	-0.534015	half	jurkat
1349	10.2703	9.66352	half	t293
1350	2.52033	0.243052	half	jurkat
1351	2.82831	2.19506	half	jurkat
1352	14.4316	7.69719	half	t293
1353	15.2405	4.32206	half	t293
1354	-1.25155	-1.18745	half	jurkat
1355	12.5619	4.80279	half	t293
1356	0.573425	-0.640672	half	jurkat
1357	1.00568	1.21651	half	jurkat
1358	13.1091	5.59747	half	t293
1359	1.43751	-0.755786	half	jurkat
1360	11.8048	10.8468	half	t293
1361	-2.22542	-0.750736	half	jurkat
1362	13.8292	6.68092	half	t293
1363	13.9742	9.40009	half	t293
1364	10.0995	8.35927	half	t293
1365	-1.83457	0.452296	half	jurkat
1366	13.4146	8.01031	half	t293
1367	14.5898	10.434	half	t293
1368	15.3474	4.81169	half	t293
1369	5.22738	1.48869	half	jurkat
1370	12.4128	7.13726	half	t293
1371	1.80905	0.21581	half	jurkat
1372	0.843964	2.56079	half	jurkat
1373	-0.283592	-0.418889	half	jurkat
1374	13.193	7.60394	half	t293
1375	1.68013	-0.681534	half	jurkat
1376	0.361273	-0.89574	half	jurkat
1377	12.6422	5.69812	half	t293
1378	-1.8915	-0.670776	half	jurkat
1379	14.9265	8.72997	half	t293
1380	-0.845313	-0.256437	half	jurkat
1381	16.6881	7.78451	half	t293
1382	16.2534	7.51043	half	t293
1383	0.667664	1.26847	half	jurkat
1384	16.2786	7.0326	half	t293
1385	12.8578	8.54847	half	t293
1386	1.68094	1.07832	half	jurkat
1387	15.5353	7.76111	half	t293
1388	12.5057	10.4384	half	t293
1389	12.9793	7.28703	half	t293
1390	1.80188	1.02717	half	jurkat
1391	13.3624	5.70186	half	t293
1392	13.2014	9.8218	half	t293
1393	-0.128664	0.203185	half	jurkat
1394	0.762275	1.07102	half	jurkat
1395	0.977677	1.51408	half	jurkat
1396	1.90455	-0.650431	half	jurkat
1397	-1.08922	-1.84958	half	jurkat
1398	-0.12176	-0.624044	half	jurkat
1399	2.30495	2.71509	half	jurkat
1400	-2.49656	-0.579292	half	jurkat
1401	15.5291	9.16201	half	t293
1402	14.9709	7.19157	half	t293
1403	0.0332089	-1.89793	half	jurkat
1404	11.0187	7.97011	half	t293
1405	12.3539	8.53555	half	t293
1406	12.1827	4.48404	half	t293
1407	12.4914	5.11854	half	t293
1408	-1.00603	0.42655	half	jurkat
1409	12.2735	9.37834	half	t293
1410	9.54683	8.32234	half	t293
1411	0.542836	-1.09574	half	jurkat
1412	2.30067	-0.0688858	half	jurkat
1413	-0.403272	-0.704744	half	jurkat
1414	10.9317	8.27017	half	t293
1415	12.9313	5.17828	half	t293
1416	17.1364	6.66628	half	t293
1417	-2.1618	-0.919016	half	jurkat
1418	-0.302319	2.36818	half	jurkat
1419	-1.06653	0.340169	half	jurkat
1420	16.016	8.4766	half	t293
1421	0.64271	-1.16763	half	jurkat
1422	2.01349	-0.751237	half	jurkat
1423	16.4747	7.78336	half	t293
1424	1.30128	2.23419	half	jurkat
1425	12.9334	7.34704	half	t293
1426	13.9734	5.90096	half	t293
1427	13.9817	4.75653	half	t293
1428	0.713139	1.26372	half	jurkat
1429	-0.515497	0.306343	half	jurkat
1430	-0.453229	2.13118	half	jurkat
1431	1.29237	2.11977	half	jurkat
1432	-0.0433801	1.02312	half	jurkat
1433	16.9711	6.57488	half	t293
1434	12.9248	5.73893	half	t293
1435	14.744	9.40153	half	t293
1436	2.00643	0.821056	half	jurkat
1437	2.50106	-0.454174	half	jurkat
1438	-3.16108	1.07549	half	jurkat
1439	0.157616	-1.08704	half	jurkat
1440	0.40753	-0.265108	half	jurkat
1441	-3.04913	1.43619	half	jurkat
1442	11.8171	5.92846	half	t293
1443	0.445612	1.31768	half	jurkat
1444	-2.44521	-1.11663	half	jurkat
1445	1.5709	2.37612	half	jurkat
1446	14.4074	5.85624	half	t293
1447	13.4322	9.9525	half	t293
1448	15.1946	7.84155	half	t293
1449	-2.32341	-0.931682	half	jurkat
1450	11.46	8.39921	half	t293
1451	13.4612	6.76566	half	t293
1452	1.38938	3.58219	half	jurkat
1453	14.3159	9.23637	half	t293
1454	11.2638	7.60247	half	t293
1455	2.22194	-0.261279	half	jurkat
1456	13.205	7.45906	half	t293
1457	0.46209	-0.664996	half	jurkat
1458	-3.05192	1.20805	half	jurkat
1459	16.8347	7.48226	half	t293
1460	13.6773	8.06806	half	t293
1461	1.68748	1.66937	half	jurkat
1462	-0.822876	-0.531312	half	jurkat
1463	-0.835959	-0.944121	half	jurkat
1464	1.5241	2.05764	half	jurkat
1465	11.5738	6.45651	half	t293
1466	1.94015	2.27711	half	jurkat
1467	14.3808	5.97815	half	t293
1468	12.6341	8.9806	half	t293
1469	9.83341	10.101	half	t293
1470	16.311	5.2122	half	t293
1471	12.5128	6.6115	half	t293
1472	15.5386	7.46551	half	t293
1473	14.4122	9.86773	half	t293
1474	1.26383	1.28374	half	jurkat
1475	-0.660249	0.787746	half	jurkat
1476	2.83923	1.28637	half	jurkat
1477	-1.43154	-1.19792	half	jurkat
1478	14.5671	6.94695	half	t293
1479	0.283623	-1.76514	half	jurkat
1480	2.39399	2.36781	half	jurkat
1481	11.0658	7.50181	half	t293
1482	12.4242	7.34096	half	t293
1483	0.479393	1.50308	half	jurkat
1484	1.90411	1.89436	half	jurkat
1485	-2.99428	1.47671	half	jurkat
1486	14.1078	7.80248	half	t293
1487	11.6827	10.8052	half	t293
1488	2.54665	2.62984	half	jurkat
1489	12.2535	6.15937	half	t293
1490	11.753	10.9402	half	t293
1491	13.7267	8.26835	half	t293
1492	11.3118	5.64296	half	t293
1493	1.0197	-1.4277	half	jurkat
1494	14.1778	10.3918	half	t293
1495	-1.91247	-1.48152	half	jurkat
1496	1.67871	0.43266	half	jurkat
1497	-0.981023	-0.151427	half	jurkat
1498	12.5381	8.02929	half	t293
1499	12.3331	4.63879	half	t293
1500	11.7687	5.37629	half	t293
1501	11.7701	9.31445	half	t293
1502	12.7982	7.03764	half	t293
1503	2.12727	2.78929	half	jurkat
1504	12.7059	8.08406	half	t293
1505	2.07519	0.658636	half	jurkat
1506	15.8158	7.88362	half	t293
1507	16.513	8.57768	half	t293
1508	12.4025	8.52294	half	t293
1509	11.5953	6.51071	half	t293
1510	16.6071	6.53891	half	t293
1511	16.7005	5.94495	half	t293
1512	13.4409	5.76708	half	t293
1513	8.74822	8.72324	half	t293
1514	-0.121943	-1.48899	half	jurkat
1515	13.7774	6.45808	half	t293
1516	-1.41622	-0.823229	half	jurkat
1517	0.513544	0.258904	half	jurkat
1518	1.11337	2.10845	half	jurkat
1519	-0.581305	-1.04765	half	jurkat
1520	11.2222	8.3738	half	t293
1521	13.6422	8.63754	half	t293
1522	13.3068	7.53641	half	t293
1523	0.0702854	0.927651	half	jurkat
1524	13.9624	8.34702	half	t293
1525	0.253173	-1.91353	half	jurkat
1526	12.2242	7.37998	half	t293
1527	13.5104	10.2954	half	t293
1528	1.09545	-0.271952	half	jurkat
1529	11.5275	8.4483	half	t293
1530	13.8694	5.51178	half	t293
1531	0.724935	2.34302	half	jurkat
1532	2.28927	2.41278	half	jurkat
1533	12.5176	6.63515	half	t293
1534	-1.58331	-1.76746	half	jurkat
1535	11.4689	7.44179	half	t293
1536	14.2246	4.7109	half	t293
1537	1.26714	-1.34231	half	jurkat
1538	2.42059	1.34987	half	jurkat
1539	1.685	0.493964	half	jurkat
1540	0.639423	-0.780406	half	jurkat
1541	11.7417	5.9687	half	t293
1542	0.463101	-1.40897	half	jurkat
1543	-0.251863	-1.75188	half	jurkat
1544	0.979148	1.75631	half	jurkat
1545	0.131307	1.15089	half	jurkat
1546	14.4411	10.2112	half	t293
1547	-0.818957	-0.171434	half	jurkat
1548	-2.54164	1.50537	half	jurkat
1549	-1.84246	1.79427	half	jurkat
1550	0.868406	-1.23564	half	jurkat
1551	14.0617	7.73515	half	t293
1552	-1.99587	1.32896	half	jurkat
1553	-2.15151	-0.799398	half	jurkat
1554	14.9156	6.92981	half	t293
1555	15.943	7.84297	half	t293
1556	-0.138993	-0.37911	half	jurkat
1557	-2.45783	1.05644	half	jurkat
1558	15.8929	6.70882	half	t293
1559	2.50951	0.751989	half	jurkat
1560	-1.11994	-2.03462	half	jurkat
1561	11.448	9.33345	half	t293
1562	8.81051	8.61475	half	t293
1563	11.1577	8.80273	half	t293
1564	-2.74474	1.45743	half	jurkat
1565	-1.4047	-0.413666	half	jurkat
1566	13.6889	9.15839	half	t293
1567	1.25284	-1.31716	half	jurkat
1568	-0.383393	-0.692264	half	jurkat
1569	-1.48775	-0.576565	half	jurkat
1570	13.4706	11.103	half	t293
1571	1.89044	0.299555	half	jurkat
1572	-2.73317	1.6916	half	jurkat
1573	12.6156	6.06547	half	t293
1574	-0.362856	1.84016	half	jurkat
1575	-0.164393	-1.37929	half	jurkat
1576	1.34137	2.56164	half	jurkat
1577	12.6682	4.67739	half	t293
1578	-0.584932	-0.338486	half	jurkat
1579	15.4954	9.64536	half	t293
1580	1.57967	-0.592762	half	jurkat
1581	14.3083	7.28917	half	t293
1582	0.000577957	3.28827	half	jurkat
1583	2.58757	1.32643	half	jurkat
1584	13.6438	9.26619	half	t293
1585	12.2462	7.5814	half	t293
1586	0.842636	-0.212871	half	jurkat
1587	5.34345	1.83119	half	jurkat
1588	1.5076	1.45514	half	jurkat
1589	-0.498451	0.847053	half	jurkat
1590	0.545084	-0.674463	half	jurkat
1591	-1.26813	-1.80504	half	jurkat
1592	0.0992767	2.98465	half	jurkat
1593	14.9909	7.0972	half	t293
1594	0.94307	-1.46791	half	jurkat
1595	1.48723	-1.24388	half	jurkat
1596	1.10793	2.11017	half	jurkat
1597	0.723059	2.31721	half	jurkat
1598	1.17318	1.25204	half	jurkat
1599	-0.842574	-1.46246	half	jurkat
1600	15.2058	6.44427	half	t293
1601	14.3757	8.31402	half	t293
1602	15.8612	7.22358	half	t293
1603	12.5349	7.58478	half	t293
1604	11.6842	6.85979	half	t293
1605	9.14989	8.6049	half	t293
1606	15.9235	5.92281	half	t293
1607	-3.01846	1.72449	half	jurkat
1608	-0.426812	0.9069	half	jurkat
1609	13.1375	7.09701	half	t293
1610	-2.87964	0.679709	half	jurkat
1611	13.0208	7.87185	half	t293
1612	2.11123	1.25488	half	jurkat
1613	15.2929	7.36021	half	t293
1614	1.85241	2.1322	half	jurkat
1615	11.2451	9.61124	half	t293
1616	11.7986	7.93027	half	t293
1617	14.4385	5.64625	half	t293
1618	-2.93977	1.11118	half	jurkat
1619	-0.523288	-0.305087	half	jurkat
1620	1.4103	-0.986823	half	jurkat
1621	-1.36114	1.86643	half	jurkat
1622	0.914113	-0.907501	half	jurkat
1623	12.6078	5.90642	half	t293
1624	-1.60975	-0.502818	half	jurkat
1625	1.09535	1.62218	half	jurkat
1626	-0.240318	-0.938818	half	jurkat
1627	0.39589	-1.89156	half	jurkat
1628	13.8124	6.29148	half	t293
1629	10.9584	8.35701	half	t293
1630	0.94522	-1.53904	half	jurkat
1631	14.7892	9.07647	half	t293
1632	2.31504	-0.0531202	half	jurkat
1633	-1.49033	-1.54922	half	jurkat
1634	9.48198	9.1712	half	t293
1635	0.0326569	2.10613	half	jurkat
1636	1.11151	0.798901	half	jurkat
1637	14.411	7.71056	half	t293
1638	12.3936	10.7397	half	t293
1639	5.1447	1.71947	half	jurkat
1640	14.8043	5.36899	half	t293
1641	12.6037	5.95407	half	t293
1642	13.3825	10.715	half	t293
1643	5.7117	1.62961	half	jurkat
1644	-0.681499	-1.93371	half	jurkat
1645	12.2472	7.93168	half	t293
1646	14.0305	11.0658	half	t293
1647	-0.573121	-0.455086	half	jurkat
1648	1.92743	0.291518	half	jurkat
1649	1.66777	-1.37431	half	jurkat
1650	14.6681	7.42225	half	t293
1651	16.3176	7.99058	half	t293
1652	1.99041	2.24636	half	jurkat
1653	-0.00426416	2.359	half	jurkat
1654	1.99549	1.54041	half	jurkat
1655	11.1474	5.88342	half	t293
1656	13.7055	9.6087	half	t293
1657	-0.597396	-0.448954	half	jurkat
1658	0.49587	2.62037	half	jurkat
1659	11.4043	9.05498	half	t293
1660	12.4343	9.35684	half	t293
1661	2.04224	1.80305	half	jurkat
1662	-0.514645	1.67208	half	jurkat
1663	0.834015	-0.946974	half	jurkat
1664	0.635407	2.50945	half	jurkat
1665	13.6118	9.50016	half	t293
1666	16.0686	7.03525	half	t293
1667	11.5497	10.7377	half	t293
1668	0.677993	-1.71487	half	jurkat
1669	2.26903	0.619998	half	jurkat
1670	13.309	7.21635	half	t293
1671	1.84026	-0.549851	half	jurkat
1672	-0.130061	0.855673	half	jurkat
1673	1.92151	-0.371243	half	jurkat
1674	11.5192	8.05859	half	t293
1675	1.72179	2.11506	half	jurkat
1676	-2.13418	1.03876	half	jurkat
1677	2.13936	2.37544	half	jurkat
1678	-3.09321	1.19368	half	jurkat
1679	11.5063	10.0134	half	t293
1680	13.0422	9.45157	half	t293
1681	12.757	5.14903	half	t293
1682	11.888	8.08354	half	t293
1683	13.6104	9.46327	half	t293
1684	11.0037	8.17249	half	t293
1685	-0.0764401	-1.55807	half	jurkat
1686	-2.50287	1.56509	half	jurkat
1687	-1.39581	-1.26903	half	jurkat
1688	-0.0566664	-0.151548	half	jurkat
1689	-1.7597	-0.630276	half	jurkat
1690	-0.654083	0.308791	half	jurkat
1691	10.598	8.76608	half	t293
1692	-2.74867	1.34248	half	jurkat
1693	2.9182	0.321702	half	jurkat
1694	15.36	5.77913	half	t293
1695	2.8097	1.64961	half	jurkat
1696	-2.97332	0.327344	half	jurkat
1697	-0.170641	-1.15833	half	jurkat
1698	11.1829	9.73123	half	t293
1699	14.1921	5.23007	half	t293
1700	0.208966	-1.45832	half	jurkat
1701	-0.00155418	3.22013	half	jurkat
1702	-0.622999	1.07934	half	jurkat
1703	5.20247	1.21448	half	jurkat
1704	13.8863	7.19803	half	t293
1705	15.7028	7.28404	half	t293
1706	0.696014	-1.55355	half	jurkat
1707	-1.1152	1.04804	half	jurkat
1708	-3.29598	7.8101	half	jurkat
1709	0.409674	-1.17738	half	jurkat
1710	2.28386	0.966361	half	jurkat
1711	11.4502	6.97136	half	t293
1712	-1.06368	-0.965692	half	jurkat
1713	13.7673	4.02041	half	t293
1714	-1.82466	-0.528101	half	jurkat
1715	13.1846	10.1545	half	t293
1716	-2.13748	1.86027	half	jurkat
1717	14.2707	3.65228	half	t293
1718	0.925672	0.61499	half	jurkat
1719	9.92266	9.44869	half	t293
1720	0.18599	-1.00433	half	jurkat
1721	12.7086	5.93831	half	t293
1722	15.6978	6.40043	half	t293
1723	-0.459999	0.0285495	half	jurkat
1724	1.63355	2.10093	half	jurkat
1725	-0.932749	-0.328148	half	jurkat
1726	0.0066595	2.72429	half	jurkat
1727	11.4543	6.94715	half	t293
1728	-1.93668	-1.14841	half	jurkat
1729	12.1483	10.4312	half	t293
1730	14.1647	8.65934	half	t293
1731	1.61129	1.98922	half	jurkat
1732	14.1826	9.72259	half	t293
1733	1.93413	-0.417904	half	jurkat
1734	13.2222	7.55083	half	t293
1735	16.925	5.89277	half	t293
1736	10.9689	8.79781	half	t293
1737	1.23749	0.0882902	half	jurkat
1738	-0.132672	-1.94155	half	jurkat
1739	14.7341	10.5956	half	t293
1740	13.4628	6.00095	half	t293
1741	10.2318	9.78239	half	t293
1742	14.3737	9.09484	half	t293
1743	13.5339	7.88229	half	t293
1744	10.8923	9.2371	half	t293
1745	9.06544	8.49545	half	t293
1746	-0.574787	0.0979383	half	jurkat
1747	13.8325	7.89674	half	t293
1748	13.2243	8.73172	half	t293
1749	1.59066	3.44949	half	jurkat
1750	15.1606	8.48149	half	t293
1751	9.09183	9.17701	half	t293
1752	15.2882	8.5694	half	t293
1753	13.236	4.0725	half	t293
1754	2.52464	2.73714	half	jurkat
1755	11.7492	6.87895	half	t293
1756	-0.418953	0.727814	half	jurkat
1757	11.0946	9.78107	half	t293
1758	-1.72395	-0.828089	half	jurkat
1759	-0.739924	-0.384151	half	jurkat
1760	2.35269	-0.622767	half	jurkat
1761	-0.00915771	0.105853	half	jurkat
1762	-2.85261	1.42407	half	jurkat
1763	9.62126	8.23404	half	t293
1764	-1.69879	-1.77527	half	jurkat
1765	13.7571	5.13564	half	t293
1766	11.5827	9.51532	half	t293
1767	15.1012	8.26577	half	t293
1768	9.71672	9.70325	half	t293
1769	1.65595	1.1897	half	jurkat
1770	16.1279	7.90145	half	t293
1771	1.46895	0.691808	half	jurkat
1772	9.01002	8.86567	half	t293
1773	16.212	7.35062	half	t293
1774	2.60679	1.78071	half	jurkat
1775	0.518414	-0.780711	half	jurkat
1776	0.926804	0.339211	half	jurkat
1777	14.8514	4.18629	half	t293
1778	15.3271	5.63922	half	t293
1779	12.8238	7.48411	half	t293
1780	8.75343	9.01247	half	t293
1781	-1.90698	-1.04812	half	jurkat
1782	10.5129	7.66625	half	t293
1783	14.6986	7.425	half	t293
1784	12.5804	7.6159	half	t293
1785	16.49	5.73752	half	t293
1786	1.48829	2.19408	half	jurkat
1787	0.943134	1.5897	half	jurkat
1788	12.5287	7.57438	half	t293
1789	13.0431	5.06717	half	t293
1790	0.493122	-1.0769	half	jurkat
1791	0.693358	1.49999	half	jurkat
1792	13.2729	9.9081	half	t293
1793	9.19	9.31775	half	t293
1794	-2.84359	1.78925	half	jurkat
1795	12.9592	8.55205	half	t293
1796	10.9523	9.15546	half	t293
1797	14.8531	8.77512	half	t293
1798	-1.723	-1.0648	half	jurkat
1799	0.483622	-1.22388	half	jurkat
1800	14.2671	4.81879	half	t293
1801	13.5588	8.37275	half	t293
1802	12.1024	7.67126	half	t293
1803	14.3222	5.7062	half	t293
1804	13.8811	6.593	half	t293
1805	-0.661749	-0.968869	half	jurkat
1806	0.496735	-0.603759	half	jurkat
1807	2.46204	1.75804	half	jurkat
1808	14.5902	6.29749	half	t293
1809	16.7779	7.41939	half	t293
1810	-1.13515	-2.02041	half	jurkat
1811	11.3826	6.56192	half	t293
1812	13.8265	6.4686	half	t293
1813	1.97794	0.522165	half	jurkat
1814	10.8899	10.1505	half	t293
1815	14.9786	9.76543	half	t293
1816	1.38535	-1.11563	half	jurkat
1817	14.1054	5.75913	half	t293
1818	5.39748	1.28581	half	t293
1819	1.10634	2.36801	half	jurkat
1820	12.8748	9.39842	half	t293
1821	0.952128	0.565138	half	jurkat
1822	0.0413619	2.00651	half	jurkat
1823	1.4901	3.10994	half	jurkat
1824	15.7496	8.57879	half	t293
1825	10.9402	7.72342	half	t293
1826	12.1692	5.78546	half	t293
1827	-0.3987	-1.84056	half	jurkat
1828	-1.33956	0.0134143	half	jurkat
1829	15.849	8.10891	half	t293
1830	15.346	7.05876	half	t293
1831	-1.74671	1.52362	half	jurkat
1832	14.4449	4.47266	half	t293
1833	1.45303	2.27582	half	jurkat
1834	13.2659	9.59435	half	t293
1835	-1.13679	-0.845383	half	jurkat
1836	-2.37998	-0.430796	half	jurkat
1837	-1.7585	0.873266	half	jurkat
1838	-1.05516	1.02785	half	jurkat
1839	11.0992	7.68713	half	t293
1840	-2.59474	0.0274256	half	jurkat
1841	0.664999	-0.780722	half	jurkat
1842	13.0209	5.69712	half	t293
1843	1.65294	-0.666448	half	jurkat
1844	14.1733	10.7382	half	t293
1845	-2.80806	1.64775	half	jurkat
1846	-1.32682	-1.74453	half	jurkat
1847	-0.857583	-0.753558	half	jurkat
1848	2.23379	0.3532	half	jurkat
1849	1.27513	1.14714	half	jurkat
1850	-2.87343	1.91354	half	jurkat
1851	14.3803	7.43609	half	t293
1852	10.6181	9.26202	half	t293
1853	12.0198	10.8028	half	t293
1854	13.078	4.67832	half	t293
1855	-1.16924	1.39694	half	jurkat
1856	2.50302	2.54664	half	jurkat
1857	-2.45929	0.719073	half	jurkat
1858	0.614848	0.201505	half	jurkat
1859	-0.441622	0.382125	half	jurkat
1860	0.974894	2.45283	half	jurkat
1861	13.3921	9.62458	half	t293
1862	11.9155	10.8601	half	t293
1863	2.08352	1.03404	half	jurkat
1864	-1.95616	1.25275	half	jurkat
1865	0.243315	0.0859658	half	jurkat
1866	17.0573	6.36537	half	t293
1867	-2.94266	-0.0800289	half	jurkat
1868	15.7126	5.47645	half	t293
1869	12.8968	9.45942	half	t293
1870	-0.970161	-1.49205	half	jurkat
1871	16.0531	6.66651	half	t293
1872	9.2714	8.46398	half	t293
1873	-0.455127	0.797855	half	jurkat
1874	13.5531	8.21273	half	t293
1875	-2.10382	1.80834	half	jurkat
1876	12.845	9.96676	half	t293
1877	-0.845999	-0.574596	half	jurkat
1878	14.4154	7.59188	half	t293
1879	14.6048	6.33522	half	t293
1880	-1.98756	-0.84545	half	jurkat
1881	12.7923	6.46686	half	t293
1882	13.5742	8.85867	half	t293
1883	13.0059	8.31388	half	t293
1884	1.26916	1.45919	half	jurkat
1885	0.419809	1.96638	half	jurkat
1886	-1.0462	0.367033	half	jurkat
1887	9.64851	9.06974	half	t293
1888	-1.04309	1.38567	half	jurkat
1889	5.16826	1.80381	half	jurkat
1890	15.6115	5.91742	half	t293
1891	-2.83119	-0.583763	half	jurkat
1892	-1.93812	1.83902	half	jurkat
1893	-1.13655	2.47818	half	jurkat
1894	12.4507	4.53463	half	t293
1895	14.6954	7.63771	half	t293
1896	14.1709	5.13024	half	t293
1897	13.5222	6.4435	half	t293
1898	0.242698	0.957054	half	jurkat
1899	-1.90266	-0.66032	half	jurkat
1900	-2.41838	-1.34218	half	jurkat
1901	0.584907	1.76534	half	jurkat
1902	1.02947	2.39247	half	jurkat
1903	15.1214	6.90293	half	t293
1904	14.424	3.52102	half	t293
1905	0.939802	-0.952493	half	jurkat
1906	-2.07915	-0.954565	half	jurkat
1907	13.4176	4.83151	half	t293
1908	-3.17163	0.590616	half	jurkat
1909	10.7675	9.17119	half	t293
1910	14.1608	10.451	half	t293
1911	1.33743	-0.628502	half	jurkat
1912	2.6286	0.923269	half	jurkat
1913	11.8472	7.86673	half	t293
1914	14.1744	8.61442	half	t293
1915	-1.46485	0.722879	half	jurkat
1916	15.6101	7.98648	half	t293
1917	9.30295	8.3318	half	t293
1918	0.802269	-1.44078	half	jurkat
1919	11.7638	8.37704	half	t293
1920	11.8774	9.289	half	t293
1921	0.944445	-1.64281	half	jurkat
1922	-1.79569	0.624643	half	jurkat
1923	5.60269	1.65707	half	t293
1924	13.8273	9.63671	half	t293
1925	12.0834	10.2767	half	t293
1926	15.7881	5.07577	half	t293
1927	11.9509	5.22469	half	t293
1928	16.104	7.1414	half	t293
1929	11.0283	7.61621	half	t293
1930	1.68207	3.41469	half	jurkat
1931	14.1312	8.54545	half	t293
1932	1.39764	1.00882	half	jurkat
1933	10.7373	9.74497	half	t293
1934	8.99214	8.96959	half	t293
1935	-0.982535	-0.450747	half	jurkat
1936	-0.970026	1.34899	half	jurkat
1937	9.8627	8.32469	half	t293
1938	0.485595	-0.716522	half	jurkat
1939	11.5315	9.60241	half	t293
1940	1.19483	-0.841664	half	jurkat
1941	-1.85536	1.53088	half	jurkat
1942	-2.85246	-0.788339	half	jurkat
1943	2.45041	2.47047	half	jurkat
1944	12.3723	4.89379	half	t293
1945	13.4924	7.6059	half	t293
1946	13.4813	6.8167	half	t293
1947	5.59577	1.63914	half	jurkat
1948	14.8056	6.82201	half	t293
1949	14.1632	6.74568	half	t293
1950	15.389	8.2878	half	t293
1951	0.629417	-1.00197	half	jurkat
1952	-2.24688	1.11442	half	jurkat
1953	11.1899	10.0883	half	t293
1954	2.69903	0.704068	half	jurkat
1955	0.236941	-0.881287	half	jurkat
1956	1.83974	1.26417	half	jurkat
1957	14.8758	7.61669	half	t293
1958	2.32953	-0.867485	half	jurkat
1959	9.15773	8.81362	half	t293
1960	1.12888	-1.49085	half	jurkat
1961	0.710882	0.968481	half	jurkat
1962	-1.62925	-1.38326	half	jurkat
1963	-1.28236	-1.85676	half	jurkat
1964	-0.743681	0.900499	half	jurkat
1965	2.97935	0.520995	half	jurkat
1966	12.3294	9.68836	half	t293
1967	12.7026	8.86891	half	t293
1968	-0.657801	-1.31992	half	jurkat
1969	1.43831	0.114288	half	jurkat
1970	10.7272	9.40261	half	t293
1971	2.5649	2.59358	half	jurkat
1972	-2.72766	0.889075	half	jurkat
1973	-2.72199	1.39351	half	jurkat
1974	4.8735	1.26131	half	jurkat
1975	-1.53273	2.04417	half	jurkat
1976	13.5519	6.01487	half	t293
1977	1.19839	-1.5828	half	jurkat
1978	11.8236	7.31105	half	t293
1979	12.6742	10.3558	half	t293
1980	15.681	5.72652	half	t293
1981	10.966	10.2758	half	t293
1982	0.0333069	-1.03735	half	jurkat
1983	-0.0852845	0.731355	half	jurkat
1984	2.07195	0.947695	half	jurkat
1985	12.8861	7.39154	half	t293
1986	1.50406	1.84445	half	jurkat
1987	12.3157	5.77769	half	t293
1988	5.70562	1.54363	half	jurkat
1989	14.2095	5.95796	half	t293
1990	14.3178	6.90194	half	t293
1991	0.460928	2.48645	half	jurkat
1992	2.41239	0.395019	half	jurkat
1993	15.015	4.72796	half	t293
1994	-0.740564	-1.23114	half	jurkat
1995	0.564051	0.30502	half	jurkat
1996	1.50369	-0.441356	half	jurkat
1997	13.428	5.71419	half	t293
1998	14.3947	6.20661	half	t293
[truncated: 7,479 more rows]

## Sheet: SupFig3_d
	scPCA Factor 1	scPCA Factor 2	dataset	cell_type
0	0.208162	0.0691266	half	t293
1	-0.243597	-0.209433	half	jurkat
2	-0.234771	-0.186131	half	jurkat
3	-0.268892	-0.23335	half	jurkat
4	-0.256224	-0.149854	half	jurkat
5	0.213575	0.0163158	half	t293
6	-0.223691	-0.146893	half	jurkat
7	-0.228713	-0.221193	half	jurkat
8	-0.230488	-0.153036	half	jurkat
9	0.224583	0.0141	half	t293
10	0.0930813	0.0275503	half	t293
11	-0.25841	-0.26058	half	jurkat
12	-0.233607	-0.120482	half	jurkat
13	0.199854	-0.00412202	half	t293
14	0.213984	-0.0591598	half	t293
15	0.250693	0.0216163	half	t293
16	0.213173	-0.112939	half	t293
17	0.22511	0.0418287	half	t293
18	-0.233926	-0.165598	half	jurkat
19	-0.200317	-0.399528	half	jurkat
20	-0.264999	-0.176448	half	jurkat
21	-0.246392	-0.126681	half	jurkat
22	-0.225125	-0.275221	half	jurkat
23	-0.231759	-0.0993167	half	jurkat
24	-0.232271	-0.237749	half	jurkat
25	0.218472	-0.0228661	half	t293
26	0.222006	-0.0477908	half	t293
27	-0.239743	-0.0996872	half	jurkat
28	-0.220959	-0.257958	half	jurkat
29	-0.262134	-0.125793	half	jurkat
30	-0.243451	-0.157939	half	jurkat
31	0.228309	0.03315	half	t293
32	-0.24727	-0.195707	half	jurkat
33	-0.254978	-0.0438413	half	jurkat
34	-0.271256	-0.240113	half	jurkat
35	-0.271761	0.0539653	half	jurkat
36	0.0504754	-0.0300275	half	t293
37	0.210204	-0.0317644	half	t293
38	0.227865	-0.0788566	half	t293
39	0.217312	0.0561778	half	t293
40	-0.251363	-0.31303	half	jurkat
41	0.217923	-0.0283074	half	t293
42	0.192874	0.0293131	half	t293
43	-0.296999	-0.232064	half	jurkat
44	-0.0464554	-0.0905164	half	jurkat
45	-0.265181	-0.202562	half	jurkat
46	-0.259104	-0.217739	half	jurkat
47	0.209332	-0.152	half	t293
48	-0.251238	-0.169952	half	jurkat
49	0.218157	-0.0283257	half	t293
50	0.224467	0.0690797	half	t293
51	0.214729	-0.0425446	half	t293
52	-0.278297	-0.142623	half	jurkat
53	0.217399	0.0525076	half	t293
54	0.221355	0.0594168	half	t293
55	0.217469	-0.039117	half	t293
56	-0.283201	-0.119719	half	jurkat
57	0.209485	-0.0389164	half	t293
58	-0.218891	-0.178607	half	jurkat
59	-0.217772	-0.1408	half	jurkat
60	-0.275704	-0.190481	half	jurkat
61	0.216284	0.047602	half	t293
62	0.197031	-0.0417222	half	t293
63	0.21525	0.109929	half	t293
64	-0.25616	-0.171733	half	jurkat
65	0.239579	0.0458671	half	t293
66	-0.254394	-0.225346	half	jurkat
67	0.209374	0.0133471	half	t293
68	0.188556	0.00476054	half	t293
69	-0.0418627	-0.0760814	half	jurkat
70	-0.256069	-0.199148	half	jurkat
71	-0.236814	-0.228814	half	jurkat
72	0.196473	0.0552462	half	t293
73	0.230128	-0.0917263	half	t293
74	-0.266637	-0.202546	half	jurkat
75	-0.262703	-0.0904596	half	jurkat
76	-0.283543	0.205209	half	jurkat
77	0.217883	0.0259807	half	t293
78	0.225686	-0.0153311	half	t293
79	-0.226711	-0.186154	half	jurkat
80	-0.229705	-0.228592	half	jurkat
81	-0.260137	-0.0849503	half	jurkat
82	0.211489	0.0186499	half	t293
83	0.224914	0.0862397	half	t293
84	-0.224863	-0.221834	half	jurkat
85	-0.244973	-0.256762	half	jurkat
86	-0.270505	-0.239142	half	jurkat
87	0.20686	-0.0252786	half	t293
88	0.234825	0.0476239	half	t293
89	-0.211872	-0.0532965	half	jurkat
90	0.210492	-0.0240344	half	t293
91	-0.238975	-0.246025	half	jurkat
92	0.220974	-0.00848784	half	t293
93	0.211726	0.129374	half	t293
94	-0.269596	-0.179305	half	jurkat
95	-0.268103	-0.230987	half	jurkat
96	-0.233751	-0.117908	half	jurkat
97	-0.220269	-0.248048	half	jurkat
98	-0.277278	-0.194766	half	jurkat
99	-0.255472	-0.16213	half	jurkat
100	-0.235033	-0.145073	half	jurkat
101	-0.249836	-0.237836	half	jurkat
102	0.205505	0.129153	half	t293
103	0.207626	0.06044	half	t293
104	0.226466	0.0222702	half	t293
105	-0.237058	-0.208627	half	jurkat
106	-0.220689	-0.0953852	half	jurkat
107	-0.224462	-0.230983	half	jurkat
108	-0.264415	-0.151565	half	jurkat
109	0.221477	0.124223	half	t293
110	-0.257179	-0.167504	half	jurkat
111	0.225398	-0.110797	half	t293
112	-0.256773	-0.0999697	half	jurkat
113	-0.204668	-0.145638	half	jurkat
114	-0.242097	-0.227127	half	jurkat
115	0.215901	0.0161374	half	t293
116	-0.271655	-0.258622	half	jurkat
117	0.2066	-0.0487757	half	t293
118	-0.239686	-0.168681	half	jurkat
119	0.216236	0.0667805	half	t293
120	-0.25218	-0.166423	half	jurkat
121	-0.225771	-0.164375	half	jurkat
122	-0.247142	-0.1481	half	jurkat
123	-0.256255	-0.218299	half	jurkat
124	-0.219025	-0.27985	half	jurkat
125	-0.223071	-0.209148	half	jurkat
126	0.00679418	-0.00381412	half	jurkat
127	-0.24573	-0.295766	half	jurkat
128	-0.245306	-0.12013	half	jurkat
129	0.234541	0.0177718	half	t293
130	0.218411	-0.00126929	half	t293
131	0.231414	-0.12837	half	t293
132	0.221483	-0.167554	half	t293
133	-0.235285	-0.16652	half	jurkat
134	-0.217109	-0.370827	half	jurkat
135	-0.229272	-0.179171	half	jurkat
136	0.205445	-0.0450505	half	t293
137	0.224197	0.048479	half	t293
138	0.224095	-0.0296167	half	t293
139	0.232433	0.00501191	half	t293
140	-0.233063	-0.0329594	half	jurkat
141	0.227122	-0.0786795	half	t293
142	0.226939	0.0598739	half	t293
143	-0.238692	-0.224638	half	jurkat
144	-0.228734	-0.183327	half	jurkat
145	-0.222805	-0.0833284	half	jurkat
146	0.221344	-0.0159548	half	t293
147	0.225211	0.0313966	half	t293
148	0.207586	0.0341682	half	t293
149	-0.276386	-0.109043	half	jurkat
150	-0.225465	-0.192984	half	jurkat
151	0.227211	0.0833867	half	t293
152	0.236825	-0.00236089	half	t293
153	-0.182286	-0.245793	half	jurkat
154	0.204382	0.135872	half	t293
155	-0.21607	-0.209537	half	jurkat
156	-0.240796	-0.226886	half	jurkat
157	0.216212	-0.0160973	half	t293
158	-0.258526	-0.189877	half	jurkat
159	0.208586	-0.0780265	half	t293
160	-0.232276	-0.179152	half	jurkat
161	-0.245383	-0.157985	half	jurkat
162	0.21773	0.117171	half	t293
163	0.214029	0.116853	half	t293
164	-0.207871	-0.141024	half	jurkat
165	0.223099	0.0983456	half	t293
166	-0.242015	-0.307379	half	jurkat
167	0.234085	0.0369166	half	t293
168	0.216702	-0.0180163	half	t293
169	0.214509	0.0175171	half	t293
170	0.235141	-0.0576933	half	t293
171	0.218545	-0.0186133	half	t293
172	-0.238859	-0.145484	half	jurkat
173	0.211392	0.0070683	half	t293
174	-0.235381	-0.236076	half	jurkat
175	0.222419	0.0247768	half	t293
176	-0.208436	-0.0753454	half	jurkat
177	0.211447	-0.0811902	half	t293
178	-0.290361	-0.120243	half	jurkat
179	-0.156886	-0.380546	half	jurkat
180	0.238169	0.0446158	half	t293
181	0.216382	-0.0602813	half	t293
182	0.220121	0.0190433	half	t293
183	0.209818	0.0608323	half	t293
184	0.222464	-0.0131096	half	t293
185	0.203377	-0.0332527	half	t293
186	-0.247777	-0.289737	half	jurkat
187	0.232522	0.00774027	half	t293
188	-0.243808	-0.02588	half	jurkat
189	0.226899	0.0312842	half	t293
190	-0.230872	-0.282007	half	jurkat
191	0.217306	0.0370457	half	t293
192	-0.255305	0.234582	half	jurkat
193	0.223248	-0.0513905	half	t293
194	-0.251418	-0.145876	half	jurkat
195	-0.227958	-0.157519	half	jurkat
196	-0.261997	-0.212027	half	jurkat
197	-0.0990719	0.0437288	half	jurkat
198	-0.273042	-0.0959572	half	jurkat
199	0.217455	-0.0233444	half	t293
200	0.196446	-0.0601984	half	t293
201	-0.254079	-0.0919137	half	jurkat
202	0.237084	0.00272503	half	t293
203	0.221457	0.0169904	half	t293
204	0.222733	0.0683574	half	t293
205	0.222902	0.0545371	half	t293
206	0.220547	0.00998834	half	t293
207	0.221649	-0.0154926	half	t293
208	0.230594	-0.0356028	half	t293
209	-0.23287	-0.248097	half	jurkat
210	-0.243537	-0.167099	half	jurkat
211	-0.247243	-0.170496	half	jurkat
212	0.209797	-0.0672612	half	t293
213	-0.263003	-0.168105	half	jurkat
214	-0.245576	-0.205616	half	jurkat
215	0.216392	0.0662989	half	t293
216	0.238946	-0.0097937	half	t293
217	-0.249131	-0.221201	half	jurkat
218	0.199826	-0.0562185	half	t293
219	-0.243801	-0.146406	half	jurkat
220	-0.263023	-0.165448	half	jurkat
221	-0.250412	-0.211963	half	jurkat
222	-0.238892	-0.106658	half	jurkat
223	0.211382	-0.0107838	half	t293
224	-0.232392	-0.200836	half	jurkat
225	0.212638	0.11302	half	t293
226	-0.245055	-0.235459	half	jurkat
227	0.207209	0.106623	half	t293
228	0.23413	0.0396851	half	t293
229	0.220556	0.0268701	half	t293
230	0.222006	0.020763	half	t293
231	0.214342	-0.0382477	half	t293
232	0.234084	0.028377	half	t293
233	0.214865	-0.0706736	half	t293
234	-0.258408	-0.213653	half	jurkat
235	0.208753	0.0815987	half	t293
236	-0.255348	-0.173608	half	jurkat
237	-0.288268	-0.242318	half	jurkat
238	-0.233973	-0.178743	half	jurkat
239	-0.23672	-0.143734	half	jurkat
240	-0.233315	-0.236435	half	jurkat
241	0.228867	-0.0407456	half	t293
242	-0.277441	-0.162109	half	jurkat
243	0.196235	0.00669149	half	t293
244	0.20678	-0.01113	half	t293
245	-0.195789	-0.212591	half	jurkat
246	-0.217042	-0.0598487	half	jurkat
247	0.218682	-0.112053	half	t293
248	0.213504	0.116974	half	t293
249	-0.260241	-0.209621	half	jurkat
250	-0.254696	-0.106494	half	jurkat
251	-0.256025	-0.168266	half	jurkat
252	0.222259	0.0293519	half	t293
253	-0.240042	-0.258147	half	jurkat
254	-0.241949	-0.0816057	half	jurkat
255	0.2171	-0.0666168	half	t293
256	0.222218	0.0469043	half	t293
257	0.223368	0.043601	half	t293
258	0.212668	-0.0837299	half	t293
259	0.214378	-0.0239318	half	t293
260	-0.259287	-0.221501	half	jurkat
261	0.234482	0.104138	half	t293
262	0.209783	-0.0480885	half	t293
263	-0.214595	-0.258675	half	jurkat
264	0.230341	0.0541321	half	t293
265	-0.223063	-0.107726	half	jurkat
266	0.207139	0.025453	half	t293
267	-0.241525	-0.272802	half	jurkat
268	-0.200521	-0.146955	half	jurkat
269	-0.24959	-0.221859	half	jurkat
270	0.240808	0.0842892	half	t293
271	0.211711	0.0713521	half	t293
272	0.208537	-0.0405607	half	t293
273	0.227022	-0.119183	half	t293
274	0.203507	-0.0451015	half	t293
275	0.219282	-0.0110959	half	t293
276	0.219823	0.0309072	half	t293
277	-0.222956	-0.155163	half	jurkat
278	0.208164	-0.0491681	half	t293
279	-0.254324	-0.153593	half	jurkat
280	-0.0462146	-0.0409177	half	jurkat
281	0.238365	-0.0048501	half	t293
282	-0.196292	-0.111618	half	jurkat
283	0.225349	-0.0259647	half	t293
284	-0.248643	-0.107556	half	jurkat
285	-0.256082	-0.194317	half	jurkat
286	0.205844	0.0747269	half	t293
287	0.236485	-0.0200359	half	t293
288	-0.250468	-0.282882	half	jurkat
289	0.205504	-0.13926	half	t293
290	-0.246646	-0.148217	half	jurkat
291	-0.267296	-0.186378	half	jurkat
292	-0.226057	-0.132089	half	jurkat
293	0.231831	0.107096	half	t293
294	-0.281262	-0.241305	half	jurkat
295	-0.264238	-0.158892	half	jurkat
296	0.173768	0.00708973	half	t293
297	0.229058	-0.0227676	half	t293
298	0.0170279	-0.0139683	half	t293
299	0.233518	0.0189188	half	t293
300	0.213305	-0.0503017	half	t293
301	-0.232539	-0.202427	half	jurkat
302	0.0144804	-0.0630083	half	jurkat
303	-0.22306	-0.211341	half	jurkat
304	0.217083	-0.0264888	half	t293
305	0.225702	0.000361609	half	t293
306	0.211899	0.063232	half	t293
307	-0.258741	-0.140562	half	jurkat
308	-0.228167	-0.0918182	half	jurkat
309	-0.229815	-0.203695	half	jurkat
310	0.221013	0.00639356	half	t293
311	-0.224449	-0.0680158	half	jurkat
312	-0.281567	-0.200789	half	jurkat
313	0.222437	0.0100179	half	t293
314	0.231363	-0.0117958	half	t293
315	-0.256137	-0.205876	half	jurkat
316	-0.258773	-0.174014	half	jurkat
317	-0.230638	-0.233096	half	jurkat
318	0.224569	0.131147	half	t293
319	-0.27487	-0.096986	half	jurkat
320	-0.247495	-0.328478	half	jurkat
321	-0.257316	-0.148613	half	jurkat
322	0.218802	-0.00761882	half	t293
323	0.219802	-0.0296224	half	t293
324	0.195398	0.16942	half	t293
325	-0.00089959	0.0598928	half	t293
326	0.20857	-0.0677805	half	t293
327	-0.238072	-0.230161	half	jurkat
328	-0.199948	-0.11346	half	jurkat
329	0.231883	0.0959288	half	t293
330	-0.270627	-0.129266	half	jurkat
331	-0.257356	-0.228868	half	jurkat
332	-0.229069	-0.0640484	half	jurkat
333	0.215327	-0.0402489	half	t293
334	-0.255006	-0.186385	half	jurkat
335	-0.231874	-0.313434	half	jurkat
336	-0.248452	-0.233255	half	jurkat
337	-0.241976	-0.059951	half	jurkat
338	0.214847	-0.0933518	half	t293
339	-0.235916	-0.235817	half	jurkat
340	0.217792	0.133362	half	t293
341	0.225578	0.0135618	half	t293
342	0.223429	-0.0142337	half	t293
343	0.224548	-0.0834007	half	t293
344	-0.224684	-0.0493648	half	jurkat
345	0.211923	-0.0371732	half	t293
346	0.211741	-0.0225175	half	t293
347	0.218848	0.0323176	half	t293
348	0.209435	-0.00110468	half	t293
349	-0.231008	-0.171481	half	jurkat
350	-0.237867	-0.211983	half	jurkat
351	0.18915	-0.0214793	half	t293
352	0.231607	-0.0392159	half	t293
353	0.21164	0.00203235	half	t293
354	0.242214	-0.0586044	half	t293
355	-0.245739	-0.108559	half	jurkat
356	0.218403	-0.0751605	half	t293
357	-0.269088	-0.19805	half	jurkat
358	0.217014	0.0988646	half	t293
359	0.217479	0.0836261	half	t293
360	0.216379	0.147175	half	t293
361	-0.258104	-0.168863	half	jurkat
362	0.208118	0.0339322	half	t293
363	-0.224107	-0.238759	half	jurkat
364	0.219475	0.0469079	half	t293
365	-0.241757	-0.128324	half	jurkat
366	0.213121	-0.0677902	half	t293
367	0.219445	-0.0462399	half	t293
368	0.241979	-0.0110178	half	t293
369	0.219084	-0.0271913	half	t293
370	0.236108	0.0906683	half	t293
371	0.238905	-5.77398e-06	half	t293
372	0.205102	-0.0613306	half	t293
373	-0.232735	-0.0345409	half	jurkat
374	0.24012	-0.0848338	half	t293
375	0.216806	-0.0667805	half	t293
376	-0.238958	-0.254036	half	jurkat
377	0.21633	0.00332281	half	t293
378	-0.254806	-0.167331	half	jurkat
379	-0.243891	-0.163587	half	jurkat
380	-0.249352	-0.0492852	half	jurkat
381	0.224137	-0.0228665	half	t293
382	-0.229204	-0.133626	half	jurkat
383	0.227974	0.0791115	half	t293
384	-0.228783	-0.249762	half	jurkat
385	0.225896	0.00979117	half	t293
386	0.238177	0.043342	half	t293
387	0.235198	-0.0255287	half	t293
388	-0.257248	-0.190394	half	jurkat
389	0.0546307	-0.102389	half	t293
390	0.228935	-0.0457804	half	t293
391	-0.256017	0.0786386	half	jurkat
392	-0.191793	-0.162785	half	jurkat
393	0.222282	0.080309	half	t293
394	0.194042	-0.0861187	half	t293
395	-0.248078	-0.105248	half	jurkat
396	-0.229433	-0.316529	half	jurkat
397	0.221188	-0.00125558	half	t293
398	-0.216176	-0.23211	half	jurkat
399	0.199339	-0.0669537	half	t293
400	-0.240881	-0.164108	half	jurkat
401	-0.25313	-0.160552	half	jurkat
402	0.224701	-0.0158314	half	t293
403	0.163747	-0.309749	half	t293
404	0.226259	0.0381742	half	t293
405	0.224465	0.0528882	half	t293
406	-0.231681	-0.270282	half	jurkat
407	0.228211	0.0697176	half	t293
408	-0.233677	-0.0186839	half	jurkat
409	-0.255726	-0.117978	half	jurkat
410	0.191245	-0.0972735	half	t293
411	-0.277364	-0.210609	half	jurkat
412	-0.255817	-0.200194	half	jurkat
413	-0.248325	-0.0805094	half	jurkat
414	0.214172	-0.06006	half	t293
415	-0.240198	-0.243316	half	jurkat
416	0.217945	0.0681751	half	t293
417	0.208655	0.0189438	half	t293
418	0.21086	0.0662714	half	t293
419	-0.230601	-0.228102	half	jurkat
420	-0.237651	-0.330937	half	jurkat
421	-0.247423	-0.219134	half	jurkat
422	0.238913	-0.0781673	half	t293
423	-0.238347	-0.0547563	half	jurkat
424	-0.223688	-0.276095	half	jurkat
425	0.228792	-0.0730516	half	t293
426	0.230888	-0.0631808	half	t293
427	0.224694	-0.00058583	half	t293
428	-0.216215	-0.158321	half	jurkat
429	-0.241266	-0.165555	half	jurkat
430	0.21178	0.0793393	half	t293
431	-0.236559	-0.100105	half	jurkat
432	-0.292499	-0.100986	half	jurkat
433	0.239347	0.0434377	half	t293
434	0.227608	0.0648578	half	t293
435	-0.24806	-0.164767	half	jurkat
436	0.221306	-0.000666692	half	t293
437	-0.222348	-0.146769	half	jurkat
438	-0.255376	-0.142722	half	jurkat
439	-0.275821	-0.123381	half	jurkat
440	0.213225	-0.0010556	half	t293
441	0.229834	0.0661864	half	t293
442	0.227981	0.0323793	half	t293
443	0.215295	0.0368795	half	t293
444	-0.240323	-0.117708	half	jurkat
445	0.211738	-0.0748888	half	t293
446	0.200628	0.122661	half	t293
447	-0.251156	-0.141164	half	jurkat
448	-0.241605	-0.16483	half	jurkat
449	0.216991	-0.0481082	half	t293
450	0.234699	0.133338	half	t293
451	0.21427	0.0422792	half	t293
452	-0.24743	-0.112929	half	jurkat
453	0.218431	-0.0300877	half	t293
454	0.235288	0.00608001	half	t293
455	-0.255264	-0.221458	half	jurkat
456	-0.271834	-0.229573	half	jurkat
457	-0.251028	-0.179265	half	jurkat
458	0.225505	0.0394028	half	t293
459	-0.261677	-0.140896	half	jurkat
460	-0.258739	-0.224525	half	jurkat
461	-0.243263	-0.128362	half	jurkat
462	-0.235725	-0.210468	half	jurkat
463	-0.242984	-0.240446	half	jurkat
464	-0.264167	-0.28333	half	jurkat
465	0.221775	0.0615651	half	t293
466	0.202133	0.0874629	half	t293
467	0.216912	0.0868557	half	t293
468	-0.259873	-0.174216	half	jurkat
469	-0.256781	-0.229112	half	jurkat
470	-0.229347	-0.159334	half	jurkat
471	-0.197438	-0.219767	half	jurkat
472	-0.257595	-0.0337506	half	jurkat
473	-0.26719	-0.150129	half	jurkat
474	-0.211738	-0.177793	half	jurkat
475	0.231377	0.084448	half	t293
476	-0.263973	-0.108509	half	jurkat
477	-0.246578	-0.0652049	half	jurkat
478	-0.230389	-0.214556	half	jurkat
479	-0.247199	-0.149887	half	jurkat
480	0.167198	-0.158126	half	t293
481	-0.215423	-0.214116	half	jurkat
482	-0.247427	-0.156325	half	jurkat
483	-0.24945	-0.284808	half	jurkat
484	-0.252235	-0.241736	half	jurkat
485	-0.248632	-0.101358	half	jurkat
486	-0.218866	-0.234312	half	jurkat
487	0.212511	0.0689333	half	t293
488	-0.26351	-0.147345	half	jurkat
489	0.0629374	-0.036858	half	t293
490	-0.242266	-0.24136	half	jurkat
491	-0.218922	-0.195653	half	jurkat
492	-0.214711	-0.208512	half	jurkat
493	0.230352	0.118909	half	t293
494	-0.265785	-0.187422	half	jurkat
495	-0.272804	-0.164805	half	jurkat
496	-0.227474	-0.13986	half	jurkat
497	0.219285	-0.0139921	half	t293
498	0.235537	0.00778387	half	t293
499	-0.258772	-0.23452	half	jurkat
500	-0.246606	-0.301161	half	jurkat
501	0.221086	-0.00410172	half	t293
502	0.208656	0.000927069	half	t293
503	-0.262565	-0.116366	half	jurkat
504	-0.234895	-0.349359	half	jurkat
505	-0.268021	-0.19914	half	jurkat
506	0.217668	0.0319819	half	t293
507	-0.230989	-0.239559	half	jurkat
508	0.20895	-0.0394276	half	t293
509	-0.236998	-0.216822	half	jurkat
510	0.218346	-0.00455669	half	t293
511	-0.252992	-0.105603	half	jurkat
512	-0.246587	-0.170268	half	jurkat
513	0.225996	0.107576	half	t293
514	0.221324	0.115752	half	t293
515	-0.256538	-0.098631	half	jurkat
516	0.221511	-0.0377154	half	t293
517	-0.237628	-0.229138	half	jurkat
518	-0.245398	-0.101679	half	jurkat
519	0.187944	-0.105387	half	t293
520	-0.261669	-0.168562	half	jurkat
521	0.22122	0.0476785	half	t293
522	0.230503	0.00258315	half	t293
523	0.221839	-0.0929496	half	t293
524	-0.250303	-0.19762	half	jurkat
525	0.223655	0.0875639	half	t293
526	0.215565	-0.050065	half	t293
527	-0.245314	-0.277434	half	jurkat
528	-0.218974	-0.126028	half	jurkat
529	0.203694	0.0220537	half	t293
530	-0.23592	-0.254035	half	jurkat
531	-0.263887	-0.184427	half	jurkat
532	0.219875	0.106509	half	t293
533	0.204967	-0.022291	half	t293
534	-0.22662	-0.307996	half	jurkat
535	-0.23159	-0.251308	half	jurkat
536	0.0696733	-0.0759295	half	t293
537	-0.232875	-0.107139	half	jurkat
538	-0.23271	-0.249822	half	jurkat
539	0.217264	-0.0482981	half	t293
540	0.218143	0.0894656	half	t293
541	0.217777	-0.13056	half	t293
542	-0.244241	-0.284318	half	jurkat
543	-0.265593	-0.187879	half	jurkat
544	-0.21734	-0.221328	half	jurkat
545	0.222815	0.0214091	half	t293
546	-0.23879	-0.38271	half	jurkat
547	-0.235387	-0.212566	half	jurkat
548	0.222892	0.0630981	half	t293
549	0.195368	0.0472373	half	t293
550	0.200603	0.111566	half	t293
551	0.218449	-0.0124657	half	t293
552	0.219052	0.181417	half	t293
553	-0.24746	-0.299437	half	jurkat
554	-0.143316	-0.0821474	half	jurkat
555	-0.261136	-0.155441	half	jurkat
556	0.220442	-0.0240207	half	t293
557	0.203884	0.167047	half	t293
558	-0.245141	-0.223596	half	jurkat
559	0.208113	-0.0474372	half	t293
560	0.220111	0.226183	half	t293
561	-0.234727	-0.197866	half	jurkat
562	-0.260875	-0.212659	half	jurkat
563	-0.26765	-0.0902796	half	jurkat
564	0.227149	0.049372	half	t293
565	-0.265574	-0.226069	half	jurkat
566	-0.247892	-0.183187	half	jurkat
567	-0.226757	-0.143558	half	jurkat
568	0.218403	-0.0340459	half	t293
569	0.214179	-0.0125646	half	t293
570	0.191799	0.0688901	half	t293
571	0.213357	-0.0351545	half	t293
572	0.219391	0.121719	half	t293
573	-0.257113	-0.201036	half	jurkat
574	-0.207917	-0.16132	half	jurkat
575	-0.260983	-0.0735379	half	jurkat
576	0.208177	-0.12089	half	t293
577	-0.245162	-0.172939	half	jurkat
578	0.202489	0.0640319	half	t293
579	0.227092	0.0398465	half	t293
580	-0.236114	-0.218448	half	jurkat
581	0.222989	-0.0667848	half	t293
582	-0.260126	-0.170735	half	jurkat
583	-0.239499	-0.223801	half	jurkat
584	-0.247024	-0.135208	half	jurkat
585	-0.255476	-0.223243	half	jurkat
586	0.215015	0.1662	half	t293
587	-0.235673	-0.0372655	half	jurkat
588	0.200145	0.0219511	half	t293
589	-0.255231	-0.26831	half	jurkat
590	-0.253048	-0.131449	half	jurkat
591	-0.237714	-0.212151	half	jurkat
592	0.200244	0.00475012	half	t293
593	-0.266956	-0.173131	half	jurkat
594	-0.251003	-0.145452	half	jurkat
595	0.235747	-0.0295512	half	t293
596	0.0621461	-0.0925832	half	t293
597	-0.236191	-0.177679	half	jurkat
598	-0.26154	-0.216022	half	jurkat
599	0.230075	0.00380965	half	t293
600	0.225361	0.00147091	half	t293
601	-0.254918	-0.107127	half	jurkat
602	-0.226211	-0.207694	half	jurkat
603	-0.244448	-0.248702	half	jurkat
604	0.219197	0.057685	half	t293
605	-0.251694	-0.246813	half	jurkat
606	0.218241	0.135385	half	t293
607	-0.247072	-0.163436	half	jurkat
608	0.19954	-0.0364665	half	t293
609	0.215933	0.0452113	half	t293
610	-0.259416	-0.0940002	half	jurkat
611	0.219521	-0.00476417	half	t293
612	-0.257919	-0.114936	half	jurkat
613	-0.260133	-0.103759	half	jurkat
614	-0.206104	-0.248968	half	jurkat
615	-0.263092	-0.230263	half	jurkat
616	-0.244319	-0.0866138	half	jurkat
617	0.216125	0.0541871	half	t293
618	0.220257	0.026148	half	t293
619	-0.226692	-0.204346	half	jurkat
620	0.240541	0.0599247	half	t293
621	-0.237165	-0.211522	half	jurkat
622	0.22675	0.0735797	half	t293
623	0.21564	0.0187769	half	t293
624	0.206686	-0.0284149	half	t293
625	0.207274	0.0986096	half	t293
626	0.222319	0.0544091	half	t293
627	0.198757	-0.0125499	half	t293
628	0.208709	-0.0368457	half	t293
629	-0.252881	-0.145771	half	jurkat
630	-0.234539	-0.107766	half	jurkat
631	0.221441	0.0558719	half	t293
632	-0.236315	-0.364286	half	jurkat
633	0.197986	0.0909485	half	t293
634	-0.243299	-0.227737	half	jurkat
635	0.227711	-0.0890626	half	t293
636	0.213649	0.0346331	half	t293
637	-0.263494	-0.144607	half	jurkat
638	-0.219968	-0.207049	half	jurkat
639	0.215635	0.0328209	half	t293
640	-0.235951	-0.199486	half	jurkat
641	0.212045	-0.0155716	half	t293
642	0.214648	0.0435473	half	t293
643	-0.253435	-0.154708	half	jurkat
644	0.214046	0.00230872	half	t293
645	-0.228872	-0.196272	half	jurkat
646	-0.254889	-0.102358	half	jurkat
647	-0.240826	-0.310917	half	jurkat
648	0.212058	0.156472	half	t293
649	-0.238133	-0.178443	half	jurkat
650	-0.226727	-0.192244	half	jurkat
651	-0.246694	-0.245942	half	jurkat
652	0.212198	0.0523134	half	t293
653	0.214955	0.0262199	half	t293
654	-0.231447	-0.187064	half	jurkat
655	-0.264372	-0.187041	half	jurkat
656	0.217926	-0.170504	half	t293
657	0.215982	0.160903	half	t293
658	0.231529	-0.0199868	half	t293
659	0.208995	0.0573922	half	t293
660	0.211191	-0.0106066	half	t293
661	-0.271429	-0.178205	half	jurkat
662	-0.273097	-0.264484	half	jurkat
663	0.229457	-0.0136394	half	t293
664	-0.245926	-0.252142	half	jurkat
665	-0.259765	-0.16586	half	jurkat
666	0.224373	0.0539502	half	t293
667	0.239285	0.00512006	half	t293
668	-0.248625	-0.132475	half	jurkat
669	-0.265016	-0.0753745	half	jurkat
670	0.227228	-0.0194834	half	t293
671	0.204351	-0.129168	half	t293
672	0.21889	0.0357435	half	t293
673	-0.267624	-0.194674	half	jurkat
674	0.208568	0.214122	half	t293
675	0.234877	0.166042	half	t293
676	-0.239907	-0.156078	half	jurkat
677	0.212473	0.0107568	half	t293
678	0.220198	0.0536496	half	t293
679	0.208121	-0.0332221	half	t293
680	-0.22699	-0.16706	half	jurkat
681	-0.24726	-0.103066	half	jurkat
682	-0.234245	-0.203658	half	jurkat
683	-0.265588	-0.148027	half	jurkat
684	-0.245624	-0.189004	half	jurkat
685	-0.242252	-0.113263	half	jurkat
686	-0.25396	-0.11918	half	jurkat
687	-0.230694	-0.281302	half	jurkat
688	-0.220388	-0.153043	half	jurkat
689	-0.260291	-0.104777	half	jurkat
690	-0.263964	-0.0311202	half	jurkat
691	0.202171	-0.122336	half	t293
692	0.217043	-0.0679833	half	t293
693	0.221566	-0.012816	half	t293
694	-0.229259	-0.196201	half	jurkat
695	0.220784	-0.022013	half	t293
696	-0.273722	-0.158902	half	jurkat
697	0.224998	-0.0146607	half	t293
698	-0.258998	-0.24909	half	jurkat
699	-0.250956	-0.140707	half	jurkat
700	-0.256569	-0.187086	half	jurkat
701	-0.274777	-0.18852	half	jurkat
702	-0.271678	-0.129645	half	jurkat
703	0.207348	0.0376586	half	t293
704	-0.243908	-0.146536	half	jurkat
705	0.221465	-0.0281229	half	t293
706	0.211114	0.0660312	half	t293
707	0.234434	-0.0405662	half	t293
708	-0.251636	-0.175901	half	jurkat
709	-0.238641	-0.267605	half	jurkat
710	-0.225164	-0.0629428	half	jurkat
711	-0.24534	-0.107421	half	jurkat
712	-0.240278	-0.126509	half	jurkat
713	-0.230794	-0.157247	half	jurkat
714	0.230871	0.0490396	half	t293
715	-0.229937	-0.0642438	half	jurkat
716	-0.238385	-0.133769	half	jurkat
717	-0.279187	-0.255307	half	jurkat
718	-0.259816	-0.197886	half	jurkat
719	0.199962	-0.00693872	half	t293
720	0.228409	-0.0457994	half	t293
721	0.229224	-0.0512797	half	t293
722	-0.224508	-0.226379	half	jurkat
723	-0.244627	-0.211613	half	jurkat
724	0.209089	-0.000558317	half	t293
725	-0.218307	-0.286738	half	jurkat
726	-0.263562	-0.197714	half	jurkat
727	-0.254789	-0.221279	half	jurkat
728	0.226166	0.150209	half	t293
729	0.225574	-0.0759262	half	t293
730	-0.224108	-0.180393	half	jurkat
731	0.207878	-0.0284223	half	t293
732	-0.236981	-0.184411	half	jurkat
733	-0.02764	-0.148268	half	jurkat
734	-0.253199	-0.139482	half	jurkat
735	-0.246606	-0.0564899	half	jurkat
736	0.228665	-0.00649817	half	t293
737	-0.2604	-0.194732	half	jurkat
738	-0.184549	0.0215453	half	jurkat
739	-0.00615534	-0.184207	half	jurkat
740	-0.247626	-0.120646	half	jurkat
741	-0.249741	-0.107213	half	jurkat
742	0.215674	-0.114794	half	t293
743	0.233657	-8.49486e-05	half	t293
744	0.222703	-0.00813746	half	t293
745	-0.234709	-0.0273934	half	jurkat
746	0.217773	-0.0314823	half	t293
747	-0.265516	-0.123225	half	jurkat
748	-0.22316	-0.165056	half	jurkat
749	-0.228018	-0.221194	half	jurkat
750	-0.270869	-0.167781	half	jurkat
751	-0.223097	-0.127188	half	jurkat
752	0.0349475	-0.0371754	half	t293
753	-0.256525	-0.0724206	half	jurkat
754	0.191643	0.165897	half	t293
755	-0.257293	-0.252599	half	jurkat
756	-0.257018	-0.166532	half	jurkat
757	-0.24453	-0.189347	half	jurkat
758	0.229773	0.124824	half	t293
759	-0.192352	-0.100383	half	jurkat
760	0.224029	0.0925482	half	t293
761	0.226019	0.0739564	half	t293
762	-0.23194	-0.190777	half	jurkat
763	-0.263339	-0.193335	half	jurkat
764	0.219301	0.050617	half	t293
765	0.241949	-0.053255	half	t293
766	-0.250032	-0.226003	half	jurkat
767	-0.239016	-0.323484	half	jurkat
768	-0.235282	-0.24761	half	jurkat
769	0.102606	-0.100055	half	t293
770	-0.234655	-0.21961	half	jurkat
771	-0.239748	-0.11792	half	jurkat
772	-0.240607	-0.129432	half	jurkat
773	-0.240626	-0.0997618	half	jurkat
774	0.246477	-0.0246268	half	t293
775	0.220763	-0.00946645	half	t293
776	0.212694	0.016484	half	t293
777	-0.262845	-0.214406	half	jurkat
778	-0.25563	-0.224296	half	jurkat
779	-0.256653	-0.207044	half	jurkat
780	0.207416	-0.0432404	half	t293
781	-0.227695	-0.239338	half	jurkat
782	-0.266127	-0.107085	half	jurkat
783	0.230921	-0.0828653	half	t293
784	-0.254648	-0.0674152	half	jurkat
785	-0.211232	-0.173067	half	jurkat
786	0.199204	0.10068	half	t293
787	0.206025	0.066092	half	t293
788	-0.247821	-0.2084	half	jurkat
789	0.215584	-0.0706084	half	t293
790	-0.16755	-0.346161	half	jurkat
791	0.225906	0.151693	half	t293
792	-0.249616	-0.137636	half	jurkat
793	-0.224826	-0.164652	half	jurkat
794	0.219555	0.103348	half	t293
795	-0.255788	-0.266721	half	jurkat
796	-0.281612	-0.0779955	half	jurkat
797	-0.25578	-0.256134	half	jurkat
798	-0.216956	-0.176356	half	jurkat
799	0.227725	0.00822933	half	t293
800	-0.226908	-0.18004	half	jurkat
801	0.229193	-0.0854039	half	t293
802	-0.242256	-0.252856	half	jurkat
803	0.231436	-0.0915898	half	t293
804	0.213356	-0.125459	half	t293
805	0.219385	-0.0179041	half	t293
806	-0.273035	-0.115111	half	jurkat
807	-0.27108	-0.16547	half	jurkat
808	-0.0380569	-0.191113	half	jurkat
809	0.196708	-0.185219	half	t293
810	0.222822	-0.100471	half	t293
811	0.217674	0.0322093	half	t293
812	-0.258459	-0.226556	half	jurkat
813	-0.211344	-0.145092	half	jurkat
814	0.238783	0.065043	half	t293
815	-0.208769	-0.213873	half	jurkat
816	0.025949	-0.0416273	half	t293
817	0.22783	0.0998152	half	t293
818	0.212328	0.020037	half	t293
819	-0.257364	-0.162771	half	jurkat
820	-0.230702	-0.174622	half	jurkat
821	0.20257	-0.0347009	half	t293
822	0.207897	0.102809	half	t293
823	-0.204138	-0.27454	half	jurkat
824	0.220638	-0.0997919	half	t293
825	0.220486	-0.0193824	half	t293
826	0.248125	0.104013	half	t293
827	0.224537	-0.0538732	half	t293
828	-0.271776	-0.203402	half	jurkat
829	0.215881	0.0538018	half	t293
830	-0.239339	-0.143403	half	jurkat
831	0.237304	0.0214131	half	t293
832	-0.260287	-0.131006	half	jurkat
833	0.209779	-0.0544052	half	t293
834	-0.255038	-0.168102	half	jurkat
835	0.21148	0.153864	half	t293
836	0.235287	0.0828643	half	t293
837	-0.24106	-0.204947	half	jurkat
838	0.222811	-0.0397978	half	t293
839	0.211518	-0.109512	half	t293
840	0.239851	-0.0299134	half	t293
841	0.225756	-0.0258339	half	t293
842	0.212535	-0.0896293	half	t293
843	0.211615	0.0667011	half	t293
844	-0.259495	-0.0333828	half	jurkat
845	0.202392	-0.0572725	half	t293
846	0.222963	-0.0325103	half	t293
847	0.233403	0.0562587	half	t293
848	0.214052	-0.0409384	half	t293
849	0.175389	0.183778	half	t293
850	0.231438	0.0617033	half	t293
851	-0.232469	-0.201388	half	jurkat
852	-0.230327	-0.23988	half	jurkat
853	0.225015	0.0486007	half	t293
854	-0.243095	-0.237164	half	jurkat
855	-0.248316	-0.117083	half	jurkat
856	-0.238	-0.140823	half	jurkat
857	-0.22631	-0.270899	half	jurkat
858	0.222898	-0.0400171	half	t293
859	-0.02355	-0.205274	half	jurkat
860	-0.24796	-0.176039	half	jurkat
861	-0.213227	-0.0783722	half	jurkat
862	0.223026	0.0167563	half	t293
863	0.210557	-0.076543	half	t293
864	-0.259082	-0.17398	half	jurkat
865	-0.251568	-0.0937137	half	jurkat
866	0.207139	0.0277414	half	t293
867	-0.254608	-0.210334	half	jurkat
868	0.0709822	-0.0916043	half	t293
869	0.220545	0.00790148	half	t293
870	0.217408	0.0424542	half	t293
871	-0.228129	-0.147442	half	jurkat
872	0.205279	-0.13778	half	t293
873	0.221025	-0.0539003	half	t293
874	-0.254794	-0.0110274	half	jurkat
875	0.234815	0.0790279	half	t293
876	-0.261026	-0.235134	half	jurkat
877	0.216319	-0.0345022	half	t293
878	-0.211575	0.117455	half	jurkat
879	-0.271164	-0.250744	half	jurkat
880	-0.255237	-0.155693	half	jurkat
881	0.214675	0.0710878	half	t293
882	0.228258	-0.0645796	half	t293
883	-0.26281	-0.130881	half	jurkat
884	0.215209	0.00458026	half	t293
885	0.214268	-0.101827	half	t293
886	-0.21417	-0.234015	half	jurkat
887	-0.253807	-0.180218	half	jurkat
888	-0.24934	-0.19132	half	jurkat
889	0.2322	0.0698335	half	t293
890	0.211154	0.042393	half	t293
891	-0.242475	-0.0173919	half	jurkat
892	-0.251124	-0.191318	half	jurkat
893	-0.278404	-0.060793	half	jurkat
894	-0.242519	-0.208258	half	jurkat
895	0.21309	-0.00124657	half	t293
896	0.202656	-0.0095005	half	t293
897	-0.250164	-0.209464	half	jurkat
898	0.238152	-0.0235669	half	t293
899	-0.253808	-0.156525	half	jurkat
900	-0.237786	-0.288959	half	jurkat
901	-0.247363	-0.214991	half	jurkat
902	-0.221013	-0.231941	half	jurkat
903	-0.248448	-0.162201	half	jurkat
904	-0.226715	-0.134258	half	jurkat
905	-0.225086	-0.202807	half	jurkat
906	0.228894	0.178725	half	t293
907	-0.22312	-0.233953	half	jurkat
908	-0.279199	-0.116031	half	jurkat
909	-0.00764378	-0.0118008	half	t293
910	-0.262414	-0.229431	half	jurkat
911	-0.235397	-0.161039	half	jurkat
912	-0.273856	-0.229668	half	jurkat
913	0.22002	-0.0771462	half	t293
914	-0.249575	-0.151202	half	jurkat
915	-0.255493	-0.0836492	half	jurkat
916	-0.211167	-0.235206	half	jurkat
917	-0.233251	-0.162534	half	jurkat
918	0.220718	0.0467864	half	t293
919	0.206507	-0.0619088	half	t293
920	-0.219232	-0.308139	half	jurkat
921	-0.283802	0.0540295	half	jurkat
922	-0.212568	-0.292788	half	jurkat
923	-0.250061	-0.149542	half	jurkat
924	-0.226267	-0.167746	half	jurkat
925	0.225066	0.0210336	half	t293
926	0.216683	-0.026411	half	t293
927	0.213709	0.0389642	half	t293
928	0.2101	-0.103192	half	t293
929	-0.263152	-0.131944	half	jurkat
930	0.219171	0.0151842	half	t293
931	0.214	0.0684307	half	t293
932	-0.256686	-0.0690249	half	jurkat
933	0.244339	0.0722761	half	t293
934	-0.252274	6.11367e-05	half	jurkat
935	-0.219309	-0.203423	half	jurkat
936	-0.217772	-0.165418	half	jurkat
937	-0.239399	-0.29996	half	jurkat
938	-0.260112	-0.183647	half	jurkat
939	0.210893	-0.0334354	half	t293
940	-0.244837	-0.20186	half	jurkat
941	0.200963	-0.0584647	half	t293
942	-0.244352	-0.212606	half	jurkat
943	0.214428	-0.106246	half	t293
944	0.208486	-0.00368426	half	t293
945	0.216891	0.0315055	half	t293
946	0.236735	-0.0320233	half	t293
947	-0.237162	-0.247226	half	jurkat
948	0.209329	0.0592542	half	t293
949	-0.234032	-0.344906	half	jurkat
950	-0.26286	-0.07344	half	jurkat
951	0.191378	-0.0240402	half	t293
952	0.223832	0.0717415	half	t293
953	-0.285492	-0.161635	half	jurkat
954	0.212764	-0.0622172	half	t293
955	-0.233143	-0.261102	half	jurkat
956	-0.267837	-0.109707	half	jurkat
957	-0.204472	-0.0795399	half	jurkat
958	0.220917	-0.0460565	half	t293
959	-0.228521	-0.0997112	half	jurkat
960	-0.217406	-0.134211	half	jurkat
961	0.2198	0.0243437	half	t293
962	0.225668	-0.0124978	half	t293
963	0.208611	-0.0751804	half	t293
964	0.206644	0.0351741	half	t293
965	-0.258154	-0.199016	half	jurkat
966	0.203393	-0.00314668	half	t293
967	0.2395	0.000650835	half	t293
968	0.231933	0.0686867	half	t293
969	-0.259824	-0.193718	half	jurkat
970	0.225312	-0.0704024	half	t293
971	0.197071	0.183729	half	t293
972	-0.235281	-0.224758	half	jurkat
973	-0.22479	-0.0771932	half	jurkat
974	-0.261215	-0.0569136	half	jurkat
975	-0.264307	-0.0987096	half	jurkat
976	0.228228	0.051248	half	t293
977	0.221078	-0.0824803	half	t293
978	0.228442	0.0667878	half	t293
979	-0.232936	-0.0787295	half	jurkat
980	0.214821	-0.114143	half	t293
981	0.206499	-0.022203	half	t293
982	-0.220772	-0.3062	half	jurkat
983	0.0269444	-0.106251	half	t293
984	-0.230785	-0.106526	half	jurkat
985	-0.255646	-0.163255	half	jurkat
986	-0.259731	-0.170014	half	jurkat
987	-0.231764	-0.257278	half	jurkat
988	-0.235878	-0.17854	half	jurkat
989	0.222685	-0.0317913	half	t293
990	-0.222003	-0.237352	half	jurkat
991	-0.257023	0.0754968	half	jurkat
992	0.210269	-0.0440921	half	t293
993	-0.226467	-0.158095	half	jurkat
994	0.221876	0.0765169	half	t293
995	-0.0923429	0.044495	half	jurkat
996	-0.233257	-0.244707	half	jurkat
997	-0.255552	-0.132971	half	jurkat
998	0.232898	-0.0225759	half	t293
999	-0.18928	-0.194851	half	jurkat
1000	-0.249766	-0.271368	half	jurkat
1001	0.21292	-0.0755966	half	t293
1002	0.227947	-0.0668646	half	t293
1003	-0.205928	-0.155443	half	jurkat
1004	-0.233178	0.0963532	half	jurkat
1005	0.223464	-0.043224	half	t293
1006	0.209522	0.106171	half	t293
1007	-0.23193	-0.181117	half	jurkat
1008	-0.233595	-0.166822	half	jurkat
1009	-0.258733	-0.122772	half	jurkat
1010	0.209315	-0.0268881	half	t293
1011	-0.242329	-0.249625	half	jurkat
1012	0.225093	0.082688	half	t293
1013	0.211736	0.143967	half	t293
1014	-0.241645	-0.155521	half	jurkat
1015	0.200352	0.0434817	half	t293
1016	-0.265575	-0.0839421	half	jurkat
1017	-0.238849	-0.117914	half	jurkat
1018	-0.243174	-0.25218	half	jurkat
1019	-0.237703	-0.123794	half	jurkat
1020	0.216196	0.0288682	half	t293
1021	0.21575	0.0285447	half	t293
1022	0.229215	0.0673008	half	t293
1023	-0.240667	-0.149113	half	jurkat
1024	-0.223942	-0.183761	half	jurkat
1025	0.221219	0.0417318	half	t293
1026	-0.233738	-0.191105	half	jurkat
1027	-0.282802	-0.210521	half	jurkat
1028	0.215586	-0.0548673	half	t293
1029	-0.254348	-0.188235	half	jurkat
1030	-0.25306	-0.160999	half	jurkat
1031	-0.219463	-0.0299615	half	jurkat
1032	-0.258079	-0.148596	half	jurkat
1033	-0.259777	-0.170258	half	jurkat
1034	-0.241026	-0.254067	half	jurkat
1035	0.174336	-0.18587	half	t293
1036	0.223112	-0.0723918	half	t293
1037	0.214929	-0.0256314	half	t293
1038	-0.238311	-0.15845	half	jurkat
1039	-0.231159	-0.172871	half	jurkat
1040	0.213342	0.0960493	half	t293
1041	0.0460856	-0.0414884	half	t293
1042	-0.225748	-0.181081	half	jurkat
1043	-0.273164	-0.174415	half	jurkat
1044	-0.278301	-0.171902	half	jurkat
1045	0.213971	-0.16463	half	t293
1046	-0.267748	-0.198729	half	jurkat
1047	-0.239527	-0.198951	half	jurkat
1048	0.216234	0.0696822	half	t293
1049	-0.252263	-0.2124	half	jurkat
1050	-0.244262	-0.0609245	half	jurkat
1051	0.199582	0.0035379	half	t293
1052	0.223537	-0.0360494	half	t293
1053	0.198343	0.0812724	half	t293
1054	-0.218687	0.00687486	half	jurkat
1055	0.215481	-0.0243598	half	t293
1056	-0.246907	0.0220149	half	jurkat
1057	0.220341	0.0888635	half	t293
1058	-0.228312	-0.257032	half	jurkat
1059	-0.241114	-0.208309	half	jurkat
1060	-0.242039	-0.204094	half	jurkat
1061	-0.246195	-0.190344	half	jurkat
1062	0.201879	0.00730764	half	t293
1063	-0.242986	-0.134659	half	jurkat
1064	0.21926	0.12629	half	t293
1065	0.207393	-0.117761	half	t293
1066	0.221058	0.030955	half	t293
1067	0.219489	-0.0595271	half	t293
1068	-0.224282	-0.282833	half	jurkat
1069	-0.241626	-0.228042	half	jurkat
1070	-0.245819	-0.243992	half	jurkat
1071	-0.211761	-0.197318	half	jurkat
1072	-0.185622	-0.195504	half	jurkat
1073	0.233263	-0.0544561	half	t293
1074	-0.208412	-0.100207	half	jurkat
1075	0.21147	0.0154353	half	t293
1076	-0.24647	-0.0997653	half	jurkat
1077	0.223138	0.0830276	half	t293
1078	0.221551	-0.00768283	half	t293
1079	-0.250138	-0.148374	half	jurkat
1080	0.210853	0.126385	half	t293
1081	0.233454	-0.0605376	half	t293
1082	-0.209971	-0.191944	half	jurkat
1083	0.206844	-0.0924473	half	t293
1084	0.206252	-0.0648919	half	t293
1085	-0.255912	-0.0782863	half	jurkat
1086	-0.260156	-0.118939	half	jurkat
1087	-0.24247	-0.199319	half	jurkat
1088	0.212951	-0.0377632	half	t293
1089	0.230114	-0.0559841	half	t293
1090	0.231525	-0.0195533	half	t293
1091	0.212798	0.07959	half	t293
1092	-0.23962	-0.184915	half	jurkat
1093	0.230319	0.0159412	half	t293
1094	0.2047	-0.0511837	half	t293
1095	0.219632	0.0986768	half	t293
1096	0.209463	0.0288986	half	t293
1097	-0.244713	-0.15354	half	jurkat
1098	-0.245261	-0.174431	half	jurkat
1099	0.229577	-0.0238621	half	t293
1100	0.204256	-0.0996626	half	t293
1101	-0.201377	-0.347023	half	jurkat
1102	-0.257286	-0.0995281	half	jurkat
1103	0.222162	0.0345773	half	t293
1104	-0.23477	-0.189494	half	jurkat
1105	-0.215632	-0.223847	half	jurkat
1106	0.218388	0.169078	half	t293
1107	-0.216046	-0.262189	half	jurkat
1108	-0.248813	-0.264218	half	jurkat
1109	0.209945	0.0657813	half	t293
1110	-0.242497	-0.170018	half	jurkat
1111	-0.252739	-0.173375	half	jurkat
1112	-0.249235	-0.191895	half	jurkat
1113	0.224048	-0.0397446	half	t293
1114	-0.253763	-0.190659	half	jurkat
1115	0.211412	0.0217684	half	t293
1116	0.199767	0.0289407	half	t293
1117	-0.243944	-0.287033	half	jurkat
1118	-0.266066	-0.169267	half	jurkat
1119	-0.264266	-0.162647	half	jurkat
1120	-0.225417	-0.192502	half	jurkat
1121	0.224962	0.11767	half	t293
1122	-0.267411	-0.0985198	half	jurkat
1123	-0.230147	-0.222416	half	jurkat
1124	-0.251232	-0.192526	half	jurkat
1125	-0.251319	-0.126193	half	jurkat
1126	-0.23562	-0.219972	half	jurkat
1127	0.20337	-0.0461717	half	t293
1128	-0.235826	-0.124716	half	jurkat
1129	0.222529	0.0114307	half	t293
1130	0.224364	0.0168271	half	t293
1131	-0.280904	-0.221614	half	jurkat
1132	-0.225038	-0.0403046	half	jurkat
1133	0.190019	-0.0353928	half	t293
1134	0.182939	-0.0935032	half	t293
1135	0.213924	0.0135652	half	t293
1136	-0.241517	-0.228975	half	jurkat
1137	0.204424	0.055696	half	t293
1138	0.227633	0.169245	half	t293
1139	-0.276874	-0.247604	half	jurkat
1140	0.19533	-0.0836504	half	t293
1141	-0.237239	-0.325485	half	jurkat
1142	-0.23722	-0.223124	half	jurkat
1143	-0.2374	-0.251455	half	jurkat
1144	0.200883	-0.0460053	half	t293
1145	-0.228604	-0.204712	half	jurkat
1146	-0.226999	-0.187705	half	jurkat
1147	-0.263293	-0.120246	half	jurkat
1148	-0.256377	-0.171151	half	jurkat
1149	0.207178	-0.0695806	half	t293
1150	0.211455	0.105553	half	t293
1151	-0.272989	-0.199768	half	jurkat
1152	-0.251174	-0.0939851	half	jurkat
1153	-0.246247	-0.170295	half	jurkat
1154	-0.247915	-0.160838	half	jurkat
1155	0.199239	-0.0238884	half	t293
1156	-0.258642	-0.103644	half	jurkat
1157	-0.216645	-0.109458	half	jurkat
1158	-0.261749	-0.24466	half	jurkat
1159	0.21409	0.130175	half	t293
1160	0.22247	-0.0934069	half	t293
1161	-0.241667	-0.0255135	half	jurkat
1162	-0.238906	-0.323047	half	jurkat
1163	0.222281	0.0346592	half	t293
1164	0.216503	0.0486927	half	t293
1165	-0.276953	-0.189862	half	jurkat
1166	-0.222572	-0.125513	half	jurkat
1167	0.20812	-0.00120723	half	t293
1168	-0.220863	-0.159743	half	jurkat
1169	-0.258142	-0.173695	half	jurkat
1170	0.216669	0.0254624	half	t293
1171	-0.241569	-0.176648	half	jurkat
1172	0.219159	0.0680886	half	t293
1173	-0.263754	-0.151737	half	jurkat
1174	-0.219043	-0.161693	half	jurkat
1175	0.225075	0.0538716	half	t293
1176	-0.245096	-0.293587	half	jurkat
1177	-0.251839	-0.204024	half	jurkat
1178	-0.210991	-0.195928	half	jurkat
1179	-0.273888	-0.217396	half	jurkat
1180	0.221072	0.0142969	half	t293
1181	-0.215302	-0.226614	half	jurkat
1182	-0.308297	-0.196812	half	jurkat
1183	-0.227936	-0.163479	half	jurkat
1184	0.215397	0.00543715	half	t293
1185	0.230613	-0.0501545	half	t293
1186	0.227664	-0.108896	half	t293
1187	0.232066	0.0518166	half	t293
1188	-0.243807	-0.17388	half	jurkat
1189	0.220621	0.145209	half	t293
1190	-0.246705	-0.113523	half	jurkat
1191	-0.236319	-0.224772	half	jurkat
1192	0.204848	-0.0847741	half	t293
1193	-0.255496	-0.189867	half	jurkat
1194	-0.249505	-0.185505	half	jurkat
1195	0.221931	-0.0939238	half	t293
1196	-0.241094	-0.260267	half	jurkat
1197	-0.231726	-0.0847547	half	jurkat
1198	0.241699	-0.056904	half	t293
1199	0.20756	-0.0321151	half	t293
1200	-0.239958	-0.151134	half	jurkat
1201	-0.263274	-0.178465	half	jurkat
1202	0.219264	-0.0445968	half	t293
1203	-0.249247	-0.222211	half	jurkat
1204	0.206912	-0.0246358	half	t293
1205	0.235328	-0.0565064	half	t293
[truncated: 8,272 more rows]

## Sheet: SupFig3_e
Embedding	Isolated labels	KMeans NMI	KMeans ARI	Silhouette label	cLISI	Silhouette batch	iLISI	KBET	Graph connectivity	PCR comparison	Batch correction	Bio conservation	Total
[truncated: 4 more rows]

[truncated: 32 more sheets: SupFig4_b, SupFig4_c, SupFig4_d, SupFig4_e, SupFig4_f, SupFig4_g, SupFig4_h, SupFig4_i, SupFig5_b, SupFig5_c, SupFig5_d, SupFig5_e, SupFig5_f, SupFig5_g, SupFig5_h, SupFig5_i, SupFig5_j, SupFig5_k, SupFig5_l, SupFig5_m …]
